# Supplementary material for: Genetically predicted 486 blood metabolites in relation to risk of esophageal cancer: a Mendelian randomization study
Source: Front Mol Biosci. 2024 Oct 2;11:1391419. doi: 10.3389/fmolb.2024.1391419 (PMC11479936; doi:10.3389/fmolb.2024.1391419)
Supplement: Supplementary file 2 [file DataSheet2.xlsx]

## Sheet: Table1
Table S1. List of the identification (ID) for each of the 486 blood metabolites
ID	Metabolites
M00053	glutamine
M00054	tryptophan
M00059	histidine
M00060	leucine
M00063	cholesterol
M00064	phenylalanine
M00513	creatinine
M00527	lactate
M00542	3-hydroxybutyrate (BHBA)
M00553	cotinine
M00569	caffeine
M00575	arabinose
M00577	fructose
M00584	mannose
M00599	pyruvate
M00606	uridine
M01105	linoleate (18:2n6)
M01107	allantoin
M01110	arachidonate (20:4n6)
M01114	deoxycholate
M01121	margarate (17:0)
M01123	inosine
M01125	isoleucine
M01284	threonine
M01299	tyrosine
M01301	lysine
M01302	methionine
M01303	malate
M01336	palmitate (16:0)
M01356	nonadecanoate (19:0)
M01358	stearate (18:0)
M01359	oleate (18:1n9)
M01361	pentadecanoate (15:0)
M01365	myristate (14:0)
M01444	pipecolate
M01493	ornithine
M01494	5-oxoproline
M01508	pantothenate
M01515	salicylate
M01558	4-acetamidobutanoate
M01561	alpha-tocopherol
M01564	citrate
M01572	glycerate
M01573	guanosine
M01585	N-acetylalanine
M01604	urate
M01605	ursodeoxycholate
M01638	arginine
M01640	ascorbate (Vitamin C)
M01644	heptanoate (7:0)
M01645	laurate (12:0)
M01649	valine
M01670	urea
M01712	cortisol
M01769	cortisone
M01898	proline
M02132	citrulline
M02137	biliverdin
M02342	serotonin (5HT)
M02730	gamma-glutamylglutamine
M02734	gamma-glutamyltyrosine
M03127	hypoxanthine
M03141	betaine
M03147	xanthine
M10642	caprate (10:0)
M11438	phosphate
M12017	3-methoxytyrosine
M12035	pelargonate (9:0)
M12067	undecanoate (11:0)
M12129	beta-hydroxyisovalerate
M12261	taurodeoxycholate
M12593	X-02973
M12626	X-03003
M12768	X-03088
M12774	X-03094
M15122	glycerol
M15140	kynurenine
M15335	mannitol
M15365	glycerol 3-phosphate (G3P)
M15488	acetylphosphate
M15500	carnitine
M15506	choline
M15630	N-acetylornithine
M15650	N1-methyladenosine
M15676	3-methyl-2-oxovalerate
M15677	3-methylhistidine
M15749	3-phenylpropionate (hydrocinnamate)
M15753	hippurate
M15778	benzoate
M15958	phenylacetate
M15990	glycerophosphorylcholine (GPC)
M15996	aspartate
M16634	X-04357
M16816	X-04494
M16818	X-04495
M16821	X-04498
M16822	X-04499
M16823	X-04500
M17799	ibuprofen
M17805	dihomo-linoleate (20:2n6)
M17807	X-18601
M17945	2-hydroxystearate
M18254	paraxanthine
M18281	2-hydroxyhippurate (salicylurate)
M18283	X-05426
M18335	quinate
M18349	indolelactate
M18357	glycylvaline
M18369	gamma-glutamylleucine
M18392	theobromine
M18394	theophylline
M18467	eicosapentaenoate (EPA; 20:5n3)
M18474	estrone 3-sulfate
M18476	glycocholate
M18477	glycodeoxycholate
M18494	taurochenodeoxycholate
M18497	taurocholate
M18929	X-05907
M19323	docosahexaenoate (DHA; 22:6n3)
M19324	1-stearoylglycerophosphoinositol
M19362	X-06226
M19364	X-06246
M19368	X-06267
M19396	X-06307
M19414	X-06350
M19415	X-06351
M19934	myo-inositol
M20489	glucose
M20675	1,5-anhydroglucitol (1,5-AG)
M20699	erythritol
M21044	2-hydroxybutyrate (AHB)
M21047	3-methyl-2-oxobutyrate
M21049	1,6-anhydroglucose
M21127	1-palmitoylglycerol (1-monopalmitin)
M21151	saccharin
M21184	1-oleoylglycerol (1-monoolein)
M21188	1-stearoylglycerol (1-monostearin)
M21630	X-08402
M22030	2-hydroxyisobutyrate
M22032	X-08766
M22116	4-methyl-2-oxopentanoate
M22130	phenyllactate (PLA)
M22138	homocitrulline
M22175	aspartylphenylalanine
M22177	levulinate (4-oxovalerate)
M22189	palmitoylcarnitine
M22481	X-08988
M22548	X-09026
M22649	X-09108
M22842	cholate
M24074	X-09706
M25459	X-10395
M25599	X-10429
M27256	X-10500
M27273	X-10506
M27278	X-10510
M27447	1-linoleoylglycerol (1-monolinolein)
M27513	indoleacetate
M27531	hyodeoxycholate
M27672	3-indoxyl sulfate
M27710	N-acetylglycine
M27716	bilirubin (Z,Z)
M27718	creatine
M27722	erythrose
M27728	glycerol 2-phosphate
M27738	threonate
M30805	X-10810
M31453	cysteine
M31522	pyroglutamylglycine
M31536	N-(2-furoyl)glycine
M31548	DSGEGDFXAEGGGVR*
M31555	pyridoxate
M31591	androsterone sulfate
M31787	3-carboxy-4-methyl-5-propyl-2-furanpropanoate (CMPF)
M32197	3-(4-hydroxyphenyl)lactate
M32198	acetylcarnitine
M32315	serine
M32319	trans-4-hydroxyproline
M32322	glutamate
M32328	hexanoylcarnitine
M32338	glycine
M32339	alanine
M32346	glycochenodeoxycholate
M32348	2-aminobutyrate
M32379	scyllo-inositol
M32388	dodecanedioate
M32393	gamma-glutamylvaline
M32405	indolepropionate
M32412	butyrylcarnitine
M32418	myristoleate (14:1n5)
M32425	dehydroisoandrosterone sulfate (DHEA-S)
M32445	3-methylxanthine
M32452	propionylcarnitine
M32489	caproate (6:0)
M32492	caprylate (8:0)
M32497	10-undecenoate (11:1n1)
M32504	docosapentaenoate (n3 DPA; 22:5n3)
M32518	X-11204
M32549	X-02269
M32553	phenol sulfate
M32557	X-06126
M32560	X-07765
M32564	X-11247
M32578	X-11261
M32586	bilirubin (E,E)*
M32587	X-02249
M32593	heme*
M32616	X-11299
M32632	X-11315
M32634	X-11317
M32635	1-linoleoylglycerophosphoethanolamine*
M32644	X-11327
M32651	X-11334
M32654	3-dehydrocarnitine*
M32672	pyroglutamine*
M32675	C-glycosyltryptophan*
M32691	X-11374
M32698	X-11381
M32709	X-03056
M32729	X-11412
M32735	X-01911
M32739	X-11422
M32740	X-11423
M32753	X-09789
M32754	X-11437
M32755	X-11438
M32757	X-11440
M32758	X-11441
M32759	X-11442
M32761	X-11444
M32762	X-11445
M32769	X-11452
M32786	X-11469
M32787	X-11470
M32795	X-11478
M32800	X-11483
M32802	X-11485
M32808	X-11491
M32814	X-11497
M32836	HWESASXX*
M32838	X-11521
M32846	X-11529
M32847	X-11530
M32854	X-11537
M32855	X-11538
M32857	X-11540
M32863	X-11546
M32867	X-11550
M32869	X-11552
M32910	X-11593
M32980	adrenate (22:4n6)
M33009	homostachydrine*
M33084	ADSGEGDFXAEGGGVR*
M33131	X-11786
M33132	X-11787
M33137	X-11792
M33138	X-11793
M33140	X-11795
M33144	X-11799
M33150	X-11805
M33163	X-11818
M33165	X-11820
M33173	2-hydroxyacetaminophen sulfate*
M33178	2-methoxyacetaminophen sulfate*
M33188	X-11843
M33190	X-11845
M33192	X-11847
M33194	X-11849
M33195	X-11850
M33197	X-11852
M33203	X-11858
M33204	X-11859
M33221	X-11876
M33228	1-arachidonoylglycerophosphocholine*
M33230	1-palmitoleoylglycerophosphocholine*
M33250	X-11905
M33353	X-12007
M33359	X-12013
M33363	gamma-glutamylmethionine*
M33364	gamma-glutamylthreonine*
M33380	X-12029
M33384	salicyluric glucuronide*
M33389	X-12038
M33390	X-12039
M33391	X-12040
M33408	X-12056
M33415	X-12063
M33420	gamma-tocopherol
M33422	gamma-glutamylphenylalanine
M33423	p-acetamidophenylglucuronide
M33441	isobutyrylcarnitine
M33442	pseudouridine
M33443	valerate
M33447	palmitoleate (16:1n7)
M33453	alpha-ketoglutarate
M33477	erythronate*
M33488	lathosterol
M33507	X-12092
M33508	X-12093
M33509	X-12094
M33510	X-12095
M33515	X-12100
M33531	X-12116
M33587	eicosenoate (20:1n9 or 11)
M33609	X-12188
M33610	X-12189
M33627	X-12206
M33633	X-12212
M33637	X-12216
M33638	X-12217
M33652	X-12230
M33653	X-12231
M33658	X-12236
M33666	X-12244
M33675	X-12253
M33683	X-12261
M33751	X-12329
M33782	X-10346
M33801	ADpSGEGDFXAEGGGVR*
M33821	1-eicosatrienoylglycerophosphocholine*
M33822	1-docosahexaenoylglycerophosphocholine*
M33833	X-12405
M33835	X-12407
M33864	X-12428
M33871	1-eicosadienoylglycerophosphocholine*
M33877	X-12435
M33883	X-12441
M33884	X-12442
M33885	X-12443
M33892	X-12450
M33901	X-12456
M33910	X-12465
M33935	piperine
M33936	octanoylcarnitine
M33937	alpha-hydroxyisovalerate
M33939	N-acetylthreonine
M33941	decanoylcarnitine
M33955	1-palmitoylglycerophosphocholine
M33957	1-heptadecanoylglycerophosphocholine
M33960	1-oleoylglycerophosphocholine
M33961	1-stearoylglycerophosphocholine
M33968	5-dodecenoate (12:1n7)
M33969	stearidonate (18:4n3)
M33971	10-heptadecenoate (17:1n7)
M33972	10-nonadecenoate (19:1n9)
M33973	epiandrosterone sulfate
M34035	linolenate [alpha or gamma; (18:3n3 or 6)]
M34040	X-12510
M34062	X-12524
M34106	bilirubin (E,Z or Z,E)*
M34109	metoprolol acid metabolite*
M34112	X-12544
M34123	X-12556
M34214	1-arachidonoylglycerophosphoinositol*
M34221	X-12627
M34244	X-12644
M34245	X-12645
M34283	asparagine
M34289	X-12680
M34306	X-12696
M34314	X-12704
M34322	X-12712
M34327	X-12717
M34329	X-12719
M34336	X-12726
M34338	X-12728
M34339	X-12729
M34344	X-12734
M34350	X-12740
M34359	X-12749
M34365	3-(cystein-S-yl)acetaminophen*
M34384	stachydrine
M34389	1-methylxanthine
M34390	7-methylxanthine
M34395	1-methylurate
M34400	1,7-dimethylurate
M34404	1,3,7-trimethylurate
M34407	isovalerylcarnitine
M34409	stearoylcarnitine
M34416	1-stearoylglycerophosphoethanolamine
M34419	1-linoleoylglycerophosphocholine
M34420	bradykinin, des-arg(9)
M34441	X-12771
M34453	X-12776
M34456	gamma-glutamylisoleucine*
M34469	X-12786
M34481	X-12798
M34499	X-12816
M34513	X-12830
M34516	X-12833
M34527	X-12844
M34530	X-12847
M34533	X-12850
M34534	laurylcarnitine
M34535	X-12851
M34539	X-12855
M34674	X-12990
M34732	isovalerate
M34761	X-13069
M34878	X-13183
M34912	X-13215
M35114	7-methylguanine
M35126	phenylacetylglutamine
M35127	pro-hydroxy-pro
M35137	N2,N2-dimethylguanosine
M35159	cysteine-glutathione disulfide
M35160	oleoylcarnitine
M35186	1-arachidonoylglycerophosphoethanolamine*
M35187	X-13429
M35189	X-13431
M35193	X-13435
M35240	X-13477
M35253	2-palmitoylglycerophosphocholine*
M35254	2-oleoylglycerophosphocholine*
M35255	2-stearoylglycerophosphocholine*
M35257	2-linoleoylglycerophosphocholine*
M35270	X-13496
M35305	1-palmitoylglycerophosphoinositol*
M35320	catechol sulfate
M35322	hydroquinone sulfate
M35326	X-13548
M35327	X-13549
M35331	X-13553
M35397	X-13619
M35431	2-methylbutyroylcarnitine
M35433	hydroxyisovaleroyl carnitine
M35439	glutaroyl carnitine
M35451	X-13658
M35464	X-13671
M35472	2-tetradecenoyl carnitine
M35527	4-hydroxyhippurate
M35551	X-13741
M35626	1-myristoylglycerophosphocholine
M35628	1-oleoylglycerophosphoethanolamine
M35631	1-palmitoylglycerophosphoethanolamine
M35635	3-(3-hydroxyphenyl)propionate
M35669	tetradecanedioate
M35675	2-hydroxypalmitate
M35678	hexadecanedioate
M35718	dihomo-linolenate (20:3n3 or n6)
M35754	X-13859
M35854	threitol
M35977	X-14056
M35978	X-14057
M36009	X-14086
M36095	thymol sulfate
M36097	4-acetaminophen sulfate
M36098	4-vinylphenol sulfate
M36099	4-ethylphenylsulfate
M36103	p-cresol sulfate
M36115	X-14189
M36131	X-14205
M36134	X-14208
M36230	X-14304
M36300	X-14374
M36376	X-14450
M36399	X-14473
M36468	X-14541
M36515	X-14588
M36552	X-14625
M36553	X-14626
M36559	X-14632
M36585	X-14658
M36589	X-14662
M36673	X-14745
M36738	gamma-glutamylglutamate
M36754	octadecanedioate
M36756	leucylleucine
M36776	7-alpha-hydroxy-3-oxo-4-cholestenoate (7-Hoca)
M36802	n-Butyl Oleate
M36808	dimethylarginine (SDMA + ADMA)
M36850	taurolithocholate 3-sulfate
M37004	X-14977
M37058	succinylcarnitine
M37097	tryptophan betaine
M37104	cyclo(leu-pro)
M37112	chiro-inositol
M37190	5alpha-androstan-3beta,17beta-diol disulfate
M37202	4-androsten-3beta,17beta-diol disulfate 1*
M37203	4-androsten-3beta,17beta-diol disulfate 2*
M37253	2-hydroxyglutarate
M37459	ergothioneine
M37506	palmitoyl sphingomyelin
M38150	phenylalanylphenylalanine
M38178	cis-4-decenoyl carnitine
M38768	15-methylpalmitate (isobar with 2-methylpalmitate)

## Sheet: Table2
Table S2. SNPs used in MR analysis of blood metabolites and esophageal cancer
ID	Column1	SNP	effect_allele.exposure	other_allele.exposure	effect_allele.outcome	other_allele.outcome	beta.exposure	beta.outcome	eaf.exposure	eaf.outcome	remove	palindromic	ambiguous	id.outcome	chr	pos	se.outcome	samplesize.outcome	pval.outcome	outcome	originalname.outcome	outcome.deprecated	mr_keep.outcome	data_source.outcome	se.exposure	pval.exposure	exposure	mr_keep.exposure	pval_origin.exposure	id.exposure	action	SNP_index	mr_keep
M00053	1	rs11596604	G	A	G	A	0.0323	0.1286	0.0236	0.95421	FALSE	FALSE	FALSE	ebi-a-GCST90018841	10	87141944	0.0944	476306	0.1731	Esophageal cancer || id:ebi-a-GCST90018841	Esophageal cancer	Esophageal cancer || ||	TRUE	igd	0.0069	2.515e-06	exposure	TRUE	reported	M00053	2	1	TRUE
M00053	2	rs16977047	C	T	C	T	-0.0056	0.0598	0.7034	0.217155	FALSE	FALSE	FALSE	ebi-a-GCST90018841	16	27924612	0.0456	476306	0.1895	Esophageal cancer || id:ebi-a-GCST90018841	Esophageal cancer	Esophageal cancer || ||	TRUE	igd	0.0011	1.078e-06	exposure	TRUE	reported	M00053	2	1	TRUE
M00053	3	rs2199619	C	T	C	T	0.0054	-0.0414	0.2787	0.722649	FALSE	FALSE	FALSE	ebi-a-GCST90018841	2	28854958	0.033	476306	0.2093	Esophageal cancer || id:ebi-a-GCST90018841	Esophageal cancer	Esophageal cancer || ||	TRUE	igd	0.0012	5.227e-06	exposure	TRUE	reported	M00053	2	1	TRUE
M00053	4	rs2657879	G	A	G	A	0.015	0.0313	0.8179	0.16268	FALSE	FALSE	FALSE	ebi-a-GCST90018841	12	56865338	0.0428	476306	0.4639	Esophageal cancer || id:ebi-a-GCST90018841	Esophageal cancer	Esophageal cancer || ||	TRUE	igd	0.0017	6.147e-18	exposure	TRUE	reported	M00053	2	1	TRUE
M00053	5	rs2748991	C	T	C	T	-0.007	-0.0409	0.446	0.463459	FALSE	FALSE	FALSE	ebi-a-GCST90018841	6	52596516	0.0314	476306	0.1921	Esophageal cancer || id:ebi-a-GCST90018841	Esophageal cancer	Esophageal cancer || ||	TRUE	igd	0.0015	2.342e-06	exposure	TRUE	reported	M00053	2	1	TRUE
M00053	6	rs7078003	C	T	C	T	0.0087	-0.0436	0.1654	0.849351	FALSE	FALSE	FALSE	ebi-a-GCST90018841	10	99359412	0.0482	476306	0.3657	Esophageal cancer || id:ebi-a-GCST90018841	Esophageal cancer	Esophageal cancer || ||	TRUE	igd	0.0018	1.838e-06	exposure	TRUE	reported	M00053	2	1	TRUE
M00053	7	rs7394051	C	T	C	T	0.0055	0.0393	0.7014	0.220496	FALSE	FALSE	FALSE	ebi-a-GCST90018841	10	122008026	0.0397	476306	0.3222	Esophageal cancer || id:ebi-a-GCST90018841	Esophageal cancer	Esophageal cancer || ||	TRUE	igd	0.0012	2.175e-06	exposure	TRUE	reported	M00053	2	1	TRUE
M00053	8	rs780093	C	T	C	T	-0.0058	0.1029	0.3995	0.578428	FALSE	FALSE	FALSE	ebi-a-GCST90018841	2	27742603	0.0298	476306	0.000565106	Esophageal cancer || id:ebi-a-GCST90018841	Esophageal cancer	Esophageal cancer || ||	TRUE	igd	0.0011	1.931e-07	exposure	TRUE	reported	M00053	2	1	TRUE
M00054	1	rs1000137	C	T	C	T	-0.005	-0.0249	0.475	0.548995	FALSE	FALSE	FALSE	ebi-a-GCST90018841	7	157644152	0.031	476306	0.4212	Esophageal cancer || id:ebi-a-GCST90018841	Esophageal cancer	Esophageal cancer || ||	TRUE	igd	0.001	5.733e-07	exposure	TRUE	reported	M00054	2	1	TRUE
M00054	2	rs10007704	C	T	C	T	-0.0044	0.027	0.6418	0.3596	FALSE	FALSE	FALSE	ebi-a-GCST90018841	4	44276751	0.047	476306	0.5651	Esophageal cancer || id:ebi-a-GCST90018841	Esophageal cancer	Esophageal cancer || ||	TRUE	igd	0.0009	1.238e-06	exposure	TRUE	reported	M00054	2	1	TRUE
M00054	3	rs1013667	G	A	G	A	-0.0041	0.0094	0.6087	0.381039	FALSE	FALSE	FALSE	ebi-a-GCST90018841	3	191089680	0.0302	476306	0.756	Esophageal cancer || id:ebi-a-GCST90018841	Esophageal cancer	Esophageal cancer || ||	TRUE	igd	0.0009	5.673e-06	exposure	TRUE	reported	M00054	2	1	TRUE
M00054	4	rs1016522	G	A	G	A	0.0058	-0.0339	0.5803	0.338596	FALSE	FALSE	FALSE	ebi-a-GCST90018841	5	143193326	0.038	476306	0.3724	Esophageal cancer || id:ebi-a-GCST90018841	Esophageal cancer	Esophageal cancer || ||	TRUE	igd	0.0009	1.589e-10	exposure	TRUE	reported	M00054	2	1	TRUE
M00054	5	rs10225863	C	T	C	T	-0.004	0.0508	0.3949	0.518716	FALSE	FALSE	FALSE	ebi-a-GCST90018841	7	131910303	0.031	476306	0.1012	Esophageal cancer || id:ebi-a-GCST90018841	Esophageal cancer	Esophageal cancer || ||	TRUE	igd	0.0009	9.754e-06	exposure	TRUE	reported	M00054	2	1	TRUE
M00054	6	rs10495209	C	T	C	T	0.004	0.0326	0.4862	0.538649	FALSE	FALSE	FALSE	ebi-a-GCST90018841	1	223656537	0.0304	476306	0.283	Esophageal cancer || id:ebi-a-GCST90018841	Esophageal cancer	Esophageal cancer || ||	TRUE	igd	0.0009	8.02e-06	exposure	TRUE	reported	M00054	2	1	TRUE
M00054	7	rs10784496	G	A	G	A	0.0045	0.0079	0.5375	0.508043	FALSE	FALSE	FALSE	ebi-a-GCST90018841	12	66160971	0.0302	476306	0.793	Esophageal cancer || id:ebi-a-GCST90018841	Esophageal cancer	Esophageal cancer || ||	TRUE	igd	0.0009	5.085e-07	exposure	TRUE	reported	M00054	2	1	TRUE
M00054	8	rs10807322	T	A	T	A	0.0043	-0.034	0.5866	0.648201	FALSE	TRUE	FALSE	ebi-a-GCST90018841	6	45542617	0.0338	476306	0.3154	Esophageal cancer || id:ebi-a-GCST90018841	Esophageal cancer	Esophageal cancer || ||	TRUE	igd	0.0009	1.974e-06	exposure	TRUE	reported	M00054	2	1	TRUE
M00054	9	rs10836364	C	T	C	T	0.005	0.046	0.607	0.37334	FALSE	FALSE	FALSE	ebi-a-GCST90018841	11	35306345	0.0304	476306	0.1311	Esophageal cancer || id:ebi-a-GCST90018841	Esophageal cancer	Esophageal cancer || ||	TRUE	igd	0.001	5.733e-07	exposure	TRUE	reported	M00054	2	1	TRUE
M00054	10	rs10846667	C	T	C	T	0.0045	0.0058	0.4861	0.582771	FALSE	FALSE	FALSE	ebi-a-GCST90018841	12	124884424	0.0337	476306	0.8643	Esophageal cancer || id:ebi-a-GCST90018841	Esophageal cancer	Esophageal cancer || ||	TRUE	igd	0.0009	1.651e-06	exposure	TRUE	reported	M00054	2	1	TRUE
M00054	11	rs10881004	C	T	C	T	0.0041	-0.0057	0.4824	0.489303	FALSE	FALSE	FALSE	ebi-a-GCST90018841	12	47236571	0.0309	476306	0.8548	Esophageal cancer || id:ebi-a-GCST90018841	Esophageal cancer	Esophageal cancer || ||	TRUE	igd	0.0009	3.392e-06	exposure	TRUE	reported	M00054	2	1	TRUE
M00054	12	rs10900784	C	A	C	A	-0.0044	-0.0114	0.4158	0.534035	FALSE	FALSE	FALSE	ebi-a-GCST90018841	5	125514918	0.0305	476306	0.7093	Esophageal cancer || id:ebi-a-GCST90018841	Esophageal cancer	Esophageal cancer || ||	TRUE	igd	0.0009	9.744e-07	exposure	TRUE	reported	M00054	2	1	TRUE
M00054	13	rs10927101	C	A	C	A	-0.0046	0.0299	0.3738	0.559904	FALSE	FALSE	FALSE	ebi-a-GCST90018841	1	244173872	0.0306	476306	0.3274	Esophageal cancer || id:ebi-a-GCST90018841	Esophageal cancer	Esophageal cancer || ||	TRUE	igd	0.0009	2.721e-07	exposure	TRUE	reported	M00054	2	1	TRUE
M00054	14	rs11201034	T	A	T	A	0.0043	-0.0268	0.6064	0.680847	FALSE	TRUE	FALSE	ebi-a-GCST90018841	10	81745367	0.0398	476306	0.5007	Esophageal cancer || id:ebi-a-GCST90018841	Esophageal cancer	Esophageal cancer || ||	TRUE	igd	0.0009	1.888e-06	exposure	TRUE	reported	M00054	2	1	TRUE
M00054	15	rs11654913	T	A	T	A	-0.004	0.0426	0.5579	0.557023	FALSE	TRUE	TRUE	ebi-a-GCST90018841	17	52369879	0.0294	476306	0.1475	Esophageal cancer || id:ebi-a-GCST90018841	Esophageal cancer	Esophageal cancer || ||	TRUE	igd	0.0009	6.912e-06	exposure	TRUE	reported	M00054	2	1	FALSE
M00054	16	rs11719675	T	A	T	A	-0.0041	0.0001	0.3965	0.367814	FALSE	TRUE	FALSE	ebi-a-GCST90018841	3	168353685	0.0364	476306	0.9972	Esophageal cancer || id:ebi-a-GCST90018841	Esophageal cancer	Esophageal cancer || ||	TRUE	igd	0.0009	5.116e-06	exposure	TRUE	reported	M00054	2	1	TRUE
M00054	17	rs11720862	G	T	G	T	-0.0046	-0.0362	0.6034	0.503574	FALSE	FALSE	FALSE	ebi-a-GCST90018841	3	1838974	0.0331	476306	0.2746	Esophageal cancer || id:ebi-a-GCST90018841	Esophageal cancer	Esophageal cancer || ||	TRUE	igd	0.0009	3.583e-07	exposure	TRUE	reported	M00054	2	1	TRUE
M00054	18	rs1179636	C	A	C	A	-0.0045	0.0306	0.5356	0.559393	FALSE	FALSE	FALSE	ebi-a-GCST90018841	7	75230392	0.0332	476306	0.3567	Esophageal cancer || id:ebi-a-GCST90018841	Esophageal cancer	Esophageal cancer || ||	TRUE	igd	0.001	1.825e-06	exposure	TRUE	reported	M00054	2	1	TRUE
M00054	19	rs11802417	C	T	C	T	-0.0041	0.0093	0.5816	0.360939	FALSE	FALSE	FALSE	ebi-a-GCST90018841	1	84276046	0.0351	476306	0.7915	Esophageal cancer || id:ebi-a-GCST90018841	Esophageal cancer	Esophageal cancer || ||	TRUE	igd	0.0009	4.469e-06	exposure	TRUE	reported	M00054	2	1	TRUE
M00054	20	rs1220605	G	A	G	A	-0.0046	0.051	0.6312	0.335757	FALSE	FALSE	FALSE	ebi-a-GCST90018841	13	24789809	0.0318	476306	0.1089	Esophageal cancer || id:ebi-a-GCST90018841	Esophageal cancer	Esophageal cancer || ||	TRUE	igd	0.0009	9.291e-07	exposure	TRUE	reported	M00054	2	1	TRUE
M00054	21	rs12278762	C	T	C	T	0.0043	0.022	0.5229	0.524116	FALSE	FALSE	FALSE	ebi-a-GCST90018841	11	98781993	0.0304	476306	0.4697	Esophageal cancer || id:ebi-a-GCST90018841	Esophageal cancer	Esophageal cancer || ||	TRUE	igd	0.0009	1.557e-06	exposure	TRUE	reported	M00054	2	1	TRUE
M00054	22	rs12468084	C	T	C	T	-0.0044	-0.0385	0.5436	0.41899	FALSE	FALSE	FALSE	ebi-a-GCST90018841	2	230596352	0.0308	476306	0.2118	Esophageal cancer || id:ebi-a-GCST90018841	Esophageal cancer	Esophageal cancer || ||	TRUE	igd	0.0009	1.246e-06	exposure	TRUE	reported	M00054	2	1	TRUE
M00054	23	rs12533939	T	A	T	A	0.0045	0.041	0.3887	0.407689	FALSE	TRUE	FALSE	ebi-a-GCST90018841	7	158450965	0.0298	476306	0.1684	Esophageal cancer || id:ebi-a-GCST90018841	Esophageal cancer	Esophageal cancer || ||	TRUE	igd	0.0009	6.516e-07	exposure	TRUE	reported	M00054	2	1	TRUE
M00054	24	rs1260326	C	T	C	T	0.0042	0.114	0.404	0.574231	FALSE	FALSE	FALSE	ebi-a-GCST90018841	2	27730940	0.0298	476306	0.0001273	Esophageal cancer || id:ebi-a-GCST90018841	Esophageal cancer	Esophageal cancer || ||	TRUE	igd	0.0009	2.742e-06	exposure	TRUE	reported	M00054	2	1	TRUE
M00054	25	rs13001325	C	T	C	T	-0.004	-0.0567	0.3823	0.617793	FALSE	FALSE	FALSE	ebi-a-GCST90018841	2	102939036	0.0299	476306	0.0582505	Esophageal cancer || id:ebi-a-GCST90018841	Esophageal cancer	Esophageal cancer || ||	TRUE	igd	0.0009	7.447e-06	exposure	TRUE	reported	M00054	2	1	TRUE
M00054	26	rs13008096	C	A	C	A	-0.0042	0.0664	0.4038	0.637403	FALSE	FALSE	FALSE	ebi-a-GCST90018841	2	62792689	0.0312	476306	0.0331902	Esophageal cancer || id:ebi-a-GCST90018841	Esophageal cancer	Esophageal cancer || ||	TRUE	igd	0.0009	3.316e-06	exposure	TRUE	reported	M00054	2	1	TRUE
M00054	27	rs13122250	C	T	C	T	0.0062	-0.0294	0.5542	0.380922	FALSE	FALSE	FALSE	ebi-a-GCST90018841	4	156808288	0.0315	476306	0.3512	Esophageal cancer || id:ebi-a-GCST90018841	Esophageal cancer	Esophageal cancer || ||	TRUE	igd	0.0009	8.949e-12	exposure	TRUE	reported	M00054	2	1	TRUE
M00054	28	rs1330918	C	A	C	A	0.0042	-0.0101	0.6132	0.446935	FALSE	FALSE	FALSE	ebi-a-GCST90018841	13	23373129	0.0295	476306	0.733199	Esophageal cancer || id:ebi-a-GCST90018841	Esophageal cancer	Esophageal cancer || ||	TRUE	igd	0.0009	2.212e-06	exposure	TRUE	reported	M00054	2	1	TRUE
M00054	29	rs1373962	C	T	C	T	0.005	0.077	0.5973	0.499332	FALSE	FALSE	FALSE	ebi-a-GCST90018841	5	83527862	0.0329	476306	0.0190999	Esophageal cancer || id:ebi-a-GCST90018841	Esophageal cancer	Esophageal cancer || ||	TRUE	igd	0.0009	2.707e-08	exposure	TRUE	reported	M00054	2	1	TRUE
M00054	30	rs1412972	G	T	G	T	0.0097	-0.0599	0.5006	0.461146	FALSE	FALSE	FALSE	ebi-a-GCST90018841	1	190245977	0.0295	476306	0.0422503	Esophageal cancer || id:ebi-a-GCST90018841	Esophageal cancer	Esophageal cancer || ||	TRUE	igd	0.002	1.628e-06	exposure	TRUE	reported	M00054	2	1	TRUE
M00054	31	rs1418942	C	A	C	A	-0.004	0.061	0.5751	0.335713	FALSE	FALSE	FALSE	ebi-a-GCST90018841	20	58164306	0.0366	476306	0.0956401	Esophageal cancer || id:ebi-a-GCST90018841	Esophageal cancer	Esophageal cancer || ||	TRUE	igd	0.0009	7.128e-06	exposure	TRUE	reported	M00054	2	1	TRUE
M00054	32	rs1508513	G	C	G	C	0.0042	-0.0622	0.6354	0.667306	FALSE	TRUE	FALSE	ebi-a-GCST90018841	4	172003439	0.0312	476306	0.0462796	Esophageal cancer || id:ebi-a-GCST90018841	Esophageal cancer	Esophageal cancer || ||	TRUE	igd	0.0009	2.363e-06	exposure	TRUE	reported	M00054	2	1	TRUE
M00054	33	rs1519309	C	T	C	T	-0.0044	-0.0323	0.6544	0.298012	FALSE	FALSE	FALSE	ebi-a-GCST90018841	4	187015089	0.0329	476306	0.3252	Esophageal cancer || id:ebi-a-GCST90018841	Esophageal cancer	Esophageal cancer || ||	TRUE	igd	0.0009	1.206e-06	exposure	TRUE	reported	M00054	2	1	TRUE
M00054	34	rs154246	C	T	C	T	-0.0049	0.0014	0.6103	0.363306	FALSE	FALSE	FALSE	ebi-a-GCST90018841	5	16602451	0.0311	476306	0.9651	Esophageal cancer || id:ebi-a-GCST90018841	Esophageal cancer	Esophageal cancer || ||	TRUE	igd	0.0009	6.698e-08	exposure	TRUE	reported	M00054	2	1	TRUE
M00054	35	rs1559063	G	C	G	C	0.0052	-0.0575	0.6209	0.691912	FALSE	TRUE	FALSE	ebi-a-GCST90018841	5	172348594	0.0366	476306	0.1166	Esophageal cancer || id:ebi-a-GCST90018841	Esophageal cancer	Esophageal cancer || ||	TRUE	igd	0.0009	7.818e-09	exposure	TRUE	reported	M00054	2	1	TRUE
M00054	36	rs1663501	G	A	G	A	-0.0047	-0.0191	0.4634	0.543665	FALSE	FALSE	FALSE	ebi-a-GCST90018841	21	28219307	0.0296	476306	0.5175	Esophageal cancer || id:ebi-a-GCST90018841	Esophageal cancer	Esophageal cancer || ||	TRUE	igd	0.0009	2.435e-07	exposure	TRUE	reported	M00054	2	1	TRUE
M00054	37	rs16836288	C	A	C	A	0.0131	0.058	0.044	0.949225	FALSE	FALSE	FALSE	ebi-a-GCST90018841	4	4807203	0.0669	476306	0.3863	Esophageal cancer || id:ebi-a-GCST90018841	Esophageal cancer	Esophageal cancer || ||	TRUE	igd	0.0029	5.601e-06	exposure	TRUE	reported	M00054	2	1	TRUE
M00054	38	rs1697901	G	A	G	A	0.0049	-0.0376	0.3501	0.699066	FALSE	FALSE	FALSE	ebi-a-GCST90018841	5	11019405	0.0345	476306	0.276	Esophageal cancer || id:ebi-a-GCST90018841	Esophageal cancer	Esophageal cancer || ||	TRUE	igd	0.0009	6.309e-08	exposure	TRUE	reported	M00054	2	1	TRUE
M00054	39	rs17698249	C	A	C	A	-0.0041	0.0032	0.5682	0.350888	FALSE	FALSE	FALSE	ebi-a-GCST90018841	16	87319938	0.0342	476306	0.9253	Esophageal cancer || id:ebi-a-GCST90018841	Esophageal cancer	Esophageal cancer || ||	TRUE	igd	0.0009	5.503e-06	exposure	TRUE	reported	M00054	2	1	TRUE
M00054	40	rs17744500	C	T	C	T	-0.0041	-0.0203	0.4582	0.545924	FALSE	FALSE	FALSE	ebi-a-GCST90018841	15	101599246	0.0295	476306	0.4919	Esophageal cancer || id:ebi-a-GCST90018841	Esophageal cancer	Esophageal cancer || ||	TRUE	igd	0.0009	4.157e-06	exposure	TRUE	reported	M00054	2	1	TRUE
M00054	41	rs1790398	C	T	C	T	0.0048	-0.0302	0.5227	0.515147	FALSE	FALSE	FALSE	ebi-a-GCST90018841	11	73801265	0.0294	476306	0.3037	Esophageal cancer || id:ebi-a-GCST90018841	Esophageal cancer	Esophageal cancer || ||	TRUE	igd	0.0009	5.788e-08	exposure	TRUE	reported	M00054	2	1	TRUE
M00054	42	rs1852138	G	A	G	A	0.004	0.0928	0.5761	0.327685	FALSE	FALSE	FALSE	ebi-a-GCST90018841	11	112201569	0.0406	476306	0.0222101	Esophageal cancer || id:ebi-a-GCST90018841	Esophageal cancer	Esophageal cancer || ||	TRUE	igd	0.0009	6.335e-06	exposure	TRUE	reported	M00054	2	1	TRUE
M00054	43	rs1871053	G	A	G	A	-0.0044	0.0537	0.4514	0.575127	FALSE	FALSE	FALSE	ebi-a-GCST90018841	11	88476191	0.0298	476306	0.07171	Esophageal cancer || id:ebi-a-GCST90018841	Esophageal cancer	Esophageal cancer || ||	TRUE	igd	0.0009	7.679e-07	exposure	TRUE	reported	M00054	2	1	TRUE
M00054	44	rs1995960	G	A	G	A	-0.0047	0.0798	0.5949	0.394763	FALSE	FALSE	FALSE	ebi-a-GCST90018841	4	142916958	0.0302	476306	0.00823398	Esophageal cancer || id:ebi-a-GCST90018841	Esophageal cancer	Esophageal cancer || ||	TRUE	igd	0.0009	1.629e-07	exposure	TRUE	reported	M00054	2	1	TRUE
M00054	45	rs1997238	G	A	G	A	0.0045	0.0526	0.5117	0.450312	FALSE	FALSE	FALSE	ebi-a-GCST90018841	7	48538770	0.0299	476306	0.0789405	Esophageal cancer || id:ebi-a-GCST90018841	Esophageal cancer	Esophageal cancer || ||	TRUE	igd	0.0009	6.07e-07	exposure	TRUE	reported	M00054	2	1	TRUE
M00054	46	rs201262	G	T	G	T	0.0047	-0.0261	0.5563	0.457012	FALSE	FALSE	FALSE	ebi-a-GCST90018841	6	9987615	0.0297	476306	0.3797	Esophageal cancer || id:ebi-a-GCST90018841	Esophageal cancer	Esophageal cancer || ||	TRUE	igd	0.0009	1.359e-07	exposure	TRUE	reported	M00054	2	1	TRUE
M00054	47	rs2063601	C	A	C	A	-0.0107	-0.0017	0.2487	0.832563	FALSE	FALSE	FALSE	ebi-a-GCST90018841	6	78578306	0.0516	476306	0.9742	Esophageal cancer || id:ebi-a-GCST90018841	Esophageal cancer	Esophageal cancer || ||	TRUE	igd	0.0023	5.241e-06	exposure	TRUE	reported	M00054	2	1	TRUE
M00054	48	rs207938	G	A	G	A	-0.0043	0.0595	0.3963	0.524355	FALSE	FALSE	FALSE	ebi-a-GCST90018841	2	217041881	0.0306	476306	0.0516202	Esophageal cancer || id:ebi-a-GCST90018841	Esophageal cancer	Esophageal cancer || ||	TRUE	igd	0.0009	1.316e-06	exposure	TRUE	reported	M00054	2	1	TRUE
M00054	49	rs2111118	C	T	C	T	0.0051	0.0029	0.6207	0.433666	FALSE	FALSE	FALSE	ebi-a-GCST90018841	16	54049153	0.0297	476306	0.9221	Esophageal cancer || id:ebi-a-GCST90018841	Esophageal cancer	Esophageal cancer || ||	TRUE	igd	0.0009	1.212e-08	exposure	TRUE	reported	M00054	2	1	TRUE
M00054	50	rs2126498	G	T	G	T	-0.0042	-0.0145	0.6176	0.294805	FALSE	FALSE	FALSE	ebi-a-GCST90018841	6	110336225	0.0456	476306	0.75	Esophageal cancer || id:ebi-a-GCST90018841	Esophageal cancer	Esophageal cancer || ||	TRUE	igd	0.0009	2.837e-06	exposure	TRUE	reported	M00054	2	1	TRUE
M00054	51	rs2178260	C	T	C	T	0.0042	-0.0289	0.4251	0.591587	FALSE	FALSE	FALSE	ebi-a-GCST90018841	11	62069365	0.0302	476306	0.3382	Esophageal cancer || id:ebi-a-GCST90018841	Esophageal cancer	Esophageal cancer || ||	TRUE	igd	0.0009	3.588e-06	exposure	TRUE	reported	M00054	2	1	TRUE
M00054	52	rs2216061	C	A	C	A	0.0043	0.0764	0.512	0.50436	FALSE	FALSE	FALSE	ebi-a-GCST90018841	16	52914547	0.0452	476306	0.0907403	Esophageal cancer || id:ebi-a-GCST90018841	Esophageal cancer	Esophageal cancer || ||	TRUE	igd	0.0009	2.211e-06	exposure	TRUE	reported	M00054	2	1	TRUE
M00054	53	rs2230532	C	T	C	T	0.005	0.0518	0.349	0.528435	FALSE	FALSE	FALSE	ebi-a-GCST90018841	14	97321689	0.0343	476306	0.131	Esophageal cancer || id:ebi-a-GCST90018841	Esophageal cancer	Esophageal cancer || ||	TRUE	igd	0.001	5.733e-07	exposure	TRUE	reported	M00054	2	1	TRUE
M00054	54	rs2261659	G	C	G	C	-0.0043	-0.0104	0.44	0.350216	FALSE	TRUE	TRUE	ebi-a-GCST90018841	5	413594	0.0392	476306	0.7904	Esophageal cancer || id:ebi-a-GCST90018841	Esophageal cancer	Esophageal cancer || ||	TRUE	igd	0.0009	1.63e-06	exposure	TRUE	reported	M00054	2	1	FALSE
M00054	55	rs2349729	G	A	G	A	-0.0041	-0.0679	0.5141	0.451928	FALSE	FALSE	FALSE	ebi-a-GCST90018841	2	202521624	0.0296	476306	0.0218298	Esophageal cancer || id:ebi-a-GCST90018841	Esophageal cancer	Esophageal cancer || ||	TRUE	igd	0.0009	6.448e-06	exposure	TRUE	reported	M00054	2	1	TRUE
M00054	56	rs2367059	T	A	T	A	-0.0046	-0.0201	0.4697	0.455931	FALSE	TRUE	TRUE	ebi-a-GCST90018841	10	24864127	0.0295	476306	0.4957	Esophageal cancer || id:ebi-a-GCST90018841	Esophageal cancer	Esophageal cancer || ||	TRUE	igd	0.0009	3.983e-07	exposure	TRUE	reported	M00054	2	1	FALSE
M00054	57	rs2383131	C	T	C	T	-0.0043	-0.0115	0.4403	0.52627	FALSE	FALSE	FALSE	ebi-a-GCST90018841	9	19902822	0.0301	476306	0.701601	Esophageal cancer || id:ebi-a-GCST90018841	Esophageal cancer	Esophageal cancer || ||	TRUE	igd	0.0009	3.054e-06	exposure	TRUE	reported	M00054	2	1	TRUE
M00054	58	rs2432	C	T	C	T	0.0046	-0.0647	0.4713	0.390054	FALSE	FALSE	FALSE	ebi-a-GCST90018841	1	114631980	0.0398	476306	0.104	Esophageal cancer || id:ebi-a-GCST90018841	Esophageal cancer	Esophageal cancer || ||	TRUE	igd	0.0009	4.278e-07	exposure	TRUE	reported	M00054	2	1	TRUE
M00054	59	rs2484178	C	T	C	T	0.0043	-0.0445	0.6063	0.392432	FALSE	FALSE	FALSE	ebi-a-GCST90018841	10	27691799	0.0298	476306	0.1354	Esophageal cancer || id:ebi-a-GCST90018841	Esophageal cancer	Esophageal cancer || ||	TRUE	igd	0.0009	1.745e-06	exposure	TRUE	reported	M00054	2	1	TRUE
M00054	60	rs2505644	C	T	C	T	0.005	0.0209	0.558	0.413096	FALSE	FALSE	FALSE	ebi-a-GCST90018841	10	44175098	0.0306	476306	0.4929	Esophageal cancer || id:ebi-a-GCST90018841	Esophageal cancer	Esophageal cancer || ||	TRUE	igd	0.001	5.733e-07	exposure	TRUE	reported	M00054	2	1	TRUE
M00054	61	rs2520117	G	A	G	A	0.0045	-0.0464	0.4545	0.59565	FALSE	FALSE	FALSE	ebi-a-GCST90018841	16	26576299	0.0322	476306	0.1504	Esophageal cancer || id:ebi-a-GCST90018841	Esophageal cancer	Esophageal cancer || ||	TRUE	igd	0.0009	5.056e-07	exposure	TRUE	reported	M00054	2	1	TRUE
M00054	62	rs2580344	C	T	C	T	0.0044	0.0187	0.6238	0.419077	FALSE	FALSE	FALSE	ebi-a-GCST90018841	2	122047352	0.0301	476306	0.5353	Esophageal cancer || id:ebi-a-GCST90018841	Esophageal cancer	Esophageal cancer || ||	TRUE	igd	0.0009	7.984e-07	exposure	TRUE	reported	M00054	2	1	TRUE
M00054	63	rs2604365	G	T	G	T	0.0044	-0.0327	0.6371	0.344423	FALSE	FALSE	FALSE	ebi-a-GCST90018841	8	15614315	0.0321	476306	0.3096	Esophageal cancer || id:ebi-a-GCST90018841	Esophageal cancer	Esophageal cancer || ||	TRUE	igd	0.0009	1.452e-06	exposure	TRUE	reported	M00054	2	1	TRUE
M00054	64	rs2658761	C	T	C	T	-0.0048	0.0267	0.4343	0.610706	FALSE	FALSE	FALSE	ebi-a-GCST90018841	18	54059039	0.0322	476306	0.4077	Esophageal cancer || id:ebi-a-GCST90018841	Esophageal cancer	Esophageal cancer || ||	TRUE	igd	0.0009	6.749e-08	exposure	TRUE	reported	M00054	2	1	TRUE
M00054	65	rs2662269	C	A	C	A	0.0045	-0.0318	0.417	0.706044	FALSE	FALSE	FALSE	ebi-a-GCST90018841	5	98076517	0.0389	476306	0.4135	Esophageal cancer || id:ebi-a-GCST90018841	Esophageal cancer	Esophageal cancer || ||	TRUE	igd	0.0009	7.116e-07	exposure	TRUE	reported	M00054	2	1	TRUE
M00054	66	rs2688858	C	T	C	T	0.0043	0.0137	0.5742	0.417873	FALSE	FALSE	FALSE	ebi-a-GCST90018841	10	14764993	0.0299	476306	0.6477	Esophageal cancer || id:ebi-a-GCST90018841	Esophageal cancer	Esophageal cancer || ||	TRUE	igd	0.0009	2.837e-06	exposure	TRUE	reported	M00054	2	1	TRUE
M00054	67	rs2722407	G	A	G	A	0.0041	-0.0092	0.587	0.493231	FALSE	FALSE	FALSE	ebi-a-GCST90018841	7	24371586	0.0317	476306	0.771401	Esophageal cancer || id:ebi-a-GCST90018841	Esophageal cancer	Esophageal cancer || ||	TRUE	igd	0.0009	6.472e-06	exposure	TRUE	reported	M00054	2	1	TRUE
M00054	68	rs2769419	G	A	G	A	0.004	0.0361	0.4777	0.644925	FALSE	FALSE	FALSE	ebi-a-GCST90018841	10	117395006	0.0403	476306	0.371	Esophageal cancer || id:ebi-a-GCST90018841	Esophageal cancer	Esophageal cancer || ||	TRUE	igd	0.0009	6.163e-06	exposure	TRUE	reported	M00054	2	1	TRUE
M00054	69	rs2798184	C	T	C	T	-0.0049	0.0227	0.4314	0.532816	FALSE	FALSE	FALSE	ebi-a-GCST90018841	1	109096332	0.0295	476306	0.4419	Esophageal cancer || id:ebi-a-GCST90018841	Esophageal cancer	Esophageal cancer || ||	TRUE	igd	0.0009	6.371e-08	exposure	TRUE	reported	M00054	2	1	TRUE
M00054	70	rs2834164	C	A	C	A	-0.0045	-0.0535	0.5041	0.489905	FALSE	FALSE	FALSE	ebi-a-GCST90018841	21	34621948	0.0294	476306	0.0682402	Esophageal cancer || id:ebi-a-GCST90018841	Esophageal cancer	Esophageal cancer || ||	TRUE	igd	0.0009	4.761e-07	exposure	TRUE	reported	M00054	2	1	TRUE
M00054	71	rs284191	G	A	G	A	-0.006	-0.0412	0.615	0.329103	FALSE	FALSE	FALSE	ebi-a-GCST90018841	1	92236048	0.0345	476306	0.2323	Esophageal cancer || id:ebi-a-GCST90018841	Esophageal cancer	Esophageal cancer || ||	TRUE	igd	0.001	1.973e-09	exposure	TRUE	reported	M00054	2	1	TRUE
M00054	72	rs2868072	G	A	G	A	0.004	-0.0213	0.4829	0.460998	FALSE	FALSE	FALSE	ebi-a-GCST90018841	15	39605726	0.031	476306	0.4921	Esophageal cancer || id:ebi-a-GCST90018841	Esophageal cancer	Esophageal cancer || ||	TRUE	igd	0.0009	9.036e-06	exposure	TRUE	reported	M00054	2	1	TRUE
M00054	73	rs295142	G	A	G	A	-0.0048	-0.0235	0.5909	0.351828	FALSE	FALSE	FALSE	ebi-a-GCST90018841	2	201211716	0.0323	476306	0.4671	Esophageal cancer || id:ebi-a-GCST90018841	Esophageal cancer	Esophageal cancer || ||	TRUE	igd	0.0009	1.538e-07	exposure	TRUE	reported	M00054	2	1	TRUE
M00054	74	rs2966079	C	T	C	T	-0.0042	0.0127	0.5425	0.382907	FALSE	FALSE	FALSE	ebi-a-GCST90018841	16	81511806	0.0327	476306	0.697301	Esophageal cancer || id:ebi-a-GCST90018841	Esophageal cancer	Esophageal cancer || ||	TRUE	igd	0.0009	2.525e-06	exposure	TRUE	reported	M00054	2	1	TRUE
M00054	75	rs2970335	C	A	C	A	0.0044	-0.0189	0.4039	0.63398	FALSE	FALSE	FALSE	ebi-a-GCST90018841	11	14325401	0.0309	476306	0.5419	Esophageal cancer || id:ebi-a-GCST90018841	Esophageal cancer	Esophageal cancer || ||	TRUE	igd	0.0009	1.023e-06	exposure	TRUE	reported	M00054	2	1	TRUE
M00054	76	rs2977272	C	T	C	T	0.005	0.0171	0.341	0.737297	FALSE	FALSE	FALSE	ebi-a-GCST90018841	1	17536952	0.0386	476306	0.6582	Esophageal cancer || id:ebi-a-GCST90018841	Esophageal cancer	Esophageal cancer || ||	TRUE	igd	0.001	5.733e-07	exposure	TRUE	reported	M00054	2	1	TRUE
M00054	77	rs3742929	C	T	C	T	-0.0044	-0.0665	0.512	0.402484	FALSE	FALSE	FALSE	ebi-a-GCST90018841	14	33165182	0.0334	476306	0.0467498	Esophageal cancer || id:ebi-a-GCST90018841	Esophageal cancer	Esophageal cancer || ||	TRUE	igd	0.0009	1.01e-06	exposure	TRUE	reported	M00054	2	1	TRUE
M00054	78	rs3751181	G	A	G	A	0.0041	-0.0244	0.6085	0.454034	FALSE	FALSE	FALSE	ebi-a-GCST90018841	12	125626535	0.0297	476306	0.4122	Esophageal cancer || id:ebi-a-GCST90018841	Esophageal cancer	Esophageal cancer || ||	TRUE	igd	0.0009	5.185e-06	exposure	TRUE	reported	M00054	2	1	TRUE
M00054	79	rs3773729	C	T	C	T	0.004	-0.0189	0.6291	0.29789	FALSE	FALSE	FALSE	ebi-a-GCST90018841	3	53204845	0.0355	476306	0.5955	Esophageal cancer || id:ebi-a-GCST90018841	Esophageal cancer	Esophageal cancer || ||	TRUE	igd	0.0009	8.571e-06	exposure	TRUE	reported	M00054	2	1	TRUE
M00054	80	rs3780494	C	T	C	T	-0.023	-0.1177	0.9855	0.0282718	FALSE	FALSE	FALSE	ebi-a-GCST90018841	9	33126224	0.0729	476306	0.1066	Esophageal cancer || id:ebi-a-GCST90018841	Esophageal cancer	Esophageal cancer || ||	TRUE	igd	0.0051	7.022e-06	exposure	TRUE	reported	M00054	2	1	TRUE
M00054	81	rs38271	G	A	G	A	-0.0051	0.0233	0.5925	0.546148	FALSE	FALSE	FALSE	ebi-a-GCST90018841	7	14307031	0.0451	476306	0.6059	Esophageal cancer || id:ebi-a-GCST90018841	Esophageal cancer	Esophageal cancer || ||	TRUE	igd	0.0009	1.185e-08	exposure	TRUE	reported	M00054	2	1	TRUE
M00054	82	rs4063769	C	T	C	T	-0.0043	-0.0808	0.5301	0.485029	FALSE	FALSE	FALSE	ebi-a-GCST90018841	2	132731387	0.0453	476306	0.0742694	Esophageal cancer || id:ebi-a-GCST90018841	Esophageal cancer	Esophageal cancer || ||	TRUE	igd	0.0009	1.297e-06	exposure	TRUE	reported	M00054	2	1	TRUE
M00054	83	rs4144737	G	A	G	A	0.004	-0.0196	0.5818	0.419451	FALSE	FALSE	FALSE	ebi-a-GCST90018841	8	130761182	0.0295	476306	0.5067	Esophageal cancer || id:ebi-a-GCST90018841	Esophageal cancer	Esophageal cancer || ||	TRUE	igd	0.0009	9.859e-06	exposure	TRUE	reported	M00054	2	1	TRUE
M00054	84	rs42162	C	T	C	T	0.004	0.0024	0.5492	0.456386	FALSE	FALSE	FALSE	ebi-a-GCST90018841	7	106475927	0.03	476306	0.9365	Esophageal cancer || id:ebi-a-GCST90018841	Esophageal cancer	Esophageal cancer || ||	TRUE	igd	0.0009	8.217e-06	exposure	TRUE	reported	M00054	2	1	TRUE
M00054	85	rs428185	C	T	C	T	-0.0045	0.0334	0.5851	0.483499	FALSE	FALSE	FALSE	ebi-a-GCST90018841	14	48321936	0.0301	476306	0.2661	Esophageal cancer || id:ebi-a-GCST90018841	Esophageal cancer	Esophageal cancer || ||	TRUE	igd	0.0009	6.254e-07	exposure	TRUE	reported	M00054	2	1	TRUE
M00054	86	rs4306882	G	T	G	T	-0.0057	-0.034	0.6153	0.350399	FALSE	FALSE	FALSE	ebi-a-GCST90018841	3	21062584	0.0337	476306	0.3132	Esophageal cancer || id:ebi-a-GCST90018841	Esophageal cancer	Esophageal cancer || ||	TRUE	igd	0.0009	2.52e-10	exposure	TRUE	reported	M00054	2	1	TRUE
M00054	87	rs430727	C	T	C	T	0.0041	0.0268	0.4628	0.512653	FALSE	FALSE	FALSE	ebi-a-GCST90018841	3	41128564	0.0302	476306	0.3745	Esophageal cancer || id:ebi-a-GCST90018841	Esophageal cancer	Esophageal cancer || ||	TRUE	igd	0.0009	5.128e-06	exposure	TRUE	reported	M00054	2	1	TRUE
M00054	88	rs4356783	G	C	G	C	-0.0041	-0.025	0.5863	0.52806	FALSE	TRUE	TRUE	ebi-a-GCST90018841	3	25004834	0.03	476306	0.405	Esophageal cancer || id:ebi-a-GCST90018841	Esophageal cancer	Esophageal cancer || ||	TRUE	igd	0.0009	6.746e-06	exposure	TRUE	reported	M00054	2	1	FALSE
M00054	89	rs4611118	G	A	G	A	-0.0044	-0.022	0.609	0.353113	FALSE	FALSE	FALSE	ebi-a-GCST90018841	10	122395120	0.0346	476306	0.525	Esophageal cancer || id:ebi-a-GCST90018841	Esophageal cancer	Esophageal cancer || ||	TRUE	igd	0.0009	9.406e-07	exposure	TRUE	reported	M00054	2	1	TRUE
M00054	90	rs4615256	G	A	G	A	0.0049	-0.0626	0.5327	0.541431	FALSE	FALSE	FALSE	ebi-a-GCST90018841	5	62700867	0.0304	476306	0.0397503	Esophageal cancer || id:ebi-a-GCST90018841	Esophageal cancer	Esophageal cancer || ||	TRUE	igd	0.0009	4.988e-08	exposure	TRUE	reported	M00054	2	1	TRUE
M00054	91	rs4695138	T	A	T	A	0.0052	-0.0544	0.5352	0.632924	FALSE	TRUE	TRUE	ebi-a-GCST90018841	4	45956180	0.0405	476306	0.1793	Esophageal cancer || id:ebi-a-GCST90018841	Esophageal cancer	Esophageal cancer || ||	TRUE	igd	0.0009	7.996e-09	exposure	TRUE	reported	M00054	2	1	FALSE
M00054	92	rs4751282	C	T	C	T	0.0045	0.0015	0.5421	0.474643	FALSE	FALSE	FALSE	ebi-a-GCST90018841	10	129164681	0.0295	476306	0.96	Esophageal cancer || id:ebi-a-GCST90018841	Esophageal cancer	Esophageal cancer || ||	TRUE	igd	0.0009	7.405e-07	exposure	TRUE	reported	M00054	2	1	TRUE
M00054	93	rs4849291	G	C	G	C	0.0041	0.0529	0.6092	0.516719	FALSE	TRUE	TRUE	ebi-a-GCST90018841	2	114594099	0.0391	476306	0.1758	Esophageal cancer || id:ebi-a-GCST90018841	Esophageal cancer	Esophageal cancer || ||	TRUE	igd	0.0009	5.933e-06	exposure	TRUE	reported	M00054	2	1	FALSE
M00054	94	rs4870304	G	A	G	A	0.0041	-0.0228	0.5823	0.367918	FALSE	FALSE	FALSE	ebi-a-GCST90018841	6	154991843	0.0315	476306	0.4699	Esophageal cancer || id:ebi-a-GCST90018841	Esophageal cancer	Esophageal cancer || ||	TRUE	igd	0.0009	8.313e-06	exposure	TRUE	reported	M00054	2	1	TRUE
M00054	95	rs4880888	G	A	G	A	-0.0046	0.0456	0.4785	0.543345	FALSE	FALSE	FALSE	ebi-a-GCST90018841	10	1661627	0.0299	476306	0.1278	Esophageal cancer || id:ebi-a-GCST90018841	Esophageal cancer	Esophageal cancer || ||	TRUE	igd	0.0009	3.243e-07	exposure	TRUE	reported	M00054	2	1	TRUE
M00054	96	rs4926571	C	T	C	T	-0.0048	-0.0139	0.5231	0.540779	FALSE	FALSE	FALSE	ebi-a-GCST90018841	1	53096614	0.0336	476306	0.6798	Esophageal cancer || id:ebi-a-GCST90018841	Esophageal cancer	Esophageal cancer || ||	TRUE	igd	0.0009	9.025e-08	exposure	TRUE	reported	M00054	2	1	TRUE
M00054	97	rs4958379	G	A	G	A	-0.005	0.0141	0.433	0.6015	FALSE	FALSE	FALSE	ebi-a-GCST90018841	5	154010041	0.0303	476306	0.6432	Esophageal cancer || id:ebi-a-GCST90018841	Esophageal cancer	Esophageal cancer || ||	TRUE	igd	0.0009	2.176e-08	exposure	TRUE	reported	M00054	2	1	TRUE
M00054	98	rs4972588	G	A	G	A	-0.0046	-0.029	0.5138	0.52514	FALSE	FALSE	FALSE	ebi-a-GCST90018841	2	174444590	0.0306	476306	0.343	Esophageal cancer || id:ebi-a-GCST90018841	Esophageal cancer	Esophageal cancer || ||	TRUE	igd	0.0009	3.744e-07	exposure	TRUE	reported	M00054	2	1	TRUE
M00054	99	rs4989308	G	A	G	A	-0.0045	0.0336	0.3746	0.653486	FALSE	FALSE	FALSE	ebi-a-GCST90018841	4	115289204	0.031	476306	0.2786	Esophageal cancer || id:ebi-a-GCST90018841	Esophageal cancer	Esophageal cancer || ||	TRUE	igd	0.0009	8.432e-07	exposure	TRUE	reported	M00054	2	1	TRUE
M00054	100	rs502654	C	T	C	T	-0.0046	-0.0377	0.559	0.520751	FALSE	FALSE	FALSE	ebi-a-GCST90018841	1	31061501	0.0314	476306	0.2303	Esophageal cancer || id:ebi-a-GCST90018841	Esophageal cancer	Esophageal cancer || ||	TRUE	igd	0.0009	2.597e-07	exposure	TRUE	reported	M00054	2	1	TRUE
M00054	101	rs512453	C	T	C	T	-0.0044	0.0408	0.5541	0.419243	FALSE	FALSE	FALSE	ebi-a-GCST90018841	18	60662938	0.0302	476306	0.1769	Esophageal cancer || id:ebi-a-GCST90018841	Esophageal cancer	Esophageal cancer || ||	TRUE	igd	0.0009	1.122e-06	exposure	TRUE	reported	M00054	2	1	TRUE
M00054	102	rs535446	G	C	G	C	0.0041	0.003	0.3994	0.484003	FALSE	TRUE	TRUE	ebi-a-GCST90018841	11	78872037	0.0344	476306	0.9301	Esophageal cancer || id:ebi-a-GCST90018841	Esophageal cancer	Esophageal cancer || ||	TRUE	igd	0.0009	4.28e-06	exposure	TRUE	reported	M00054	2	1	FALSE
M00054	103	rs5997110	C	T	C	T	-0.005	0.0006	0.523	0.538486	FALSE	FALSE	FALSE	ebi-a-GCST90018841	22	27036505	0.0299	476306	0.9851	Esophageal cancer || id:ebi-a-GCST90018841	Esophageal cancer	Esophageal cancer || ||	TRUE	igd	0.001	5.733e-07	exposure	TRUE	reported	M00054	2	1	TRUE
M00054	104	rs6001129	C	T	C	T	-0.009	-0.0026	0.134	0.892047	FALSE	FALSE	FALSE	ebi-a-GCST90018841	22	22506340	0.0498	476306	0.9583	Esophageal cancer || id:ebi-a-GCST90018841	Esophageal cancer	Esophageal cancer || ||	TRUE	igd	0.002	6.795e-06	exposure	TRUE	reported	M00054	2	1	TRUE
M00054	105	rs603446	C	T	C	T	0.0051	0.0079	0.4448	0.623434	FALSE	FALSE	FALSE	ebi-a-GCST90018841	11	116654435	0.0325	476306	0.8088	Esophageal cancer || id:ebi-a-GCST90018841	Esophageal cancer	Esophageal cancer || ||	TRUE	igd	0.0009	1.383e-08	exposure	TRUE	reported	M00054	2	1	TRUE
M00054	106	rs6077611	G	T	G	T	-0.0041	-0.0267	0.4794	0.487332	FALSE	FALSE	FALSE	ebi-a-GCST90018841	20	9893691	0.0297	476306	0.3681	Esophageal cancer || id:ebi-a-GCST90018841	Esophageal cancer	Esophageal cancer || ||	TRUE	igd	0.0009	5.321e-06	exposure	TRUE	reported	M00054	2	1	TRUE
M00054	107	rs6110544	C	T	C	T	0.004	-0.0145	0.4394	0.467334	FALSE	FALSE	FALSE	ebi-a-GCST90018841	20	15166775	0.0315	476306	0.644401	Esophageal cancer || id:ebi-a-GCST90018841	Esophageal cancer	Esophageal cancer || ||	TRUE	igd	0.0009	7.011e-06	exposure	TRUE	reported	M00054	2	1	TRUE
M00054	108	rs6130271	C	T	C	T	-0.004	0.0525	0.5352	0.506175	FALSE	FALSE	FALSE	ebi-a-GCST90018841	20	41612425	0.0299	476306	0.0793195	Esophageal cancer || id:ebi-a-GCST90018841	Esophageal cancer	Esophageal cancer || ||	TRUE	igd	0.0009	7.398e-06	exposure	TRUE	reported	M00054	2	1	TRUE
M00054	109	rs6454864	C	T	C	T	0.004	0.0299	0.3705	0.548526	FALSE	FALSE	FALSE	ebi-a-GCST90018841	6	92234894	0.0304	476306	0.3252	Esophageal cancer || id:ebi-a-GCST90018841	Esophageal cancer	Esophageal cancer || ||	TRUE	igd	0.0009	8.872e-06	exposure	TRUE	reported	M00054	2	1	TRUE
M00054	110	rs6480970	G	A	G	A	-0.0049	-0.0254	0.6159	0.387838	FALSE	FALSE	FALSE	ebi-a-GCST90018841	10	54568664	0.0301	476306	0.3995	Esophageal cancer || id:ebi-a-GCST90018841	Esophageal cancer	Esophageal cancer || ||	TRUE	igd	0.0009	4.287e-08	exposure	TRUE	reported	M00054	2	1	TRUE
M00054	111	rs6534667	G	C	G	C	-0.0043	-0.0473	0.4186	0.337265	FALSE	TRUE	FALSE	ebi-a-GCST90018841	4	129066488	0.0344	476306	0.1693	Esophageal cancer || id:ebi-a-GCST90018841	Esophageal cancer	Esophageal cancer || ||	TRUE	igd	0.0009	1.491e-06	exposure	TRUE	reported	M00054	2	1	TRUE
M00054	112	rs6537156	C	T	C	T	0.004	0.0883	0.4485	0.5467	FALSE	FALSE	FALSE	ebi-a-GCST90018841	4	139067202	0.0294	476306	0.00266299	Esophageal cancer || id:ebi-a-GCST90018841	Esophageal cancer	Esophageal cancer || ||	TRUE	igd	0.0009	8.091e-06	exposure	TRUE	reported	M00054	2	1	TRUE
M00054	113	rs6685230	C	T	C	T	-0.0042	0.0095	0.3976	0.692033	FALSE	FALSE	FALSE	ebi-a-GCST90018841	1	168368154	0.0389	476306	0.8065	Esophageal cancer || id:ebi-a-GCST90018841	Esophageal cancer	Esophageal cancer || ||	TRUE	igd	0.0009	7.78e-06	exposure	TRUE	reported	M00054	2	1	TRUE
M00054	114	rs6730726	G	A	G	A	-0.004	0.0386	0.5312	0.417752	FALSE	FALSE	FALSE	ebi-a-GCST90018841	2	205154353	0.0305	476306	0.2065	Esophageal cancer || id:ebi-a-GCST90018841	Esophageal cancer	Esophageal cancer || ||	TRUE	igd	0.0009	7.167e-06	exposure	TRUE	reported	M00054	2	1	TRUE
M00054	115	rs6759991	G	T	G	T	0.0076	0.0177	0.8623	0.224157	FALSE	FALSE	FALSE	ebi-a-GCST90018841	2	75696816	0.0334	476306	0.5966	Esophageal cancer || id:ebi-a-GCST90018841	Esophageal cancer	Esophageal cancer || ||	TRUE	igd	0.0016	2.521e-06	exposure	TRUE	reported	M00054	2	1	TRUE
M00054	116	rs6819555	G	A	G	A	-0.0043	-0.0238	0.5862	0.40327	FALSE	FALSE	FALSE	ebi-a-GCST90018841	4	27342170	0.0319	476306	0.4567	Esophageal cancer || id:ebi-a-GCST90018841	Esophageal cancer	Esophageal cancer || ||	TRUE	igd	0.0009	3.693e-06	exposure	TRUE	reported	M00054	2	1	TRUE
M00054	117	rs682359	G	T	G	T	0.0044	-0.0297	0.5812	0.414027	FALSE	FALSE	FALSE	ebi-a-GCST90018841	15	42426833	0.0308	476306	0.3347	Esophageal cancer || id:ebi-a-GCST90018841	Esophageal cancer	Esophageal cancer || ||	TRUE	igd	0.0009	6.54e-07	exposure	TRUE	reported	M00054	2	1	TRUE
M00054	118	rs6901004	G	C	G	C	-0.0061	0.0095	0.5742	0.562353	FALSE	TRUE	TRUE	ebi-a-GCST90018841	6	111554822	0.0296	476306	0.7474	Esophageal cancer || id:ebi-a-GCST90018841	Esophageal cancer	Esophageal cancer || ||	TRUE	igd	0.0009	1.078e-11	exposure	TRUE	reported	M00054	2	1	FALSE
M00054	119	rs6910731	G	A	G	A	0.0041	-0.0207	0.4497	0.528695	FALSE	FALSE	FALSE	ebi-a-GCST90018841	6	23415462	0.0303	476306	0.4938	Esophageal cancer || id:ebi-a-GCST90018841	Esophageal cancer	Esophageal cancer || ||	TRUE	igd	0.0009	6.679e-06	exposure	TRUE	reported	M00054	2	1	TRUE
M00054	120	rs6935961	G	A	G	A	-0.0056	0.0088	0.5578	0.418168	FALSE	FALSE	FALSE	ebi-a-GCST90018841	6	125636350	0.0299	476306	0.7673	Esophageal cancer || id:ebi-a-GCST90018841	Esophageal cancer	Esophageal cancer || ||	TRUE	igd	0.0009	3.753e-10	exposure	TRUE	reported	M00054	2	1	TRUE
M00054	121	rs6947698	G	C	G	C	-0.004	0.0137	0.4558	0.497062	FALSE	TRUE	TRUE	ebi-a-GCST90018841	7	55954993	0.0295	476306	0.6427	Esophageal cancer || id:ebi-a-GCST90018841	Esophageal cancer	Esophageal cancer || ||	TRUE	igd	0.0009	8.341e-06	exposure	TRUE	reported	M00054	2	1	FALSE
M00054	122	rs699856	C	T	C	T	0.004	0.0213	0.3661	0.56027	FALSE	FALSE	FALSE	ebi-a-GCST90018841	1	75089136	0.0302	476306	0.4812	Esophageal cancer || id:ebi-a-GCST90018841	Esophageal cancer	Esophageal cancer || ||	TRUE	igd	0.0009	8.012e-06	exposure	TRUE	reported	M00054	2	1	TRUE
M00054	123	rs7006068	C	T	C	T	0.0045	-0.0585	0.6264	0.441003	FALSE	FALSE	FALSE	ebi-a-GCST90018841	8	142656636	0.0298	476306	0.0499298	Esophageal cancer || id:ebi-a-GCST90018841	Esophageal cancer	Esophageal cancer || ||	TRUE	igd	0.0009	4.801e-07	exposure	TRUE	reported	M00054	2	1	TRUE
M00054	124	rs7009696	C	T	C	T	0.0041	0.0555	0.6243	0.297127	FALSE	FALSE	FALSE	ebi-a-GCST90018841	8	72731717	0.0416	476306	0.1824	Esophageal cancer || id:ebi-a-GCST90018841	Esophageal cancer	Esophageal cancer || ||	TRUE	igd	0.0009	6.166e-06	exposure	TRUE	reported	M00054	2	1	TRUE
M00054	125	rs710580	C	A	C	A	-0.005	0.0281	0.3566	0.697944	FALSE	FALSE	FALSE	ebi-a-GCST90018841	3	189809163	0.0373	476306	0.4519	Esophageal cancer || id:ebi-a-GCST90018841	Esophageal cancer	Esophageal cancer || ||	TRUE	igd	0.0009	3.574e-08	exposure	TRUE	reported	M00054	2	1	TRUE
M00054	126	rs7109477	G	A	G	A	-0.0047	-0.0093	0.4588	0.527535	FALSE	FALSE	FALSE	ebi-a-GCST90018841	11	21413780	0.0294	476306	0.751299	Esophageal cancer || id:ebi-a-GCST90018841	Esophageal cancer	Esophageal cancer || ||	TRUE	igd	0.0009	1.887e-07	exposure	TRUE	reported	M00054	2	1	TRUE
M00054	127	rs719564	G	A	G	A	0.0044	0.0223	0.6101	0.306926	FALSE	FALSE	FALSE	ebi-a-GCST90018841	2	242101368	0.0365	476306	0.5399	Esophageal cancer || id:ebi-a-GCST90018841	Esophageal cancer	Esophageal cancer || ||	TRUE	igd	0.0009	1.276e-06	exposure	TRUE	reported	M00054	2	1	TRUE
M00054	128	rs7230740	C	A	C	A	0.0044	-0.0024	0.6655	0.457852	FALSE	FALSE	FALSE	ebi-a-GCST90018841	18	3636288	0.0359	476306	0.9475	Esophageal cancer || id:ebi-a-GCST90018841	Esophageal cancer	Esophageal cancer || ||	TRUE	igd	0.0009	1.559e-06	exposure	TRUE	reported	M00054	2	1	TRUE
M00054	129	rs7246393	G	A	G	A	0.0043	-0.0014	0.5222	0.543452	FALSE	FALSE	FALSE	ebi-a-GCST90018841	19	23388805	0.0308	476306	0.9631	Esophageal cancer || id:ebi-a-GCST90018841	Esophageal cancer	Esophageal cancer || ||	TRUE	igd	0.0009	1.554e-06	exposure	TRUE	reported	M00054	2	1	TRUE
M00054	130	rs7463805	C	T	C	T	-0.0053	0.0099	0.5213	0.486752	FALSE	FALSE	FALSE	ebi-a-GCST90018841	8	110753672	0.0294	476306	0.7357	Esophageal cancer || id:ebi-a-GCST90018841	Esophageal cancer	Esophageal cancer || ||	TRUE	igd	0.0009	4.596e-09	exposure	TRUE	reported	M00054	2	1	TRUE
M00054	131	rs7505177	G	T	G	T	-0.0043	-0.0347	0.4132	0.541616	FALSE	FALSE	FALSE	ebi-a-GCST90018841	18	75220892	0.0303	476306	0.2516	Esophageal cancer || id:ebi-a-GCST90018841	Esophageal cancer	Esophageal cancer || ||	TRUE	igd	0.0009	5.859e-06	exposure	TRUE	reported	M00054	2	1	TRUE
M00054	132	rs7584842	C	T	C	T	-0.005	-0.0194	0.5377	0.408097	FALSE	FALSE	FALSE	ebi-a-GCST90018841	2	11756260	0.0308	476306	0.5299	Esophageal cancer || id:ebi-a-GCST90018841	Esophageal cancer	Esophageal cancer || ||	TRUE	igd	0.0009	4.15e-08	exposure	TRUE	reported	M00054	2	1	TRUE
M00054	133	rs7594598	C	A	C	A	0.004	0.0013	0.4257	0.553954	FALSE	FALSE	FALSE	ebi-a-GCST90018841	2	31026603	0.0297	476306	0.9642	Esophageal cancer || id:ebi-a-GCST90018841	Esophageal cancer	Esophageal cancer || ||	TRUE	igd	0.0009	9.497e-06	exposure	TRUE	reported	M00054	2	1	TRUE
M00054	134	rs7638383	G	A	G	A	0.0047	-0.0184	0.3984	0.694409	FALSE	FALSE	FALSE	ebi-a-GCST90018841	3	4994341	0.0377	476306	0.6254	Esophageal cancer || id:ebi-a-GCST90018841	Esophageal cancer	Esophageal cancer || ||	TRUE	igd	0.0009	1.641e-07	exposure	TRUE	reported	M00054	2	1	TRUE
M00054	135	rs7810390	G	A	G	A	-0.0045	0.0166	0.5928	0.515577	FALSE	FALSE	FALSE	ebi-a-GCST90018841	7	82662097	0.0349	476306	0.634	Esophageal cancer || id:ebi-a-GCST90018841	Esophageal cancer	Esophageal cancer || ||	TRUE	igd	0.0009	5.611e-07	exposure	TRUE	reported	M00054	2	1	TRUE
M00054	136	rs8006663	G	A	G	A	-0.0046	0.0433	0.4556	0.581775	FALSE	FALSE	FALSE	ebi-a-GCST90018841	14	69171003	0.0321	476306	0.1773	Esophageal cancer || id:ebi-a-GCST90018841	Esophageal cancer	Esophageal cancer || ||	TRUE	igd	0.0009	3.016e-07	exposure	TRUE	reported	M00054	2	1	TRUE
M00054	137	rs8110890	G	T	G	T	0.0045	0.0091	0.4741	0.504947	FALSE	FALSE	FALSE	ebi-a-GCST90018841	19	19848485	0.0294	476306	0.7582	Esophageal cancer || id:ebi-a-GCST90018841	Esophageal cancer	Esophageal cancer || ||	TRUE	igd	0.0009	7.505e-07	exposure	TRUE	reported	M00054	2	1	TRUE
M00054	138	rs875184	C	T	C	T	-0.0041	-0.0267	0.403	0.683286	FALSE	FALSE	FALSE	ebi-a-GCST90018841	5	170124362	0.0415	476306	0.52	Esophageal cancer || id:ebi-a-GCST90018841	Esophageal cancer	Esophageal cancer || ||	TRUE	igd	0.0009	5.689e-06	exposure	TRUE	reported	M00054	2	1	TRUE
M00054	139	rs875283	G	A	G	A	-0.0043	-0.0572	0.4896	0.50273	FALSE	FALSE	FALSE	ebi-a-GCST90018841	19	51767485	0.0305	476306	0.0604199	Esophageal cancer || id:ebi-a-GCST90018841	Esophageal cancer	Esophageal cancer || ||	TRUE	igd	0.0009	2.341e-06	exposure	TRUE	reported	M00054	2	1	TRUE
M00054	140	rs881562	G	T	G	T	0.0044	0.0392	0.4978	0.539919	FALSE	FALSE	FALSE	ebi-a-GCST90018841	16	7760884	0.0311	476306	0.2073	Esophageal cancer || id:ebi-a-GCST90018841	Esophageal cancer	Esophageal cancer || ||	TRUE	igd	0.0009	1.451e-06	exposure	TRUE	reported	M00054	2	1	TRUE
M00054	141	rs893922	G	A	G	A	0.0042	0.0408	0.366	0.662147	FALSE	FALSE	FALSE	ebi-a-GCST90018841	9	112060144	0.0338	476306	0.228	Esophageal cancer || id:ebi-a-GCST90018841	Esophageal cancer	Esophageal cancer || ||	TRUE	igd	0.0009	3.945e-06	exposure	TRUE	reported	M00054	2	1	TRUE
M00054	142	rs915281	C	T	C	T	-0.0041	0.0213	0.5076	0.528552	FALSE	FALSE	FALSE	ebi-a-GCST90018841	9	119967963	0.0301	476306	0.4784	Esophageal cancer || id:ebi-a-GCST90018841	Esophageal cancer	Esophageal cancer || ||	TRUE	igd	0.0009	4.423e-06	exposure	TRUE	reported	M00054	2	1	TRUE
M00054	143	rs928963	C	A	C	A	0.0042	-0.0017	0.3985	0.570671	FALSE	FALSE	FALSE	ebi-a-GCST90018841	16	13616231	0.0296	476306	0.953	Esophageal cancer || id:ebi-a-GCST90018841	Esophageal cancer	Esophageal cancer || ||	TRUE	igd	0.0009	3.622e-06	exposure	TRUE	reported	M00054	2	1	TRUE
M00054	144	rs9315440	G	A	G	A	0.0048	-0.0059	0.5843	0.344979	FALSE	FALSE	FALSE	ebi-a-GCST90018841	13	37293989	0.0347	476306	0.8658	Esophageal cancer || id:ebi-a-GCST90018841	Esophageal cancer	Esophageal cancer || ||	TRUE	igd	0.0009	6.712e-08	exposure	TRUE	reported	M00054	2	1	TRUE
M00054	145	rs9330454	G	A	G	A	-0.0066	-0.0025	0.4006	0.615346	FALSE	FALSE	FALSE	ebi-a-GCST90018841	9	92515514	0.031	476306	0.9352	Esophageal cancer || id:ebi-a-GCST90018841	Esophageal cancer	Esophageal cancer || ||	TRUE	igd	0.0015	6.044e-06	exposure	TRUE	reported	M00054	2	1	TRUE
M00054	146	rs937382	C	T	C	T	-0.0046	-0.0406	0.4466	0.515078	FALSE	FALSE	FALSE	ebi-a-GCST90018841	4	189971532	0.03	476306	0.1758	Esophageal cancer || id:ebi-a-GCST90018841	Esophageal cancer	Esophageal cancer || ||	TRUE	igd	0.0009	2.312e-07	exposure	TRUE	reported	M00054	2	1	TRUE
M00054	147	rs938040	C	T	C	T	0.0074	0.0517	0.107	0.883675	FALSE	FALSE	FALSE	ebi-a-GCST90018841	10	65738183	0.045	476306	0.2497	Esophageal cancer || id:ebi-a-GCST90018841	Esophageal cancer	Esophageal cancer || ||	TRUE	igd	0.0017	9.124e-06	exposure	TRUE	reported	M00054	2	1	TRUE
M00054	148	rs9464137	C	A	C	A	0.0041	-0.0133	0.5592	0.507499	FALSE	FALSE	FALSE	ebi-a-GCST90018841	6	54669826	0.031	476306	0.666801	Esophageal cancer || id:ebi-a-GCST90018841	Esophageal cancer	Esophageal cancer || ||	TRUE	igd	0.0009	4.445e-06	exposure	TRUE	reported	M00054	2	1	TRUE
M00054	149	rs9511152	G	A	G	A	-0.005	0.0033	0.559	0.370571	FALSE	FALSE	FALSE	ebi-a-GCST90018841	13	19596767	0.0336	476306	0.922	Esophageal cancer || id:ebi-a-GCST90018841	Esophageal cancer	Esophageal cancer || ||	TRUE	igd	0.0009	2.985e-08	exposure	TRUE	reported	M00054	2	1	TRUE
M00054	150	rs9517869	C	T	C	T	-0.0046	0.0248	0.3661	0.668813	FALSE	FALSE	FALSE	ebi-a-GCST90018841	13	100398242	0.0323	476306	0.4424	Esophageal cancer || id:ebi-a-GCST90018841	Esophageal cancer	Esophageal cancer || ||	TRUE	igd	0.0009	3.457e-07	exposure	TRUE	reported	M00054	2	1	TRUE
M00054	151	rs9523030	G	T	G	T	0.0043	-0.0141	0.6269	0.399041	FALSE	FALSE	FALSE	ebi-a-GCST90018841	13	91262300	0.03	476306	0.6381	Esophageal cancer || id:ebi-a-GCST90018841	Esophageal cancer	Esophageal cancer || ||	TRUE	igd	0.0009	5.647e-06	exposure	TRUE	reported	M00054	2	1	TRUE
M00054	152	rs9541214	C	T	C	T	-0.0042	0.0192	0.653	0.310089	FALSE	FALSE	FALSE	ebi-a-GCST90018841	13	35112824	0.0344	476306	0.577301	Esophageal cancer || id:ebi-a-GCST90018841	Esophageal cancer	Esophageal cancer || ||	TRUE	igd	0.0009	3.797e-06	exposure	TRUE	reported	M00054	2	1	TRUE
M00054	153	rs9543391	G	T	G	T	0.0041	0.0266	0.3993	0.676286	FALSE	FALSE	FALSE	ebi-a-GCST90018841	13	74115140	0.0358	476306	0.4579	Esophageal cancer || id:ebi-a-GCST90018841	Esophageal cancer	Esophageal cancer || ||	TRUE	igd	0.0009	6.39e-06	exposure	TRUE	reported	M00054	2	1	TRUE
M00054	154	rs9610322	G	A	G	A	-0.0043	0.0481	0.5195	0.450947	FALSE	FALSE	FALSE	ebi-a-GCST90018841	22	35980173	0.0299	476306	0.1078	Esophageal cancer || id:ebi-a-GCST90018841	Esophageal cancer	Esophageal cancer || ||	TRUE	igd	0.0009	1.119e-06	exposure	TRUE	reported	M00054	2	1	TRUE
M00054	155	rs9646527	T	A	T	A	0.004	-0.019	0.3795	0.3624	FALSE	TRUE	FALSE	ebi-a-GCST90018841	18	24749737	0.0311	476306	0.5416	Esophageal cancer || id:ebi-a-GCST90018841	Esophageal cancer	Esophageal cancer || ||	TRUE	igd	0.0009	9.002e-06	exposure	TRUE	reported	M00054	2	1	TRUE
M00054	156	rs9649963	C	T	C	T	0.0041	0.0317	0.634	0.387428	FALSE	FALSE	FALSE	ebi-a-GCST90018841	8	131697816	0.0299	476306	0.2887	Esophageal cancer || id:ebi-a-GCST90018841	Esophageal cancer	Esophageal cancer || ||	TRUE	igd	0.0009	5.841e-06	exposure	TRUE	reported	M00054	2	1	TRUE
M00054	157	rs972459	C	T	C	T	0.005	0.002	0.5787	0.420054	FALSE	FALSE	FALSE	ebi-a-GCST90018841	3	191855497	0.0297	476306	0.9467	Esophageal cancer || id:ebi-a-GCST90018841	Esophageal cancer	Esophageal cancer || ||	TRUE	igd	0.0009	1.969e-08	exposure	TRUE	reported	M00054	2	1	TRUE
M00054	158	rs9989564	G	A	G	A	-0.0042	0.01	0.5142	0.48199	FALSE	FALSE	FALSE	ebi-a-GCST90018841	18	41305359	0.0451	476306	0.8255	Esophageal cancer || id:ebi-a-GCST90018841	Esophageal cancer	Esophageal cancer || ||	TRUE	igd	0.0009	3.095e-06	exposure	TRUE	reported	M00054	2	1	TRUE
M00059	1	rs1527683	C	T	C	T	0.0061	-0.0207	0.8	0.192157	FALSE	FALSE	FALSE	ebi-a-GCST90018841	1	74822937	0.0394	476306	0.5994	Esophageal cancer || id:ebi-a-GCST90018841	Esophageal cancer	Esophageal cancer || ||	TRUE	igd	0.0013	2.168e-06	exposure	TRUE	reported	M00059	2	1	TRUE
M00059	2	rs16868246	G	C	G	C	0.0097	-0.0096	0.2113	0.146706	FALSE	TRUE	FALSE	ebi-a-GCST90018841	4	9978305	0.0545	476306	0.8595	Esophageal cancer || id:ebi-a-GCST90018841	Esophageal cancer	Esophageal cancer || ||	TRUE	igd	0.0013	1.778e-14	exposure	TRUE	reported	M00059	2	1	TRUE
M00059	3	rs2176664	C	T	C	T	-0.0059	0.0324	0.2846	0.688012	FALSE	FALSE	FALSE	ebi-a-GCST90018841	17	12519871	0.032	476306	0.3116	Esophageal cancer || id:ebi-a-GCST90018841	Esophageal cancer	Esophageal cancer || ||	TRUE	igd	0.0012	2.027e-06	exposure	TRUE	reported	M00059	2	1	TRUE
M00059	4	rs4288369	G	C	G	C	-0.0453	-0.1841	0.0134	0.013212	FALSE	TRUE	FALSE	ebi-a-GCST90018841	8	78666725	0.195	476306	0.3451	Esophageal cancer || id:ebi-a-GCST90018841	Esophageal cancer	Esophageal cancer || ||	TRUE	igd	0.0102	9.307e-06	exposure	TRUE	reported	M00059	2	1	TRUE
M00059	5	rs4768741	G	C	G	C	-0.015	0.0288	0.9153	0.828907	FALSE	TRUE	FALSE	ebi-a-GCST90018841	12	47070105	0.0352	476306	0.4132	Esophageal cancer || id:ebi-a-GCST90018841	Esophageal cancer	Esophageal cancer || ||	TRUE	igd	0.0032	3.524e-06	exposure	TRUE	reported	M00059	2	1	TRUE
M00059	6	rs7014133	G	A	G	A	-0.0561	0.1197	0.0119	0.99232	FALSE	FALSE	FALSE	ebi-a-GCST90018841	8	131832502	0.2451	476306	0.6254	Esophageal cancer || id:ebi-a-GCST90018841	Esophageal cancer	Esophageal cancer || ||	TRUE	igd	0.0109	2.739e-07	exposure	TRUE	reported	M00059	2	1	TRUE
M00059	7	rs715	C	T	C	T	0.0059	0.0833	0.7135	0.27412	FALSE	FALSE	FALSE	ebi-a-GCST90018841	2	211543055	0.0361	476306	0.0210902	Esophageal cancer || id:ebi-a-GCST90018841	Esophageal cancer	Esophageal cancer || ||	TRUE	igd	0.0012	1.651e-06	exposure	TRUE	reported	M00059	2	1	TRUE
M00060	1	rs10004285	G	A	G	A	0.005	-0.0495	0.374	0.606939	FALSE	FALSE	FALSE	ebi-a-GCST90018841	4	59559715	0.0302	476306	0.1015	Esophageal cancer || id:ebi-a-GCST90018841	Esophageal cancer	Esophageal cancer || ||	TRUE	igd	0.001	5.733e-07	exposure	TRUE	reported	M00060	2	1	TRUE
M00060	2	rs1003887	C	T	C	T	-0.005	0.0237	0.651	0.333165	FALSE	FALSE	FALSE	ebi-a-GCST90018841	19	17927400	0.0314	476306	0.4498	Esophageal cancer || id:ebi-a-GCST90018841	Esophageal cancer	Esophageal cancer || ||	TRUE	igd	0.001	5.733e-07	exposure	TRUE	reported	M00060	2	1	TRUE
M00060	3	rs10190188	C	T	C	T	0.005	0.0224	0.662	0.286325	FALSE	FALSE	FALSE	ebi-a-GCST90018841	2	49894154	0.0389	476306	0.5643	Esophageal cancer || id:ebi-a-GCST90018841	Esophageal cancer	Esophageal cancer || ||	TRUE	igd	0.001	5.733e-07	exposure	TRUE	reported	M00060	2	1	TRUE
M00060	4	rs10258601	G	A	G	A	0.0044	-0.1074	0.4382	0.626426	FALSE	FALSE	FALSE	ebi-a-GCST90018841	7	51371109	0.036	476306	0.00289001	Esophageal cancer || id:ebi-a-GCST90018841	Esophageal cancer	Esophageal cancer || ||	TRUE	igd	0.0009	6.734e-07	exposure	TRUE	reported	M00060	2	1	TRUE
M00060	5	rs1043991	C	T	C	T	0.0048	0.0541	0.6375	0.338516	FALSE	FALSE	FALSE	ebi-a-GCST90018841	9	111892999	0.0314	476306	0.08501	Esophageal cancer || id:ebi-a-GCST90018841	Esophageal cancer	Esophageal cancer || ||	TRUE	igd	0.0009	8.333e-08	exposure	TRUE	reported	M00060	2	1	TRUE
M00060	6	rs10487377	G	A	G	A	0.0046	0.0286	0.5764	0.386398	FALSE	FALSE	FALSE	ebi-a-GCST90018841	7	117460254	0.031	476306	0.3565	Esophageal cancer || id:ebi-a-GCST90018841	Esophageal cancer	Esophageal cancer || ||	TRUE	igd	0.0009	4.091e-07	exposure	TRUE	reported	M00060	2	1	TRUE
M00060	7	rs10500907	G	A	G	A	0.0042	0.0433	0.3597	0.633016	FALSE	FALSE	FALSE	ebi-a-GCST90018841	11	21415127	0.0303	476306	0.1536	Esophageal cancer || id:ebi-a-GCST90018841	Esophageal cancer	Esophageal cancer || ||	TRUE	igd	0.0009	3.547e-06	exposure	TRUE	reported	M00060	2	1	TRUE
M00060	8	rs10763940	G	A	G	A	0.0048	-0.0698	0.3654	0.701091	FALSE	FALSE	FALSE	ebi-a-GCST90018841	10	33751360	0.0396	476306	0.0780908	Esophageal cancer || id:ebi-a-GCST90018841	Esophageal cancer	Esophageal cancer || ||	TRUE	igd	0.0009	1.174e-07	exposure	TRUE	reported	M00060	2	1	TRUE
M00060	9	rs10798580	G	A	G	A	-0.0042	0.0047	0.4216	0.639469	FALSE	FALSE	FALSE	ebi-a-GCST90018841	1	177864554	0.0328	476306	0.8867	Esophageal cancer || id:ebi-a-GCST90018841	Esophageal cancer	Esophageal cancer || ||	TRUE	igd	0.0009	3.64e-06	exposure	TRUE	reported	M00060	2	1	TRUE
M00060	10	rs10810580	C	T	C	T	0.0046	0.0008	0.5583	0.471696	FALSE	FALSE	FALSE	ebi-a-GCST90018841	9	16629923	0.0294	476306	0.9783	Esophageal cancer || id:ebi-a-GCST90018841	Esophageal cancer	Esophageal cancer || ||	TRUE	igd	0.0009	3.282e-07	exposure	TRUE	reported	M00060	2	1	TRUE
M00060	11	rs10828678	G	A	G	A	0.004	-0.0364	0.5105	0.530452	FALSE	FALSE	FALSE	ebi-a-GCST90018841	10	24880712	0.0306	476306	0.2349	Esophageal cancer || id:ebi-a-GCST90018841	Esophageal cancer	Esophageal cancer || ||	TRUE	igd	0.0009	7.202e-06	exposure	TRUE	reported	M00060	2	1	TRUE
M00060	12	rs10911251	C	A	C	A	-0.0047	-0.0027	0.5759	0.441994	FALSE	FALSE	FALSE	ebi-a-GCST90018841	1	183081194	0.048	476306	0.9552	Esophageal cancer || id:ebi-a-GCST90018841	Esophageal cancer	Esophageal cancer || ||	TRUE	igd	0.0009	1.584e-07	exposure	TRUE	reported	M00060	2	1	TRUE
M00060	13	rs10923016	G	A	G	A	0.0053	-0.036	0.6191	0.417394	FALSE	FALSE	FALSE	ebi-a-GCST90018841	1	88516267	0.0464	476306	0.4381	Esophageal cancer || id:ebi-a-GCST90018841	Esophageal cancer	Esophageal cancer || ||	TRUE	igd	0.0009	2.88e-09	exposure	TRUE	reported	M00060	2	1	TRUE
M00060	14	rs10937762	G	A	G	A	0.0044	-0.0044	0.5674	0.47665	FALSE	FALSE	FALSE	ebi-a-GCST90018841	4	6918679	0.0297	476306	0.8833	Esophageal cancer || id:ebi-a-GCST90018841	Esophageal cancer	Esophageal cancer || ||	TRUE	igd	0.0009	1.528e-06	exposure	TRUE	reported	M00060	2	1	TRUE
M00060	15	rs10973683	C	A	C	A	-0.0041	-0.0057	0.4002	0.599559	FALSE	FALSE	FALSE	ebi-a-GCST90018841	9	38151268	0.0301	476306	0.8499	Esophageal cancer || id:ebi-a-GCST90018841	Esophageal cancer	Esophageal cancer || ||	TRUE	igd	0.0009	6.541e-06	exposure	TRUE	reported	M00060	2	1	TRUE
M00060	16	rs1104999	C	T	C	T	0.0041	-0.0115	0.4822	0.499812	FALSE	FALSE	FALSE	ebi-a-GCST90018841	9	119981095	0.0296	476306	0.6974	Esophageal cancer || id:ebi-a-GCST90018841	Esophageal cancer	Esophageal cancer || ||	TRUE	igd	0.0009	3.51e-06	exposure	TRUE	reported	M00060	2	1	TRUE
M00060	17	rs11144511	C	T	C	T	-0.0042	0.0018	0.4497	0.480094	FALSE	FALSE	FALSE	ebi-a-GCST90018841	9	78218231	0.0308	476306	0.9546	Esophageal cancer || id:ebi-a-GCST90018841	Esophageal cancer	Esophageal cancer || ||	TRUE	igd	0.0009	8.417e-06	exposure	TRUE	reported	M00060	2	1	TRUE
M00060	18	rs11203041	G	A	G	A	-0.0043	-0.0267	0.4458	0.548178	FALSE	FALSE	FALSE	ebi-a-GCST90018841	10	90988886	0.0294	476306	0.3647	Esophageal cancer || id:ebi-a-GCST90018841	Esophageal cancer	Esophageal cancer || ||	TRUE	igd	0.0009	1.953e-06	exposure	TRUE	reported	M00060	2	1	TRUE
M00060	19	rs11657125	C	T	C	T	0.0041	0.0424	0.5604	0.415285	FALSE	FALSE	FALSE	ebi-a-GCST90018841	17	66767551	0.0305	476306	0.1646	Esophageal cancer || id:ebi-a-GCST90018841	Esophageal cancer	Esophageal cancer || ||	TRUE	igd	0.0009	5.71e-06	exposure	TRUE	reported	M00060	2	1	TRUE
M00060	20	rs11868948	G	A	G	A	-0.0042	0.0315	0.6435	0.42739	FALSE	FALSE	FALSE	ebi-a-GCST90018841	17	10214042	0.03	476306	0.295	Esophageal cancer || id:ebi-a-GCST90018841	Esophageal cancer	Esophageal cancer || ||	TRUE	igd	0.0009	4.628e-06	exposure	TRUE	reported	M00060	2	1	TRUE
M00060	21	rs11952637	G	A	G	A	0.0043	0.0354	0.4212	0.636529	FALSE	FALSE	FALSE	ebi-a-GCST90018841	5	108490168	0.0331	476306	0.2843	Esophageal cancer || id:ebi-a-GCST90018841	Esophageal cancer	Esophageal cancer || ||	TRUE	igd	0.0009	4.313e-06	exposure	TRUE	reported	M00060	2	1	TRUE
M00060	22	rs12047618	G	T	G	T	0.0046	-0.0255	0.3271	0.728685	FALSE	FALSE	FALSE	ebi-a-GCST90018841	1	203084008	0.0373	476306	0.4941	Esophageal cancer || id:ebi-a-GCST90018841	Esophageal cancer	Esophageal cancer || ||	TRUE	igd	0.0009	4.25e-07	exposure	TRUE	reported	M00060	2	1	TRUE
M00060	23	rs12355470	C	T	C	T	-0.004	-0.0287	0.6071	0.473035	FALSE	FALSE	FALSE	ebi-a-GCST90018841	10	92150962	0.0304	476306	0.344	Esophageal cancer || id:ebi-a-GCST90018841	Esophageal cancer	Esophageal cancer || ||	TRUE	igd	0.0009	7.675e-06	exposure	TRUE	reported	M00060	2	1	TRUE
M00060	24	rs12498703	G	A	G	A	-0.0042	-0.0088	0.5998	0.355095	FALSE	FALSE	FALSE	ebi-a-GCST90018841	4	155854976	0.0345	476306	0.7984	Esophageal cancer || id:ebi-a-GCST90018841	Esophageal cancer	Esophageal cancer || ||	TRUE	igd	0.0009	2.86e-06	exposure	TRUE	reported	M00060	2	1	TRUE
M00060	25	rs12517096	G	A	G	A	0.0041	-0.0026	0.422	0.550435	FALSE	FALSE	FALSE	ebi-a-GCST90018841	5	119624944	0.0296	476306	0.9287	Esophageal cancer || id:ebi-a-GCST90018841	Esophageal cancer	Esophageal cancer || ||	TRUE	igd	0.0009	8.406e-06	exposure	TRUE	reported	M00060	2	1	TRUE
M00060	26	rs12612007	G	A	G	A	0.0044	0.0531	0.3461	0.567549	FALSE	FALSE	FALSE	ebi-a-GCST90018841	2	107870934	0.0328	476306	0.1053	Esophageal cancer || id:ebi-a-GCST90018841	Esophageal cancer	Esophageal cancer || ||	TRUE	igd	0.0009	1.202e-06	exposure	TRUE	reported	M00060	2	1	TRUE
M00060	27	rs1278312	C	T	C	T	-0.0042	-0.0368	0.4008	0.631381	FALSE	FALSE	FALSE	ebi-a-GCST90018841	10	127814203	0.032	476306	0.2497	Esophageal cancer || id:ebi-a-GCST90018841	Esophageal cancer	Esophageal cancer || ||	TRUE	igd	0.0009	2.867e-06	exposure	TRUE	reported	M00060	2	1	TRUE
M00060	28	rs1292666	C	T	C	T	0.0045	0.0156	0.4667	0.576861	FALSE	FALSE	FALSE	ebi-a-GCST90018841	1	10908412	0.0319	476306	0.6254	Esophageal cancer || id:ebi-a-GCST90018841	Esophageal cancer	Esophageal cancer || ||	TRUE	igd	0.0009	6.441e-07	exposure	TRUE	reported	M00060	2	1	TRUE
M00060	29	rs13130810	C	T	C	T	0.004	-0.0189	0.4401	0.625669	FALSE	FALSE	FALSE	ebi-a-GCST90018841	4	177147696	0.0323	476306	0.559	Esophageal cancer || id:ebi-a-GCST90018841	Esophageal cancer	Esophageal cancer || ||	TRUE	igd	0.0009	7.791e-06	exposure	TRUE	reported	M00060	2	1	TRUE
M00060	30	rs13147572	G	A	G	A	-0.0047	0.0316	0.5809	0.438131	FALSE	FALSE	FALSE	ebi-a-GCST90018841	4	18293144	0.0296	476306	0.2856	Esophageal cancer || id:ebi-a-GCST90018841	Esophageal cancer	Esophageal cancer || ||	TRUE	igd	0.0009	1.99e-07	exposure	TRUE	reported	M00060	2	1	TRUE
M00060	31	rs1334318	G	A	G	A	0.0044	0.0066	0.3572	0.582752	FALSE	FALSE	FALSE	ebi-a-GCST90018841	6	97079610	0.0298	476306	0.8236	Esophageal cancer || id:ebi-a-GCST90018841	Esophageal cancer	Esophageal cancer || ||	TRUE	igd	0.0009	1.008e-06	exposure	TRUE	reported	M00060	2	1	TRUE
M00060	32	rs1360820	G	A	G	A	-0.0042	0.0158	0.4963	0.426233	FALSE	FALSE	FALSE	ebi-a-GCST90018841	13	93554207	0.0321	476306	0.6229	Esophageal cancer || id:ebi-a-GCST90018841	Esophageal cancer	Esophageal cancer || ||	TRUE	igd	0.0009	2.154e-06	exposure	TRUE	reported	M00060	2	1	TRUE
M00060	33	rs1368532	C	T	C	T	-0.004	0.0638	0.3842	0.555124	FALSE	FALSE	FALSE	ebi-a-GCST90018841	10	127280375	0.0299	476306	0.0329102	Esophageal cancer || id:ebi-a-GCST90018841	Esophageal cancer	Esophageal cancer || ||	TRUE	igd	0.0009	8.855e-06	exposure	TRUE	reported	M00060	2	1	TRUE
M00060	34	rs1428203	G	T	G	T	0.0045	-0.0246	0.4117	0.510351	FALSE	FALSE	FALSE	ebi-a-GCST90018841	5	24164613	0.0307	476306	0.4233	Esophageal cancer || id:ebi-a-GCST90018841	Esophageal cancer	Esophageal cancer || ||	TRUE	igd	0.0009	5.513e-07	exposure	TRUE	reported	M00060	2	1	TRUE
M00060	35	rs1440581	C	T	C	T	-0.0081	0.0613	0.4592	0.504433	FALSE	FALSE	FALSE	ebi-a-GCST90018841	4	89226422	0.0293	476306	0.0365098	Esophageal cancer || id:ebi-a-GCST90018841	Esophageal cancer	Esophageal cancer || ||	TRUE	igd	0.0009	1.441e-19	exposure	TRUE	reported	M00060	2	1	TRUE
M00060	36	rs1463301	C	T	C	T	-0.0049	0.0092	0.5742	0.403434	FALSE	FALSE	FALSE	ebi-a-GCST90018841	12	61929312	0.0309	476306	0.766099	Esophageal cancer || id:ebi-a-GCST90018841	Esophageal cancer	Esophageal cancer || ||	TRUE	igd	0.0009	7.493e-08	exposure	TRUE	reported	M00060	2	1	TRUE
M00060	37	rs1519309	C	T	C	T	-0.0043	-0.0323	0.6543	0.298012	FALSE	FALSE	FALSE	ebi-a-GCST90018841	4	187015089	0.0329	476306	0.3252	Esophageal cancer || id:ebi-a-GCST90018841	Esophageal cancer	Esophageal cancer || ||	TRUE	igd	0.0009	1.873e-06	exposure	TRUE	reported	M00060	2	1	TRUE
M00060	38	rs1541245	C	T	C	T	-0.0048	0.0049	0.5318	0.469771	FALSE	FALSE	FALSE	ebi-a-GCST90018841	1	164950128	0.0452	476306	0.9129	Esophageal cancer || id:ebi-a-GCST90018841	Esophageal cancer	Esophageal cancer || ||	TRUE	igd	0.0009	7.988e-08	exposure	TRUE	reported	M00060	2	1	TRUE
M00060	39	rs1558789	C	A	C	A	0.0045	0.0268	0.51	0.541667	FALSE	FALSE	FALSE	ebi-a-GCST90018841	12	15168791	0.0302	476306	0.3756	Esophageal cancer || id:ebi-a-GCST90018841	Esophageal cancer	Esophageal cancer || ||	TRUE	igd	0.0009	3.523e-07	exposure	TRUE	reported	M00060	2	1	TRUE
M00060	40	rs1564480	G	A	G	A	0.0045	0.0036	0.4765	0.495354	FALSE	FALSE	FALSE	ebi-a-GCST90018841	8	21402658	0.0294	476306	0.9019	Esophageal cancer || id:ebi-a-GCST90018841	Esophageal cancer	Esophageal cancer || ||	TRUE	igd	0.0009	6.681e-07	exposure	TRUE	reported	M00060	2	1	TRUE
M00060	41	rs1654495	C	A	C	A	0.0048	0.0146	0.5709	0.385822	FALSE	FALSE	FALSE	ebi-a-GCST90018841	19	55501579	0.0323	476306	0.6498	Esophageal cancer || id:ebi-a-GCST90018841	Esophageal cancer	Esophageal cancer || ||	TRUE	igd	0.0009	1.036e-07	exposure	TRUE	reported	M00060	2	1	TRUE
M00060	42	rs167648	C	A	C	A	-0.0041	-0.0125	0.4439	0.577828	FALSE	FALSE	FALSE	ebi-a-GCST90018841	2	211878255	0.0307	476306	0.6832	Esophageal cancer || id:ebi-a-GCST90018841	Esophageal cancer	Esophageal cancer || ||	TRUE	igd	0.0009	4.515e-06	exposure	TRUE	reported	M00060	2	1	TRUE
M00060	43	rs1677193	C	A	C	A	-0.0044	0.0196	0.6122	0.448375	FALSE	FALSE	FALSE	ebi-a-GCST90018841	12	31756155	0.0303	476306	0.5184	Esophageal cancer || id:ebi-a-GCST90018841	Esophageal cancer	Esophageal cancer || ||	TRUE	igd	0.0009	1.246e-06	exposure	TRUE	reported	M00060	2	1	TRUE
M00060	44	rs1705832	C	T	C	T	0.0043	0.0269	0.395	0.468386	FALSE	FALSE	FALSE	ebi-a-GCST90018841	3	3201432	0.0367	476306	0.4633	Esophageal cancer || id:ebi-a-GCST90018841	Esophageal cancer	Esophageal cancer || ||	TRUE	igd	0.0009	1.898e-06	exposure	TRUE	reported	M00060	2	1	TRUE
M00060	45	rs17107974	C	T	C	T	-0.0082	0.0573	0.1068	0.915629	FALSE	FALSE	FALSE	ebi-a-GCST90018841	14	22055136	0.066	476306	0.3853	Esophageal cancer || id:ebi-a-GCST90018841	Esophageal cancer	Esophageal cancer || ||	TRUE	igd	0.0017	1.496e-06	exposure	TRUE	reported	M00060	2	1	TRUE
M00060	46	rs17173197	C	T	C	T	-0.0044	-0.0612	0.3872	0.611621	FALSE	FALSE	FALSE	ebi-a-GCST90018841	7	151268920	0.0305	476306	0.0443598	Esophageal cancer || id:ebi-a-GCST90018841	Esophageal cancer	Esophageal cancer || ||	TRUE	igd	0.0009	2.464e-06	exposure	TRUE	reported	M00060	2	1	TRUE
M00060	47	rs174476	C	T	C	T	-0.0042	0.0479	0.4174	0.601509	FALSE	FALSE	FALSE	ebi-a-GCST90018841	11	61674118	0.0459	476306	0.2969	Esophageal cancer || id:ebi-a-GCST90018841	Esophageal cancer	Esophageal cancer || ||	TRUE	igd	0.0009	5.703e-06	exposure	TRUE	reported	M00060	2	1	TRUE
M00060	48	rs17698229	G	C	G	C	0.0041	0.0303	0.4567	0.447803	FALSE	TRUE	TRUE	ebi-a-GCST90018841	3	7371980	0.0307	476306	0.3228	Esophageal cancer || id:ebi-a-GCST90018841	Esophageal cancer	Esophageal cancer || ||	TRUE	igd	0.0009	8.998e-06	exposure	TRUE	reported	M00060	2	1	FALSE
M00060	49	rs1818106	C	A	C	A	0.005	-0.0058	0.501	0.51094	FALSE	FALSE	FALSE	ebi-a-GCST90018841	11	103913376	0.0297	476306	0.8463	Esophageal cancer || id:ebi-a-GCST90018841	Esophageal cancer	Esophageal cancer || ||	TRUE	igd	0.001	5.733e-07	exposure	TRUE	reported	M00060	2	1	TRUE
M00060	50	rs1822834	G	C	G	C	0.0108	-0.1242	0.0629	0.0651291	FALSE	TRUE	FALSE	ebi-a-GCST90018841	15	58635927	0.0569	476306	0.0290102	Esophageal cancer || id:ebi-a-GCST90018841	Esophageal cancer	Esophageal cancer || ||	TRUE	igd	0.0024	6.594e-06	exposure	TRUE	reported	M00060	2	1	TRUE
M00060	51	rs1862710	G	A	G	A	0.0047	0.0086	0.5489	0.404978	FALSE	FALSE	FALSE	ebi-a-GCST90018841	1	15844057	0.03	476306	0.774499	Esophageal cancer || id:ebi-a-GCST90018841	Esophageal cancer	Esophageal cancer || ||	TRUE	igd	0.0009	1.174e-07	exposure	TRUE	reported	M00060	2	1	TRUE
M00060	52	rs1871053	G	A	G	A	-0.005	0.0537	0.4513	0.575127	FALSE	FALSE	FALSE	ebi-a-GCST90018841	11	88476191	0.0298	476306	0.07171	Esophageal cancer || id:ebi-a-GCST90018841	Esophageal cancer	Esophageal cancer || ||	TRUE	igd	0.0009	2.401e-08	exposure	TRUE	reported	M00060	2	1	TRUE
M00060	53	rs1872800	T	A	T	A	-0.004	-0.0786	0.6438	0.561817	FALSE	TRUE	TRUE	ebi-a-GCST90018841	8	32108495	0.0307	476306	0.0104701	Esophageal cancer || id:ebi-a-GCST90018841	Esophageal cancer	Esophageal cancer || ||	TRUE	igd	0.0009	8.247e-06	exposure	TRUE	reported	M00060	2	1	FALSE
M00060	54	rs1884639	C	T	C	T	0.0047	-0.0464	0.3865	0.6598	FALSE	FALSE	FALSE	ebi-a-GCST90018841	20	719854	0.033	476306	0.1595	Esophageal cancer || id:ebi-a-GCST90018841	Esophageal cancer	Esophageal cancer || ||	TRUE	igd	0.0009	2.316e-07	exposure	TRUE	reported	M00060	2	1	TRUE
M00060	55	rs1931001	G	T	G	T	-0.0043	-0.0101	0.3503	0.643744	FALSE	FALSE	FALSE	ebi-a-GCST90018841	6	132287936	0.0307	476306	0.741199	Esophageal cancer || id:ebi-a-GCST90018841	Esophageal cancer	Esophageal cancer || ||	TRUE	igd	0.0009	1.622e-06	exposure	TRUE	reported	M00060	2	1	TRUE
M00060	56	rs1952935	C	A	C	A	-0.0048	0.0314	0.5806	0.37981	FALSE	FALSE	FALSE	ebi-a-GCST90018841	14	40859517	0.0326	476306	0.3347	Esophageal cancer || id:ebi-a-GCST90018841	Esophageal cancer	Esophageal cancer || ||	TRUE	igd	0.0009	1.069e-07	exposure	TRUE	reported	M00060	2	1	TRUE
M00060	57	rs2060490	C	T	C	T	-0.0044	0.003	0.474	0.589015	FALSE	FALSE	FALSE	ebi-a-GCST90018841	2	178861177	0.0321	476306	0.9249	Esophageal cancer || id:ebi-a-GCST90018841	Esophageal cancer	Esophageal cancer || ||	TRUE	igd	0.0009	9.103e-07	exposure	TRUE	reported	M00060	2	1	TRUE
M00060	58	rs2146498	G	A	G	A	0.004	-0.0271	0.5787	0.471229	FALSE	FALSE	FALSE	ebi-a-GCST90018841	14	93072269	0.0295	476306	0.3583	Esophageal cancer || id:ebi-a-GCST90018841	Esophageal cancer	Esophageal cancer || ||	TRUE	igd	0.0009	8.041e-06	exposure	TRUE	reported	M00060	2	1	TRUE
M00060	59	rs2173986	G	C	G	C	-0.0041	0.0162	0.4996	0.431545	FALSE	TRUE	TRUE	ebi-a-GCST90018841	6	8330781	0.0314	476306	0.6046	Esophageal cancer || id:ebi-a-GCST90018841	Esophageal cancer	Esophageal cancer || ||	TRUE	igd	0.0009	4.737e-06	exposure	TRUE	reported	M00060	2	1	FALSE
M00060	60	rs2273875	G	C	G	C	0.0043	0.0236	0.37	0.400488	FALSE	TRUE	FALSE	ebi-a-GCST90018841	1	234573357	0.0299	476306	0.4306	Esophageal cancer || id:ebi-a-GCST90018841	Esophageal cancer	Esophageal cancer || ||	TRUE	igd	0.0009	1.821e-06	exposure	TRUE	reported	M00060	2	1	TRUE
M00060	61	rs2285137	C	T	C	T	-0.0108	-0.0963	0.9436	0.0610204	FALSE	FALSE	FALSE	ebi-a-GCST90018841	22	42980678	0.1008	476306	0.3393	Esophageal cancer || id:ebi-a-GCST90018841	Esophageal cancer	Esophageal cancer || ||	TRUE	igd	0.0024	5.351e-06	exposure	TRUE	reported	M00060	2	1	TRUE
M00060	62	rs2302423	G	A	G	A	0.0042	0.0482	0.55	0.427876	FALSE	FALSE	FALSE	ebi-a-GCST90018841	11	22868937	0.0316	476306	0.1273	Esophageal cancer || id:ebi-a-GCST90018841	Esophageal cancer	Esophageal cancer || ||	TRUE	igd	0.0009	2.818e-06	exposure	TRUE	reported	M00060	2	1	TRUE
M00060	63	rs2357713	G	T	G	T	-0.0042	-0.0065	0.447	0.5756	FALSE	FALSE	FALSE	ebi-a-GCST90018841	7	13657472	0.0309	476306	0.8339	Esophageal cancer || id:ebi-a-GCST90018841	Esophageal cancer	Esophageal cancer || ||	TRUE	igd	0.0009	2.999e-06	exposure	TRUE	reported	M00060	2	1	TRUE
M00060	64	rs2373642	G	A	G	A	-0.0536	-0.0221	0.0138	0.91665	FALSE	FALSE	FALSE	ebi-a-GCST90018841	7	149680189	0.0432	476306	0.6089	Esophageal cancer || id:ebi-a-GCST90018841	Esophageal cancer	Esophageal cancer || ||	TRUE	igd	0.0117	4.722e-06	exposure	TRUE	reported	M00060	2	1	TRUE
M00060	65	rs242082	C	T	C	T	0.0048	0.0234	0.3867	0.568384	FALSE	FALSE	FALSE	ebi-a-GCST90018841	22	33224439	0.0296	476306	0.4305	Esophageal cancer || id:ebi-a-GCST90018841	Esophageal cancer	Esophageal cancer || ||	TRUE	igd	0.0009	1.383e-07	exposure	TRUE	reported	M00060	2	1	TRUE
M00060	66	rs2454043	C	A	C	A	-0.0047	0.0043	0.588	0.378334	FALSE	FALSE	FALSE	ebi-a-GCST90018841	8	104070255	0.0305	476306	0.8868	Esophageal cancer || id:ebi-a-GCST90018841	Esophageal cancer	Esophageal cancer || ||	TRUE	igd	0.0009	1.852e-07	exposure	TRUE	reported	M00060	2	1	TRUE
M00060	67	rs2465250	C	A	C	A	0.0048	-0.0413	0.5503	0.41546	FALSE	FALSE	FALSE	ebi-a-GCST90018841	4	169357067	0.0326	476306	0.2048	Esophageal cancer || id:ebi-a-GCST90018841	Esophageal cancer	Esophageal cancer || ||	TRUE	igd	0.0009	7.761e-08	exposure	TRUE	reported	M00060	2	1	TRUE
M00060	68	rs2471650	C	T	C	T	-0.0048	-0.0133	0.5252	0.476866	FALSE	FALSE	FALSE	ebi-a-GCST90018841	12	75578076	0.0294	476306	0.651199	Esophageal cancer || id:ebi-a-GCST90018841	Esophageal cancer	Esophageal cancer || ||	TRUE	igd	0.0009	1.16e-07	exposure	TRUE	reported	M00060	2	1	TRUE
M00060	69	rs248065	G	A	G	A	-0.0048	-0.0583	0.5081	0.455542	FALSE	FALSE	FALSE	ebi-a-GCST90018841	5	126500873	0.0297	476306	0.0494595	Esophageal cancer || id:ebi-a-GCST90018841	Esophageal cancer	Esophageal cancer || ||	TRUE	igd	0.0009	1.127e-07	exposure	TRUE	reported	M00060	2	1	TRUE
M00060	70	rs2513896	G	A	G	A	0.0042	0.0114	0.3526	0.650647	FALSE	FALSE	FALSE	ebi-a-GCST90018841	8	103769678	0.0312	476306	0.7153	Esophageal cancer || id:ebi-a-GCST90018841	Esophageal cancer	Esophageal cancer || ||	TRUE	igd	0.001	9.648e-06	exposure	TRUE	reported	M00060	2	1	TRUE
M00060	71	rs2624695	C	T	C	T	-0.004	-0.0515	0.5102	0.518601	FALSE	FALSE	FALSE	ebi-a-GCST90018841	10	44549767	0.0294	476306	0.0795408	Esophageal cancer || id:ebi-a-GCST90018841	Esophageal cancer	Esophageal cancer || ||	TRUE	igd	0.0009	8.941e-06	exposure	TRUE	reported	M00060	2	1	TRUE
M00060	72	rs2713737	G	A	G	A	-0.006	-0.0382	0.44	0.536994	FALSE	FALSE	FALSE	ebi-a-GCST90018841	3	100767398	0.0298	476306	0.1991	Esophageal cancer || id:ebi-a-GCST90018841	Esophageal cancer	Esophageal cancer || ||	TRUE	igd	0.001	1.973e-09	exposure	TRUE	reported	M00060	2	1	TRUE
M00060	73	rs2722276	G	A	G	A	0.0048	0.0165	0.523	0.497684	FALSE	FALSE	FALSE	ebi-a-GCST90018841	7	37989178	0.0299	476306	0.581	Esophageal cancer || id:ebi-a-GCST90018841	Esophageal cancer	Esophageal cancer || ||	TRUE	igd	0.0009	8.702e-08	exposure	TRUE	reported	M00060	2	1	TRUE
M00060	74	rs2834578	C	T	C	T	0.0045	0.0001	0.3986	0.536371	FALSE	FALSE	FALSE	ebi-a-GCST90018841	21	36059609	0.0302	476306	0.9981	Esophageal cancer || id:ebi-a-GCST90018841	Esophageal cancer	Esophageal cancer || ||	TRUE	igd	0.0009	7.24e-07	exposure	TRUE	reported	M00060	2	1	TRUE
M00060	75	rs2898645	C	T	C	T	-0.005	-0.002	0.545	0.535282	FALSE	FALSE	FALSE	ebi-a-GCST90018841	17	75332699	0.0317	476306	0.9504	Esophageal cancer || id:ebi-a-GCST90018841	Esophageal cancer	Esophageal cancer || ||	TRUE	igd	0.001	5.733e-07	exposure	TRUE	reported	M00060	2	1	TRUE
M00060	76	rs2933284	C	T	C	T	0.0042	0.0215	0.3898	0.672976	FALSE	FALSE	FALSE	ebi-a-GCST90018841	3	11021945	0.0362	476306	0.5531	Esophageal cancer || id:ebi-a-GCST90018841	Esophageal cancer	Esophageal cancer || ||	TRUE	igd	0.0009	2.86e-06	exposure	TRUE	reported	M00060	2	1	TRUE
M00060	77	rs295520	T	A	T	A	0.0041	0.0017	0.5846	0.596041	FALSE	TRUE	FALSE	ebi-a-GCST90018841	3	139296712	0.0305	476306	0.9543	Esophageal cancer || id:ebi-a-GCST90018841	Esophageal cancer	Esophageal cancer || ||	TRUE	igd	0.0009	5.033e-06	exposure	TRUE	reported	M00060	2	1	TRUE
M00060	78	rs3102519	G	A	G	A	0.0048	-0.0193	0.375	0.578144	FALSE	FALSE	FALSE	ebi-a-GCST90018841	8	96791410	0.0297	476306	0.516799	Esophageal cancer || id:ebi-a-GCST90018841	Esophageal cancer	Esophageal cancer || ||	TRUE	igd	0.0009	7.83e-08	exposure	TRUE	reported	M00060	2	1	TRUE
M00060	79	rs37959	C	T	C	T	0.0044	0.0014	0.3912	0.646976	FALSE	FALSE	FALSE	ebi-a-GCST90018841	7	8002389	0.0309	476306	0.9638	Esophageal cancer || id:ebi-a-GCST90018841	Esophageal cancer	Esophageal cancer || ||	TRUE	igd	0.0009	1.708e-06	exposure	TRUE	reported	M00060	2	1	TRUE
M00060	80	rs3802644	T	A	T	A	-0.0042	0.0037	0.4006	0.498058	FALSE	TRUE	TRUE	ebi-a-GCST90018841	10	80782924	0.0321	476306	0.9093	Esophageal cancer || id:ebi-a-GCST90018841	Esophageal cancer	Esophageal cancer || ||	TRUE	igd	0.0009	2.941e-06	exposure	TRUE	reported	M00060	2	1	FALSE
M00060	81	rs3802681	C	T	C	T	0.0045	0.0486	0.6144	0.352968	FALSE	FALSE	FALSE	ebi-a-GCST90018841	10	104114328	0.0315	476306	0.1225	Esophageal cancer || id:ebi-a-GCST90018841	Esophageal cancer	Esophageal cancer || ||	TRUE	igd	0.0009	5.437e-07	exposure	TRUE	reported	M00060	2	1	TRUE
M00060	82	rs390836	T	A	T	A	0.0045	-0.0084	0.415	0.352459	FALSE	TRUE	FALSE	ebi-a-GCST90018841	20	15057002	0.0334	476306	0.8019	Esophageal cancer || id:ebi-a-GCST90018841	Esophageal cancer	Esophageal cancer || ||	TRUE	igd	0.0009	8.059e-07	exposure	TRUE	reported	M00060	2	1	TRUE
M00060	83	rs3924223	G	A	G	A	-0.0041	0.0235	0.549	0.494585	FALSE	FALSE	FALSE	ebi-a-GCST90018841	1	222079194	0.0301	476306	0.4354	Esophageal cancer || id:ebi-a-GCST90018841	Esophageal cancer	Esophageal cancer || ||	TRUE	igd	0.0009	6.182e-06	exposure	TRUE	reported	M00060	2	1	TRUE
M00060	84	rs4016189	G	C	A	G	0.0045	-1.1521	0.4191	0.003939	TRUE	TRUE	FALSE	ebi-a-GCST90018841	2	35967123	1.4191	476306	0.4169	Esophageal cancer || id:ebi-a-GCST90018841	Esophageal cancer	Esophageal cancer || ||	TRUE	igd	0.0009	4.741e-07	exposure	TRUE	reported	M00060	2	1	FALSE
M00060	85	rs4016189	G	C	G	C	0.0045	0.0371	0.4191	0.434041	FALSE	TRUE	TRUE	ebi-a-GCST90018841	2	35967123	0.0298	476306	0.2126	Esophageal cancer || id:ebi-a-GCST90018841	Esophageal cancer	Esophageal cancer || ||	TRUE	igd	0.0009	4.741e-07	exposure	TRUE	reported	M00060	2	2	FALSE
M00060	86	rs4074961	C	T	C	T	-0.0044	-0.0494	0.4317	0.491952	FALSE	FALSE	FALSE	ebi-a-GCST90018841	1	38092723	0.0304	476306	0.1042	Esophageal cancer || id:ebi-a-GCST90018841	Esophageal cancer	Esophageal cancer || ||	TRUE	igd	0.001	4.228e-06	exposure	TRUE	reported	M00060	2	1	TRUE
M00060	87	rs4077470	C	T	C	T	-0.0045	0.0095	0.5403	0.434284	FALSE	FALSE	FALSE	ebi-a-GCST90018841	12	5596812	0.0297	476306	0.7488	Esophageal cancer || id:ebi-a-GCST90018841	Esophageal cancer	Esophageal cancer || ||	TRUE	igd	0.0009	4.646e-07	exposure	TRUE	reported	M00060	2	1	TRUE
M00060	88	rs4140704	G	C	G	C	0.0047	-0.0665	0.4857	0.394463	FALSE	TRUE	TRUE	ebi-a-GCST90018841	12	114516809	0.0335	476306	0.0470002	Esophageal cancer || id:ebi-a-GCST90018841	Esophageal cancer	Esophageal cancer || ||	TRUE	igd	0.0009	1.626e-07	exposure	TRUE	reported	M00060	2	1	FALSE
M00060	89	rs4148593	G	A	G	A	0.005	-0.0354	0.624	0.39296	FALSE	FALSE	FALSE	ebi-a-GCST90018841	3	183649870	0.0298	476306	0.2338	Esophageal cancer || id:ebi-a-GCST90018841	Esophageal cancer	Esophageal cancer || ||	TRUE	igd	0.001	5.733e-07	exposure	TRUE	reported	M00060	2	1	TRUE
M00060	90	rs417144	C	T	C	T	0.0046	0.0185	0.3507	0.604798	FALSE	FALSE	FALSE	ebi-a-GCST90018841	2	79251847	0.0299	476306	0.535499	Esophageal cancer || id:ebi-a-GCST90018841	Esophageal cancer	Esophageal cancer || ||	TRUE	igd	0.0009	2.565e-07	exposure	TRUE	reported	M00060	2	1	TRUE
M00060	91	rs4499783	C	T	C	T	-0.004	0.0125	0.5958	0.380055	FALSE	FALSE	FALSE	ebi-a-GCST90018841	5	65967123	0.0313	476306	0.6899	Esophageal cancer || id:ebi-a-GCST90018841	Esophageal cancer	Esophageal cancer || ||	TRUE	igd	0.0009	7.582e-06	exposure	TRUE	reported	M00060	2	1	TRUE
M00060	92	rs4531478	G	A	G	A	0.0041	-0.011	0.4713	0.622103	FALSE	FALSE	FALSE	ebi-a-GCST90018841	11	68482489	0.0316	476306	0.7272	Esophageal cancer || id:ebi-a-GCST90018841	Esophageal cancer	Esophageal cancer || ||	TRUE	igd	0.0009	4.451e-06	exposure	TRUE	reported	M00060	2	1	TRUE
M00060	93	rs4726308	G	T	G	T	-0.0042	0.0387	0.3944	0.553496	FALSE	FALSE	FALSE	ebi-a-GCST90018841	7	153290520	0.0311	476306	0.2129	Esophageal cancer || id:ebi-a-GCST90018841	Esophageal cancer	Esophageal cancer || ||	TRUE	igd	0.0009	3.346e-06	exposure	TRUE	reported	M00060	2	1	TRUE
M00060	94	rs4741887	G	A	G	A	-0.0047	-0.0039	0.4584	0.464706	FALSE	FALSE	FALSE	ebi-a-GCST90018841	9	4079470	0.0306	476306	0.8982	Esophageal cancer || id:ebi-a-GCST90018841	Esophageal cancer	Esophageal cancer || ||	TRUE	igd	0.0009	1.68e-07	exposure	TRUE	reported	M00060	2	1	TRUE
M00060	95	rs4756646	T	A	T	A	-0.0043	-0.0074	0.4588	0.36201	FALSE	TRUE	TRUE	ebi-a-GCST90018841	11	41459769	0.0333	476306	0.8244	Esophageal cancer || id:ebi-a-GCST90018841	Esophageal cancer	Esophageal cancer || ||	TRUE	igd	0.0009	1.528e-06	exposure	TRUE	reported	M00060	2	1	FALSE
M00060	96	rs4758270	G	A	G	A	-0.0048	0.0899	0.6483	0.420123	FALSE	FALSE	FALSE	ebi-a-GCST90018841	11	8042616	0.0306	476306	0.003322	Esophageal cancer || id:ebi-a-GCST90018841	Esophageal cancer	Esophageal cancer || ||	TRUE	igd	0.0009	2.013e-07	exposure	TRUE	reported	M00060	2	1	TRUE
M00060	97	rs4767788	G	A	G	A	0.0047	0.0141	0.4189	0.589293	FALSE	FALSE	FALSE	ebi-a-GCST90018841	12	119574210	0.0298	476306	0.6372	Esophageal cancer || id:ebi-a-GCST90018841	Esophageal cancer	Esophageal cancer || ||	TRUE	igd	0.0009	5.738e-07	exposure	TRUE	reported	M00060	2	1	TRUE
M00060	98	rs477992	G	A	G	A	-0.0047	-0.05	0.3228	0.741357	FALSE	FALSE	FALSE	ebi-a-GCST90018841	1	120257576	0.0409	476306	0.2213	Esophageal cancer || id:ebi-a-GCST90018841	Esophageal cancer	Esophageal cancer || ||	TRUE	igd	0.0009	1.999e-07	exposure	TRUE	reported	M00060	2	1	TRUE
M00060	99	rs4795552	G	A	G	A	-0.0047	0.0676	0.3894	0.661481	FALSE	FALSE	FALSE	ebi-a-GCST90018841	17	25613381	0.0327	476306	0.0386696	Esophageal cancer || id:ebi-a-GCST90018841	Esophageal cancer	Esophageal cancer || ||	TRUE	igd	0.0009	1.545e-07	exposure	TRUE	reported	M00060	2	1	TRUE
M00060	100	rs4805013	T	A	T	A	0.004	-0.0366	0.5144	0.532986	FALSE	TRUE	TRUE	ebi-a-GCST90018841	19	28484840	0.0301	476306	0.224	Esophageal cancer || id:ebi-a-GCST90018841	Esophageal cancer	Esophageal cancer || ||	TRUE	igd	0.0009	9.504e-06	exposure	TRUE	reported	M00060	2	1	FALSE
M00060	101	rs481781	C	T	C	T	0.0044	-0.0234	0.5409	0.508475	FALSE	FALSE	FALSE	ebi-a-GCST90018841	3	169940045	0.0299	476306	0.4336	Esophageal cancer || id:ebi-a-GCST90018841	Esophageal cancer	Esophageal cancer || ||	TRUE	igd	0.0009	9.144e-07	exposure	TRUE	reported	M00060	2	1	TRUE
M00060	102	rs4851946	G	A	G	A	0.0042	0.0453	0.5706	0.424325	FALSE	FALSE	FALSE	ebi-a-GCST90018841	2	106839924	0.0296	476306	0.1255	Esophageal cancer || id:ebi-a-GCST90018841	Esophageal cancer	Esophageal cancer || ||	TRUE	igd	0.0009	2.195e-06	exposure	TRUE	reported	M00060	2	1	TRUE
M00060	103	rs4875397	G	A	G	A	-0.0042	0.0053	0.5599	0.323274	FALSE	FALSE	FALSE	ebi-a-GCST90018841	8	4700011	0.0426	476306	0.9009	Esophageal cancer || id:ebi-a-GCST90018841	Esophageal cancer	Esophageal cancer || ||	TRUE	igd	0.0009	3.037e-06	exposure	TRUE	reported	M00060	2	1	TRUE
M00060	104	rs4889294	C	T	C	T	-0.0041	-0.0145	0.5449	0.366467	FALSE	FALSE	FALSE	ebi-a-GCST90018841	16	81303759	0.0346	476306	0.6757	Esophageal cancer || id:ebi-a-GCST90018841	Esophageal cancer	Esophageal cancer || ||	TRUE	igd	0.0009	3.646e-06	exposure	TRUE	reported	M00060	2	1	TRUE
M00060	105	rs4921412	G	C	G	C	-0.0042	-0.0393	0.3864	0.337461	FALSE	TRUE	FALSE	ebi-a-GCST90018841	5	161158782	0.0328	476306	0.2306	Esophageal cancer || id:ebi-a-GCST90018841	Esophageal cancer	Esophageal cancer || ||	TRUE	igd	0.0009	2.781e-06	exposure	TRUE	reported	M00060	2	1	TRUE
M00060	106	rs4935115	G	A	G	A	0.0045	0.0407	0.529	0.49607	FALSE	FALSE	FALSE	ebi-a-GCST90018841	10	56396781	0.0299	476306	0.1732	Esophageal cancer || id:ebi-a-GCST90018841	Esophageal cancer	Esophageal cancer || ||	TRUE	igd	0.0009	5.754e-07	exposure	TRUE	reported	M00060	2	1	TRUE
M00060	107	rs498475	G	A	G	A	-0.004	-0.065	0.6277	0.520207	FALSE	FALSE	FALSE	ebi-a-GCST90018841	7	28256240	0.0455	476306	0.1524	Esophageal cancer || id:ebi-a-GCST90018841	Esophageal cancer	Esophageal cancer || ||	TRUE	igd	0.0009	6.656e-06	exposure	TRUE	reported	M00060	2	1	TRUE
M00060	108	rs6003916	C	T	C	T	0.0087	-0.0506	0.8966	0.152442	FALSE	FALSE	FALSE	ebi-a-GCST90018841	22	24186823	0.0403	476306	0.2095	Esophageal cancer || id:ebi-a-GCST90018841	Esophageal cancer	Esophageal cancer || ||	TRUE	igd	0.0018	1.057e-06	exposure	TRUE	reported	M00060	2	1	TRUE
M00060	109	rs606798	G	T	G	T	0.004	0.0116	0.3722	0.68828	FALSE	FALSE	FALSE	ebi-a-GCST90018841	18	34905440	0.034	476306	0.7335	Esophageal cancer || id:ebi-a-GCST90018841	Esophageal cancer	Esophageal cancer || ||	TRUE	igd	0.0009	9.901e-06	exposure	TRUE	reported	M00060	2	1	TRUE
M00060	110	rs6103894	G	T	G	T	-0.0043	-0.0257	0.5939	0.353423	FALSE	FALSE	FALSE	ebi-a-GCST90018841	20	43480679	0.0326	476306	0.4296	Esophageal cancer || id:ebi-a-GCST90018841	Esophageal cancer	Esophageal cancer || ||	TRUE	igd	0.0009	2.705e-06	exposure	TRUE	reported	M00060	2	1	TRUE
M00060	111	rs618001	C	T	C	T	0.0041	-0.0016	0.5857	0.402665	FALSE	FALSE	FALSE	ebi-a-GCST90018841	11	85756362	0.0309	476306	0.9583	Esophageal cancer || id:ebi-a-GCST90018841	Esophageal cancer	Esophageal cancer || ||	TRUE	igd	0.0009	4.176e-06	exposure	TRUE	reported	M00060	2	1	TRUE
M00060	112	rs631750	C	T	C	T	0.0041	-0.0388	0.3544	0.628327	FALSE	FALSE	FALSE	ebi-a-GCST90018841	12	4075855	0.03	476306	0.1964	Esophageal cancer || id:ebi-a-GCST90018841	Esophageal cancer	Esophageal cancer || ||	TRUE	igd	0.0009	7.506e-06	exposure	TRUE	reported	M00060	2	1	TRUE
M00060	113	rs637828	C	A	C	A	0.0041	0.0351	0.5424	0.350311	FALSE	FALSE	FALSE	ebi-a-GCST90018841	18	60153289	0.0402	476306	0.3823	Esophageal cancer || id:ebi-a-GCST90018841	Esophageal cancer	Esophageal cancer || ||	TRUE	igd	0.0009	5.812e-06	exposure	TRUE	reported	M00060	2	1	TRUE
M00060	114	rs6470194	G	A	G	A	0.005	0.0377	0.406	0.585025	FALSE	FALSE	FALSE	ebi-a-GCST90018841	8	124863492	0.0316	476306	0.2334	Esophageal cancer || id:ebi-a-GCST90018841	Esophageal cancer	Esophageal cancer || ||	TRUE	igd	0.001	5.733e-07	exposure	TRUE	reported	M00060	2	1	TRUE
M00060	115	rs6475359	G	A	G	A	-0.0046	0.0017	0.4127	0.531313	FALSE	FALSE	FALSE	ebi-a-GCST90018841	9	1975279	0.0312	476306	0.9562	Esophageal cancer || id:ebi-a-GCST90018841	Esophageal cancer	Esophageal cancer || ||	TRUE	igd	0.0009	3.573e-07	exposure	TRUE	reported	M00060	2	1	TRUE
M00060	116	rs6518309	C	A	C	A	0.0043	-0.0286	0.6195	0.3312	FALSE	FALSE	FALSE	ebi-a-GCST90018841	21	45047992	0.0331	476306	0.3885	Esophageal cancer || id:ebi-a-GCST90018841	Esophageal cancer	Esophageal cancer || ||	TRUE	igd	0.0009	1.78e-06	exposure	TRUE	reported	M00060	2	1	TRUE
M00060	117	rs6543342	C	T	C	T	0.004	-0.0216	0.3778	0.635742	FALSE	FALSE	FALSE	ebi-a-GCST90018841	2	106462256	0.0303	476306	0.4766	Esophageal cancer || id:ebi-a-GCST90018841	Esophageal cancer	Esophageal cancer || ||	TRUE	igd	0.0009	8.561e-06	exposure	TRUE	reported	M00060	2	1	TRUE
M00060	118	rs6562776	G	A	G	A	-0.0043	-0.0077	0.6116	0.317872	FALSE	FALSE	FALSE	ebi-a-GCST90018841	13	74196887	0.036	476306	0.8318	Esophageal cancer || id:ebi-a-GCST90018841	Esophageal cancer	Esophageal cancer || ||	TRUE	igd	0.0009	1.645e-06	exposure	TRUE	reported	M00060	2	1	TRUE
M00060	119	rs6588636	C	T	C	T	-0.004	0.0737	0.611	0.433864	FALSE	FALSE	FALSE	ebi-a-GCST90018841	1	56946799	0.0297	476306	0.01299	Esophageal cancer || id:ebi-a-GCST90018841	Esophageal cancer	Esophageal cancer || ||	TRUE	igd	0.0009	9.935e-06	exposure	TRUE	reported	M00060	2	1	TRUE
M00060	120	rs6735596	C	A	C	A	-0.0052	-0.0295	0.6267	0.304183	FALSE	FALSE	FALSE	ebi-a-GCST90018841	2	228093883	0.0372	476306	0.4286	Esophageal cancer || id:ebi-a-GCST90018841	Esophageal cancer	Esophageal cancer || ||	TRUE	igd	0.0009	1.153e-08	exposure	TRUE	reported	M00060	2	1	TRUE
M00060	121	rs6737109	C	T	C	T	0.0051	0.009	0.5761	0.38982	FALSE	FALSE	FALSE	ebi-a-GCST90018841	2	23179531	0.0317	476306	0.776699	Esophageal cancer || id:ebi-a-GCST90018841	Esophageal cancer	Esophageal cancer || ||	TRUE	igd	0.0009	1.454e-08	exposure	TRUE	reported	M00060	2	1	TRUE
M00060	122	rs6820011	G	T	G	T	-0.0051	0.0103	0.5152	0.460202	FALSE	FALSE	FALSE	ebi-a-GCST90018841	4	167390955	0.0295	476306	0.726999	Esophageal cancer || id:ebi-a-GCST90018841	Esophageal cancer	Esophageal cancer || ||	TRUE	igd	0.0009	1.182e-08	exposure	TRUE	reported	M00060	2	1	TRUE
M00060	123	rs6820313	G	T	G	T	0.0049	0.0318	0.5169	0.387081	FALSE	FALSE	FALSE	ebi-a-GCST90018841	4	140134659	0.0347	476306	0.3602	Esophageal cancer || id:ebi-a-GCST90018841	Esophageal cancer	Esophageal cancer || ||	TRUE	igd	0.0009	4.651e-08	exposure	TRUE	reported	M00060	2	1	TRUE
M00060	124	rs6982408	G	T	G	T	-0.0042	0.0132	0.4435	0.557974	FALSE	FALSE	FALSE	ebi-a-GCST90018841	8	60673486	0.0295	476306	0.6553	Esophageal cancer || id:ebi-a-GCST90018841	Esophageal cancer	Esophageal cancer || ||	TRUE	igd	0.0009	2.322e-06	exposure	TRUE	reported	M00060	2	1	TRUE
M00060	125	rs699856	C	T	C	T	0.004	0.0213	0.3661	0.56027	FALSE	FALSE	FALSE	ebi-a-GCST90018841	1	75089136	0.0302	476306	0.4812	Esophageal cancer || id:ebi-a-GCST90018841	Esophageal cancer	Esophageal cancer || ||	TRUE	igd	0.0009	7.449e-06	exposure	TRUE	reported	M00060	2	1	TRUE
M00060	126	rs7073430	C	A	C	A	0.004	-0.0179	0.4008	0.661121	FALSE	FALSE	FALSE	ebi-a-GCST90018841	10	64454881	0.0344	476306	0.6022	Esophageal cancer || id:ebi-a-GCST90018841	Esophageal cancer	Esophageal cancer || ||	TRUE	igd	0.0009	9.946e-06	exposure	TRUE	reported	M00060	2	1	TRUE
M00060	127	rs7082507	G	T	G	T	0.0041	0.0064	0.5142	0.476531	FALSE	FALSE	FALSE	ebi-a-GCST90018841	10	31258346	0.0294	476306	0.8279	Esophageal cancer || id:ebi-a-GCST90018841	Esophageal cancer	Esophageal cancer || ||	TRUE	igd	0.0009	5.116e-06	exposure	TRUE	reported	M00060	2	1	TRUE
M00060	128	rs7137008	G	A	G	A	0.0046	0.0082	0.4468	0.582649	FALSE	FALSE	FALSE	ebi-a-GCST90018841	12	96159905	0.0304	476306	0.7878	Esophageal cancer || id:ebi-a-GCST90018841	Esophageal cancer	Esophageal cancer || ||	TRUE	igd	0.0009	2.601e-07	exposure	TRUE	reported	M00060	2	1	TRUE
M00060	129	rs720293	G	A	G	A	0.0043	-0.0131	0.4312	0.52407	FALSE	FALSE	FALSE	ebi-a-GCST90018841	11	43036313	0.0304	476306	0.6674	Esophageal cancer || id:ebi-a-GCST90018841	Esophageal cancer	Esophageal cancer || ||	TRUE	igd	0.0009	2.528e-06	exposure	TRUE	reported	M00060	2	1	TRUE
M00060	130	rs720625	G	A	G	A	-0.0046	0.0227	0.6267	0.471317	FALSE	FALSE	FALSE	ebi-a-GCST90018841	3	45810094	0.0319	476306	0.4775	Esophageal cancer || id:ebi-a-GCST90018841	Esophageal cancer	Esophageal cancer || ||	TRUE	igd	0.0009	4.655e-07	exposure	TRUE	reported	M00060	2	1	TRUE
M00060	131	rs720816	G	A	G	A	0.004	0.0048	0.5425	0.455384	FALSE	FALSE	FALSE	ebi-a-GCST90018841	7	41775748	0.0295	476306	0.87	Esophageal cancer || id:ebi-a-GCST90018841	Esophageal cancer	Esophageal cancer || ||	TRUE	igd	0.0009	7.764e-06	exposure	TRUE	reported	M00060	2	1	TRUE
M00060	132	rs7301176	C	T	C	T	0.0043	0.0037	0.4603	0.613034	FALSE	FALSE	FALSE	ebi-a-GCST90018841	12	48790991	0.0338	476306	0.9131	Esophageal cancer || id:ebi-a-GCST90018841	Esophageal cancer	Esophageal cancer || ||	TRUE	igd	0.0009	1.861e-06	exposure	TRUE	reported	M00060	2	1	TRUE
M00060	133	rs7329192	C	T	C	T	-0.0042	0.024	0.5277	0.412299	FALSE	FALSE	FALSE	ebi-a-GCST90018841	13	85068774	0.0313	476306	0.444	Esophageal cancer || id:ebi-a-GCST90018841	Esophageal cancer	Esophageal cancer || ||	TRUE	igd	0.0009	3.165e-06	exposure	TRUE	reported	M00060	2	1	TRUE
M00060	134	rs7366464	C	T	C	T	-0.0075	0.0052	0.1258	0.859071	FALSE	FALSE	FALSE	ebi-a-GCST90018841	1	232359758	0.0418	476306	0.9004	Esophageal cancer || id:ebi-a-GCST90018841	Esophageal cancer	Esophageal cancer || ||	TRUE	igd	0.0017	7.783e-06	exposure	TRUE	reported	M00060	2	1	TRUE
M00060	135	rs7420162	G	C	G	C	0.005	-0.0102	0.455	0.398709	FALSE	TRUE	TRUE	ebi-a-GCST90018841	2	6086982	0.0323	476306	0.753401	Esophageal cancer || id:ebi-a-GCST90018841	Esophageal cancer	Esophageal cancer || ||	TRUE	igd	0.001	2.696e-07	exposure	TRUE	reported	M00060	2	1	FALSE
M00060	136	rs7584322	C	A	C	A	-0.0048	0.0412	0.4742	0.584342	FALSE	FALSE	FALSE	ebi-a-GCST90018841	2	71140960	0.0305	476306	0.1772	Esophageal cancer || id:ebi-a-GCST90018841	Esophageal cancer	Esophageal cancer || ||	TRUE	igd	0.0009	7.033e-08	exposure	TRUE	reported	M00060	2	1	TRUE
M00060	137	rs7584842	C	T	C	T	-0.0051	-0.0194	0.5379	0.408097	FALSE	FALSE	FALSE	ebi-a-GCST90018841	2	11756260	0.0308	476306	0.5299	Esophageal cancer || id:ebi-a-GCST90018841	Esophageal cancer	Esophageal cancer || ||	TRUE	igd	0.0009	1.892e-08	exposure	TRUE	reported	M00060	2	1	TRUE
M00060	138	rs759456	G	T	G	T	0.0042	0.0131	0.6263	0.380253	FALSE	FALSE	FALSE	ebi-a-GCST90018841	2	65194302	0.0302	476306	0.665001	Esophageal cancer || id:ebi-a-GCST90018841	Esophageal cancer	Esophageal cancer || ||	TRUE	igd	0.0009	3.733e-06	exposure	TRUE	reported	M00060	2	1	TRUE
M00060	139	rs7622687	G	A	G	A	-0.0041	0.0065	0.4032	0.531583	FALSE	FALSE	FALSE	ebi-a-GCST90018841	3	58168406	0.0299	476306	0.8291	Esophageal cancer || id:ebi-a-GCST90018841	Esophageal cancer	Esophageal cancer || ||	TRUE	igd	0.0009	5.212e-06	exposure	TRUE	reported	M00060	2	1	TRUE
M00060	140	rs7625991	C	A	C	A	-0.0042	0.0114	0.345	0.673559	FALSE	FALSE	FALSE	ebi-a-GCST90018841	3	44136424	0.0328	476306	0.728799	Esophageal cancer || id:ebi-a-GCST90018841	Esophageal cancer	Esophageal cancer || ||	TRUE	igd	0.0009	5.897e-06	exposure	TRUE	reported	M00060	2	1	TRUE
M00060	141	rs7647029	G	A	G	A	0.0053	-0.0047	0.6479	0.480401	FALSE	FALSE	FALSE	ebi-a-GCST90018841	3	131726722	0.034	476306	0.8893	Esophageal cancer || id:ebi-a-GCST90018841	Esophageal cancer	Esophageal cancer || ||	TRUE	igd	0.0009	1.021e-08	exposure	TRUE	reported	M00060	2	1	TRUE
M00060	142	rs7669967	G	A	G	A	0.004	-0.0202	0.6167	0.513025	FALSE	FALSE	FALSE	ebi-a-GCST90018841	4	156049070	0.0333	476306	0.5446	Esophageal cancer || id:ebi-a-GCST90018841	Esophageal cancer	Esophageal cancer || ||	TRUE	igd	0.0009	6.827e-06	exposure	TRUE	reported	M00060	2	1	TRUE
M00060	143	rs7685009	G	A	G	A	-0.0045	-0.0209	0.6582	0.335618	FALSE	FALSE	FALSE	ebi-a-GCST90018841	4	90480831	0.0474	476306	0.6601	Esophageal cancer || id:ebi-a-GCST90018841	Esophageal cancer	Esophageal cancer || ||	TRUE	igd	0.0009	6.437e-07	exposure	TRUE	reported	M00060	2	1	TRUE
M00060	144	rs7689825	C	T	C	T	0.0046	-0.0329	0.643	0.512887	FALSE	FALSE	FALSE	ebi-a-GCST90018841	4	101324700	0.0409	476306	0.4214	Esophageal cancer || id:ebi-a-GCST90018841	Esophageal cancer	Esophageal cancer || ||	TRUE	igd	0.0009	3.97e-07	exposure	TRUE	reported	M00060	2	1	TRUE
M00060	145	rs769630	C	T	C	T	0.0041	-0.0348	0.6016	0.489406	FALSE	FALSE	FALSE	ebi-a-GCST90018841	3	3822559	0.0318	476306	0.2736	Esophageal cancer || id:ebi-a-GCST90018841	Esophageal cancer	Esophageal cancer || ||	TRUE	igd	0.0009	5.064e-06	exposure	TRUE	reported	M00060	2	1	TRUE
M00060	146	rs7738860	C	T	C	T	-0.0044	0.0352	0.4518	0.515972	FALSE	FALSE	FALSE	ebi-a-GCST90018841	6	155805281	0.0296	476306	0.2355	Esophageal cancer || id:ebi-a-GCST90018841	Esophageal cancer	Esophageal cancer || ||	TRUE	igd	0.0009	1.312e-06	exposure	TRUE	reported	M00060	2	1	TRUE
M00060	147	rs7740614	G	A	G	A	-0.0049	-0.0384	0.4838	0.591762	FALSE	FALSE	FALSE	ebi-a-GCST90018841	6	45545851	0.0329	476306	0.2435	Esophageal cancer || id:ebi-a-GCST90018841	Esophageal cancer	Esophageal cancer || ||	TRUE	igd	0.0009	4.746e-08	exposure	TRUE	reported	M00060	2	1	TRUE
M00060	148	rs7795093	G	A	G	A	-0.0044	0.0313	0.3813	0.714967	FALSE	FALSE	FALSE	ebi-a-GCST90018841	7	131365443	0.0464	476306	0.5004	Esophageal cancer || id:ebi-a-GCST90018841	Esophageal cancer	Esophageal cancer || ||	TRUE	igd	0.0009	1.474e-06	exposure	TRUE	reported	M00060	2	1	TRUE
M00060	149	rs7825809	C	T	C	T	-0.0047	-0.0205	0.4319	0.660454	FALSE	FALSE	FALSE	ebi-a-GCST90018841	8	93190822	0.0349	476306	0.5576	Esophageal cancer || id:ebi-a-GCST90018841	Esophageal cancer	Esophageal cancer || ||	TRUE	igd	0.0009	1.549e-07	exposure	TRUE	reported	M00060	2	1	TRUE
M00060	150	rs7911876	C	T	C	T	0.0043	0.0038	0.4276	0.628944	FALSE	FALSE	FALSE	ebi-a-GCST90018841	10	14494126	0.0347	476306	0.9119	Esophageal cancer || id:ebi-a-GCST90018841	Esophageal cancer	Esophageal cancer || ||	TRUE	igd	0.0009	2.757e-06	exposure	TRUE	reported	M00060	2	1	TRUE
M00060	151	rs7915	C	A	C	A	-0.0049	-0.028	0.6374	0.445415	FALSE	FALSE	FALSE	ebi-a-GCST90018841	15	41106485	0.0311	476306	0.3672	Esophageal cancer || id:ebi-a-GCST90018841	Esophageal cancer	Esophageal cancer || ||	TRUE	igd	0.0009	5.82e-08	exposure	TRUE	reported	M00060	2	1	TRUE
M00060	152	rs7923885	G	A	G	A	-0.0044	0.041	0.5257	0.358953	FALSE	FALSE	FALSE	ebi-a-GCST90018841	10	18654871	0.0393	476306	0.297	Esophageal cancer || id:ebi-a-GCST90018841	Esophageal cancer	Esophageal cancer || ||	TRUE	igd	0.0009	8.078e-07	exposure	TRUE	reported	M00060	2	1	TRUE
M00060	153	rs8003702	G	T	G	T	0.0042	-0.0246	0.536	0.481096	FALSE	FALSE	FALSE	ebi-a-GCST90018841	14	25787602	0.0294	476306	0.4031	Esophageal cancer || id:ebi-a-GCST90018841	Esophageal cancer	Esophageal cancer || ||	TRUE	igd	0.0009	2.446e-06	exposure	TRUE	reported	M00060	2	1	TRUE
M00060	154	rs825885	G	A	G	A	-0.0097	-0.0401	0.1469	0.787827	FALSE	FALSE	FALSE	ebi-a-GCST90018841	12	130410838	0.0363	476306	0.2697	Esophageal cancer || id:ebi-a-GCST90018841	Esophageal cancer	Esophageal cancer || ||	TRUE	igd	0.002	1.558e-06	exposure	TRUE	reported	M00060	2	1	TRUE
M00060	155	rs867560	G	C	G	C	-0.0041	-0.015	0.5603	0.582926	FALSE	TRUE	TRUE	ebi-a-GCST90018841	9	129465233	0.0374	476306	0.6876	Esophageal cancer || id:ebi-a-GCST90018841	Esophageal cancer	Esophageal cancer || ||	TRUE	igd	0.0009	3.857e-06	exposure	TRUE	reported	M00060	2	1	FALSE
M00060	156	rs891878	G	T	G	T	-0.0041	-0.0253	0.4844	0.546063	FALSE	FALSE	FALSE	ebi-a-GCST90018841	2	1992624	0.0297	476306	0.3936	Esophageal cancer || id:ebi-a-GCST90018841	Esophageal cancer	Esophageal cancer || ||	TRUE	igd	0.0009	6.034e-06	exposure	TRUE	reported	M00060	2	1	TRUE
M00060	157	rs899273	C	T	C	T	0.0042	-0.0077	0.5202	0.49267	FALSE	FALSE	FALSE	ebi-a-GCST90018841	4	189584904	0.0293	476306	0.7927	Esophageal cancer || id:ebi-a-GCST90018841	Esophageal cancer	Esophageal cancer || ||	TRUE	igd	0.0009	3.334e-06	exposure	TRUE	reported	M00060	2	1	TRUE
M00060	158	rs900532	C	T	C	T	-0.0044	-0.0318	0.4524	0.569833	FALSE	FALSE	FALSE	ebi-a-GCST90018841	5	10636077	0.0297	476306	0.2853	Esophageal cancer || id:ebi-a-GCST90018841	Esophageal cancer	Esophageal cancer || ||	TRUE	igd	0.0009	8.99e-07	exposure	TRUE	reported	M00060	2	1	TRUE
M00060	159	rs923818	G	A	G	A	0.0041	0.0065	0.5072	0.393561	FALSE	FALSE	FALSE	ebi-a-GCST90018841	3	192065903	0.0403	476306	0.8722	Esophageal cancer || id:ebi-a-GCST90018841	Esophageal cancer	Esophageal cancer || ||	TRUE	igd	0.0009	6.232e-06	exposure	TRUE	reported	M00060	2	1	TRUE
M00060	160	rs9292230	C	T	C	T	0.0041	0.0008	0.6218	0.291448	FALSE	FALSE	FALSE	ebi-a-GCST90018841	5	27906291	0.0463	476306	0.9869	Esophageal cancer || id:ebi-a-GCST90018841	Esophageal cancer	Esophageal cancer || ||	TRUE	igd	0.0009	4.63e-06	exposure	TRUE	reported	M00060	2	1	TRUE
M00060	161	rs9394683	C	T	C	T	-0.004	0.0221	0.5195	0.530395	FALSE	FALSE	FALSE	ebi-a-GCST90018841	6	40308360	0.0311	476306	0.4768	Esophageal cancer || id:ebi-a-GCST90018841	Esophageal cancer	Esophageal cancer || ||	TRUE	igd	0.0009	9.054e-06	exposure	TRUE	reported	M00060	2	1	TRUE
M00060	162	rs9403527	C	T	C	T	0.0045	0.0583	0.3456	0.701656	FALSE	FALSE	FALSE	ebi-a-GCST90018841	6	144047833	0.0347	476306	0.0922996	Esophageal cancer || id:ebi-a-GCST90018841	Esophageal cancer	Esophageal cancer || ||	TRUE	igd	0.0009	9.914e-07	exposure	TRUE	reported	M00060	2	1	TRUE
M00060	163	rs951134	T	A	T	A	0.0047	0.0443	0.5573	0.508331	FALSE	TRUE	TRUE	ebi-a-GCST90018841	5	342195	0.03	476306	0.1398	Esophageal cancer || id:ebi-a-GCST90018841	Esophageal cancer	Esophageal cancer || ||	TRUE	igd	0.0009	1.932e-07	exposure	TRUE	reported	M00060	2	1	FALSE
M00060	164	rs9541214	C	T	C	T	-0.005	0.0192	0.6529	0.310089	FALSE	FALSE	FALSE	ebi-a-GCST90018841	13	35112824	0.0344	476306	0.577301	Esophageal cancer || id:ebi-a-GCST90018841	Esophageal cancer	Esophageal cancer || ||	TRUE	igd	0.0009	3.4e-08	exposure	TRUE	reported	M00060	2	1	TRUE
M00060	165	rs9559495	G	C	G	C	0.0045	0.0151	0.4844	0.490469	FALSE	TRUE	TRUE	ebi-a-GCST90018841	13	109750926	0.0294	476306	0.6087	Esophageal cancer || id:ebi-a-GCST90018841	Esophageal cancer	Esophageal cancer || ||	TRUE	igd	0.0009	4.065e-07	exposure	TRUE	reported	M00060	2	1	FALSE
M00060	166	rs9636889	G	A	G	A	0.0043	-0.0009	0.4879	0.446503	FALSE	FALSE	FALSE	ebi-a-GCST90018841	21	36433600	0.0317	476306	0.9764	Esophageal cancer || id:ebi-a-GCST90018841	Esophageal cancer	Esophageal cancer || ||	TRUE	igd	0.001	7.746e-06	exposure	TRUE	reported	M00060	2	1	TRUE
M00060	167	rs978346	G	C	G	C	-0.0049	0.017	0.428	0.424439	FALSE	TRUE	TRUE	ebi-a-GCST90018841	1	98578574	0.0301	476306	0.5719	Esophageal cancer || id:ebi-a-GCST90018841	Esophageal cancer	Esophageal cancer || ||	TRUE	igd	0.0009	5.726e-08	exposure	TRUE	reported	M00060	2	1	FALSE
M00060	168	rs9808116	T	A	T	A	-0.0041	0.0085	0.5528	0.63143	FALSE	TRUE	TRUE	ebi-a-GCST90018841	2	229970455	0.0368	476306	0.8178	Esophageal cancer || id:ebi-a-GCST90018841	Esophageal cancer	Esophageal cancer || ||	TRUE	igd	0.0009	4.933e-06	exposure	TRUE	reported	M00060	2	1	FALSE
M00060	169	rs982790	C	T	C	T	-0.0044	-0.0084	0.4106	0.572104	FALSE	FALSE	FALSE	ebi-a-GCST90018841	13	91231773	0.0303	476306	0.7817	Esophageal cancer || id:ebi-a-GCST90018841	Esophageal cancer	Esophageal cancer || ||	TRUE	igd	0.0009	3.74e-06	exposure	TRUE	reported	M00060	2	1	TRUE
M00060	170	rs9837954	C	T	C	T	-0.0043	0.0053	0.6418	0.335247	FALSE	FALSE	FALSE	ebi-a-GCST90018841	3	157316461	0.0322	476306	0.8696	Esophageal cancer || id:ebi-a-GCST90018841	Esophageal cancer	Esophageal cancer || ||	TRUE	igd	0.0009	2.636e-06	exposure	TRUE	reported	M00060	2	1	TRUE
M00060	171	rs9889080	G	A	G	A	0.0074	0.0049	0.1641	0.864062	FALSE	FALSE	FALSE	ebi-a-GCST90018841	16	55926873	0.0486	476306	0.9195	Esophageal cancer || id:ebi-a-GCST90018841	Esophageal cancer	Esophageal cancer || ||	TRUE	igd	0.0016	4.211e-06	exposure	TRUE	reported	M00060	2	1	TRUE
M00060	172	rs989960	C	T	C	T	0.0041	-0.0273	0.4175	0.577996	FALSE	FALSE	FALSE	ebi-a-GCST90018841	7	107445727	0.0303	476306	0.368	Esophageal cancer || id:ebi-a-GCST90018841	Esophageal cancer	Esophageal cancer || ||	TRUE	igd	0.0009	4.662e-06	exposure	TRUE	reported	M00060	2	1	TRUE
M00060	173	rs9903421	C	T	C	T	-0.0041	0.0189	0.5633	0.328723	FALSE	FALSE	FALSE	ebi-a-GCST90018841	17	39067912	0.045	476306	0.6753	Esophageal cancer || id:ebi-a-GCST90018841	Esophageal cancer	Esophageal cancer || ||	TRUE	igd	0.0009	7.394e-06	exposure	TRUE	reported	M00060	2	1	TRUE
M00063	1	rs10011091	C	T	C	T	0.0086	-0.0317	0.8159	0.150021	FALSE	FALSE	FALSE	ebi-a-GCST90018841	4	160932189	0.0437	476306	0.467599	Esophageal cancer || id:ebi-a-GCST90018841	Esophageal cancer	Esophageal cancer || ||	TRUE	igd	0.0018	2.151e-06	exposure	TRUE	reported	M00063	2	1	TRUE
M00063	2	rs1005596	G	A	G	A	0.0115	-0.0659	0.1014	0.894323	FALSE	FALSE	FALSE	ebi-a-GCST90018841	17	33142245	0.0445	476306	0.1384	Esophageal cancer || id:ebi-a-GCST90018841	Esophageal cancer	Esophageal cancer || ||	TRUE	igd	0.0025	4.195e-06	exposure	TRUE	reported	M00063	2	1	TRUE
M00063	3	rs10207315	G	T	G	T	0.0078	0.0969	0.2432	0.771075	FALSE	FALSE	FALSE	ebi-a-GCST90018841	2	21196346	0.0528	476306	0.0665197	Esophageal cancer || id:ebi-a-GCST90018841	Esophageal cancer	Esophageal cancer || ||	TRUE	igd	0.0017	4.789e-06	exposure	TRUE	reported	M00063	2	1	TRUE
M00063	4	rs10493549	G	A	G	A	-0.009	-0.0274	0.7989	0.182756	FALSE	FALSE	FALSE	ebi-a-GCST90018841	1	75311145	0.0392	476306	0.4851	Esophageal cancer || id:ebi-a-GCST90018841	Esophageal cancer	Esophageal cancer || ||	TRUE	igd	0.0017	2.274e-07	exposure	TRUE	reported	M00063	2	1	TRUE
M00063	5	rs1077834	C	T	C	T	-0.0113	-0.0037	0.7912	0.301179	FALSE	FALSE	FALSE	ebi-a-GCST90018841	15	58723479	0.0315	476306	0.9075	Esophageal cancer || id:ebi-a-GCST90018841	Esophageal cancer	Esophageal cancer || ||	TRUE	igd	0.0023	6.867e-07	exposure	TRUE	reported	M00063	2	1	TRUE
M00063	6	rs11022174	G	A	G	A	0.0101	-0.0007	0.295	0.671906	FALSE	FALSE	FALSE	ebi-a-GCST90018841	11	12123206	0.0331	476306	0.9827	Esophageal cancer || id:ebi-a-GCST90018841	Esophageal cancer	Esophageal cancer || ||	TRUE	igd	0.0023	7.361e-06	exposure	TRUE	reported	M00063	2	1	TRUE
M00063	7	rs11106131	G	T	G	T	-0.0089	0.005	0.2379	0.762018	FALSE	FALSE	FALSE	ebi-a-GCST90018841	12	78045649	0.0343	476306	0.8844	Esophageal cancer || id:ebi-a-GCST90018841	Esophageal cancer	Esophageal cancer || ||	TRUE	igd	0.0019	1.807e-06	exposure	TRUE	reported	M00063	2	1	TRUE
M00063	8	rs11111293	C	T	C	T	-0.008	0.0585	0.7914	0.2045	FALSE	FALSE	FALSE	ebi-a-GCST90018841	12	102921296	0.0383	476306	0.1267	Esophageal cancer || id:ebi-a-GCST90018841	Esophageal cancer	Esophageal cancer || ||	TRUE	igd	0.0018	6.118e-06	exposure	TRUE	reported	M00063	2	1	TRUE
M00063	9	rs1124515	G	A	G	A	-0.0078	-0.0255	0.2539	0.786601	FALSE	FALSE	FALSE	ebi-a-GCST90018841	11	126346842	0.0407	476306	0.5316	Esophageal cancer || id:ebi-a-GCST90018841	Esophageal cancer	Esophageal cancer || ||	TRUE	igd	0.0017	6.006e-06	exposure	TRUE	reported	M00063	2	1	TRUE
M00063	10	rs11610936	C	T	C	T	-0.0121	-0.1011	0.0989	0.91272	FALSE	FALSE	FALSE	ebi-a-GCST90018841	12	95285404	0.055	476306	0.0661196	Esophageal cancer || id:ebi-a-GCST90018841	Esophageal cancer	Esophageal cancer || ||	TRUE	igd	0.0025	1.343e-06	exposure	TRUE	reported	M00063	2	1	TRUE
M00063	11	rs11813145	G	A	G	A	0.0076	-0.0202	0.3414	0.719926	FALSE	FALSE	FALSE	ebi-a-GCST90018841	10	45134272	0.0382	476306	0.596901	Esophageal cancer || id:ebi-a-GCST90018841	Esophageal cancer	Esophageal cancer || ||	TRUE	igd	0.0017	5.867e-06	exposure	TRUE	reported	M00063	2	1	TRUE
M00063	12	rs12648765	G	A	G	A	0.0564	0.0896	0.9861	0.0182111	FALSE	FALSE	FALSE	ebi-a-GCST90018841	4	60544511	0.1078	476306	0.4058	Esophageal cancer || id:ebi-a-GCST90018841	Esophageal cancer	Esophageal cancer || ||	TRUE	igd	0.0122	3.568e-06	exposure	TRUE	reported	M00063	2	1	TRUE
M00063	13	rs12881791	G	T	G	T	-0.0083	-0.0209	0.7603	0.216308	FALSE	FALSE	FALSE	ebi-a-GCST90018841	14	63023507	0.0433	476306	0.6292	Esophageal cancer || id:ebi-a-GCST90018841	Esophageal cancer	Esophageal cancer || ||	TRUE	igd	0.0018	5.911e-06	exposure	TRUE	reported	M00063	2	1	TRUE
M00063	14	rs12896813	C	T	C	T	-0.0082	0.0461	0.1853	0.841828	FALSE	FALSE	FALSE	ebi-a-GCST90018841	14	43029500	0.0439	476306	0.2931	Esophageal cancer || id:ebi-a-GCST90018841	Esophageal cancer	Esophageal cancer || ||	TRUE	igd	0.0018	3.524e-06	exposure	TRUE	reported	M00063	2	1	TRUE
M00063	15	rs1411983	T	A	T	A	-0.0073	0.047	0.594	0.608766	FALSE	TRUE	FALSE	ebi-a-GCST90018841	9	89236178	0.0303	476306	0.1207	Esophageal cancer || id:ebi-a-GCST90018841	Esophageal cancer	Esophageal cancer || ||	TRUE	igd	0.0017	9.208e-06	exposure	TRUE	reported	M00063	2	1	TRUE
M00063	16	rs1433904	C	T	C	T	0.0442	-0.0631	0.0228	0.974419	FALSE	FALSE	FALSE	ebi-a-GCST90018841	11	4819790	0.1386	476306	0.6487	Esophageal cancer || id:ebi-a-GCST90018841	Esophageal cancer	Esophageal cancer || ||	TRUE	igd	0.0097	5.056e-06	exposure	TRUE	reported	M00063	2	1	TRUE
M00063	17	rs1479402	C	T	C	T	0.0306	-0.1793	0.0137	0.989784	FALSE	FALSE	FALSE	ebi-a-GCST90018841	3	61973121	0.2109	476306	0.3953	Esophageal cancer || id:ebi-a-GCST90018841	Esophageal cancer	Esophageal cancer || ||	TRUE	igd	0.0068	6.854e-06	exposure	TRUE	reported	M00063	2	1	TRUE
M00063	18	rs17182784	C	T	C	T	-0.0082	0.0096	0.253	0.75543	FALSE	FALSE	FALSE	ebi-a-GCST90018841	2	166100967	0.0379	476306	0.7993	Esophageal cancer || id:ebi-a-GCST90018841	Esophageal cancer	Esophageal cancer || ||	TRUE	igd	0.0017	2.1e-06	exposure	TRUE	reported	M00063	2	1	TRUE
M00063	19	rs17683567	C	T	C	T	0.0078	0.0382	0.2146	0.83158	FALSE	FALSE	FALSE	ebi-a-GCST90018841	8	133876930	0.0473	476306	0.4199	Esophageal cancer || id:ebi-a-GCST90018841	Esophageal cancer	Esophageal cancer || ||	TRUE	igd	0.0017	7.567e-06	exposure	TRUE	reported	M00063	2	1	TRUE
M00063	20	rs17728920	C	A	C	A	0.0081	0.0313	0.1768	0.829886	FALSE	FALSE	FALSE	ebi-a-GCST90018841	13	26132841	0.0593	476306	0.597301	Esophageal cancer || id:ebi-a-GCST90018841	Esophageal cancer	Esophageal cancer || ||	TRUE	igd	0.0018	5.299e-06	exposure	TRUE	reported	M00063	2	1	TRUE
M00063	21	rs17765253	G	A	G	A	0.0096	0.0107	0.1845	0.782211	FALSE	FALSE	FALSE	ebi-a-GCST90018841	12	54099369	0.0348	476306	0.7591	Esophageal cancer || id:ebi-a-GCST90018841	Esophageal cancer	Esophageal cancer || ||	TRUE	igd	0.0018	8.265e-08	exposure	TRUE	reported	M00063	2	1	TRUE
M00063	22	rs2026590	G	T	G	T	0.008	-0.0981	0.2176	0.823862	FALSE	FALSE	FALSE	ebi-a-GCST90018841	9	24833789	0.0427	476306	0.02173	Esophageal cancer || id:ebi-a-GCST90018841	Esophageal cancer	Esophageal cancer || ||	TRUE	igd	0.0017	3.764e-06	exposure	TRUE	reported	M00063	2	1	TRUE
M00063	23	rs2130712	C	A	C	A	0.0165	-0.0269	0.92	0.072255	FALSE	FALSE	FALSE	ebi-a-GCST90018841	4	155247554	0.0845	476306	0.75	Esophageal cancer || id:ebi-a-GCST90018841	Esophageal cancer	Esophageal cancer || ||	TRUE	igd	0.0032	2.429e-07	exposure	TRUE	reported	M00063	2	1	TRUE
M00063	24	rs2259571	G	T	G	T	-0.0078	-0.0311	0.6893	0.39371	FALSE	FALSE	FALSE	ebi-a-GCST90018841	6	31583827	0.0302	476306	0.3023	Esophageal cancer || id:ebi-a-GCST90018841	Esophageal cancer	Esophageal cancer || ||	TRUE	igd	0.0017	2.864e-06	exposure	TRUE	reported	M00063	2	1	TRUE
M00063	25	rs2407893	G	A	G	A	0.0079	0.0409	0.427	0.555779	FALSE	FALSE	FALSE	ebi-a-GCST90018841	16	61623478	0.0297	476306	0.1689	Esophageal cancer || id:ebi-a-GCST90018841	Esophageal cancer	Esophageal cancer || ||	TRUE	igd	0.0016	1.285e-06	exposure	TRUE	reported	M00063	2	1	TRUE
M00063	26	rs2869804	G	A	G	A	0.0078	-0.0363	0.2489	0.758713	FALSE	FALSE	FALSE	ebi-a-GCST90018841	18	14141133	0.0525	476306	0.4898	Esophageal cancer || id:ebi-a-GCST90018841	Esophageal cancer	Esophageal cancer || ||	TRUE	igd	0.0017	6.503e-06	exposure	TRUE	reported	M00063	2	1	TRUE
M00063	27	rs2870664	C	T	C	T	0.0147	-0.0116	0.4767	0.59027	FALSE	FALSE	FALSE	ebi-a-GCST90018841	20	54283260	0.0303	476306	0.7031	Esophageal cancer || id:ebi-a-GCST90018841	Esophageal cancer	Esophageal cancer || ||	TRUE	igd	0.0031	1.602e-06	exposure	TRUE	reported	M00063	2	1	TRUE
M00063	28	rs3747924	C	T	C	T	0.0083	0.016	0.1781	0.850648	FALSE	FALSE	FALSE	ebi-a-GCST90018841	20	6182755	0.0484	476306	0.740099	Esophageal cancer || id:ebi-a-GCST90018841	Esophageal cancer	Esophageal cancer || ||	TRUE	igd	0.0018	4.243e-06	exposure	TRUE	reported	M00063	2	1	TRUE
M00063	29	rs3802195	G	T	G	T	0.0086	0.029	0.1886	0.808023	FALSE	FALSE	FALSE	ebi-a-GCST90018841	8	99140208	0.0354	476306	0.4125	Esophageal cancer || id:ebi-a-GCST90018841	Esophageal cancer	Esophageal cancer || ||	TRUE	igd	0.0018	1.132e-06	exposure	TRUE	reported	M00063	2	1	TRUE
M00063	30	rs3897960	T	A	T	A	-0.0084	-0.0982	0.2083	0.175916	FALSE	TRUE	FALSE	ebi-a-GCST90018841	4	83701791	0.0415	476306	0.01793	Esophageal cancer || id:ebi-a-GCST90018841	Esophageal cancer	Esophageal cancer || ||	TRUE	igd	0.0017	1.287e-06	exposure	TRUE	reported	M00063	2	1	TRUE
M00063	31	rs4401492	G	T	G	T	0.0082	-0.0035	0.1795	0.811538	FALSE	FALSE	FALSE	ebi-a-GCST90018841	4	184611799	0.0367	476306	0.9236	Esophageal cancer || id:ebi-a-GCST90018841	Esophageal cancer	Esophageal cancer || ||	TRUE	igd	0.0018	4.515e-06	exposure	TRUE	reported	M00063	2	1	TRUE
M00063	32	rs445925	G	A	G	A	-0.025	-0.0816	0.079	0.90953	FALSE	FALSE	FALSE	ebi-a-GCST90018841	19	45415640	0.0534	476306	0.1263	Esophageal cancer || id:ebi-a-GCST90018841	Esophageal cancer	Esophageal cancer || ||	TRUE	igd	0.004	4.105e-10	exposure	TRUE	reported	M00063	2	1	TRUE
M00063	33	rs4602115	G	T	G	T	0.0146	0.051	0.7133	0.25489	FALSE	FALSE	FALSE	ebi-a-GCST90018841	18	234473	0.0349	476306	0.1447	Esophageal cancer || id:ebi-a-GCST90018841	Esophageal cancer	Esophageal cancer || ||	TRUE	igd	0.0033	7.651e-06	exposure	TRUE	reported	M00063	2	1	TRUE
M00063	34	rs4941743	C	T	C	T	0.0087	-0.0391	0.2179	0.771364	FALSE	FALSE	FALSE	ebi-a-GCST90018841	13	31664439	0.0355	476306	0.2708	Esophageal cancer || id:ebi-a-GCST90018841	Esophageal cancer	Esophageal cancer || ||	TRUE	igd	0.0017	3.282e-07	exposure	TRUE	reported	M00063	2	1	TRUE
M00063	35	rs602633	G	T	G	T	-0.0102	0.004	0.2163	0.819214	FALSE	FALSE	FALSE	ebi-a-GCST90018841	1	109821511	0.044	476306	0.928	Esophageal cancer || id:ebi-a-GCST90018841	Esophageal cancer	Esophageal cancer || ||	TRUE	igd	0.0017	5.024e-09	exposure	TRUE	reported	M00063	2	1	TRUE
M00063	36	rs6438950	G	C	G	C	0.0131	-0.0268	0.9036	0.881608	FALSE	TRUE	FALSE	ebi-a-GCST90018841	3	96806729	0.0427	476306	0.5305	Esophageal cancer || id:ebi-a-GCST90018841	Esophageal cancer	Esophageal cancer || ||	TRUE	igd	0.0025	1.54e-07	exposure	TRUE	reported	M00063	2	1	TRUE
M00063	37	rs6511720	G	T	G	T	-0.0136	0.0197	0.1197	0.914268	FALSE	FALSE	FALSE	ebi-a-GCST90018841	19	11202306	0.0697	476306	0.7772	Esophageal cancer || id:ebi-a-GCST90018841	Esophageal cancer	Esophageal cancer || ||	TRUE	igd	0.0027	3.688e-07	exposure	TRUE	reported	M00063	2	1	TRUE
M00063	38	rs6573766	G	T	G	T	-0.0085	-0.0341	0.8061	0.331526	FALSE	FALSE	FALSE	ebi-a-GCST90018841	14	24852046	0.033	476306	0.3011	Esophageal cancer || id:ebi-a-GCST90018841	Esophageal cancer	Esophageal cancer || ||	TRUE	igd	0.0018	1.549e-06	exposure	TRUE	reported	M00063	2	1	TRUE
M00063	39	rs6603141	G	A	G	A	-0.0081	-0.0043	0.258	0.751391	FALSE	FALSE	FALSE	ebi-a-GCST90018841	19	8158074	0.0345	476306	0.901	Esophageal cancer || id:ebi-a-GCST90018841	Esophageal cancer	Esophageal cancer || ||	TRUE	igd	0.0017	2.608e-06	exposure	TRUE	reported	M00063	2	1	TRUE
M00063	40	rs6970076	C	T	C	T	-0.0079	-0.0064	0.7679	0.21808	FALSE	FALSE	FALSE	ebi-a-GCST90018841	7	105698143	0.0385	476306	0.8673	Esophageal cancer || id:ebi-a-GCST90018841	Esophageal cancer	Esophageal cancer || ||	TRUE	igd	0.0017	4.366e-06	exposure	TRUE	reported	M00063	2	1	TRUE
M00063	41	rs810551	G	C	G	C	0.008	-0.041	0.7904	0.788889	FALSE	TRUE	FALSE	ebi-a-GCST90018841	7	73492093	0.0369	476306	0.2658	Esophageal cancer || id:ebi-a-GCST90018841	Esophageal cancer	Esophageal cancer || ||	TRUE	igd	0.0017	4.659e-06	exposure	TRUE	reported	M00063	2	1	TRUE
M00063	42	rs871748	C	T	C	T	-0.0082	0.0226	0.182	0.717871	FALSE	FALSE	FALSE	ebi-a-GCST90018841	10	5701795	0.0322	476306	0.4824	Esophageal cancer || id:ebi-a-GCST90018841	Esophageal cancer	Esophageal cancer || ||	TRUE	igd	0.0018	8.562e-06	exposure	TRUE	reported	M00063	2	1	TRUE
M00063	43	rs886282	C	T	C	T	0.0081	-0.116	0.1989	0.788129	FALSE	FALSE	FALSE	ebi-a-GCST90018841	17	55188150	0.0369	476306	0.00166299	Esophageal cancer || id:ebi-a-GCST90018841	Esophageal cancer	Esophageal cancer || ||	TRUE	igd	0.0018	3.711e-06	exposure	TRUE	reported	M00063	2	1	TRUE
M00063	44	rs927961	G	T	G	T	-0.0079	0.036	0.7597	0.204312	FALSE	FALSE	FALSE	ebi-a-GCST90018841	1	41246301	0.0385	476306	0.3492	Esophageal cancer || id:ebi-a-GCST90018841	Esophageal cancer	Esophageal cancer || ||	TRUE	igd	0.0017	5.057e-06	exposure	TRUE	reported	M00063	2	1	TRUE
M00064	1	rs10050054	C	T	C	T	-0.0325	-0.0348	0.9828	0.028119	FALSE	FALSE	FALSE	ebi-a-GCST90018841	4	178647306	0.0695	476306	0.6165	Esophageal cancer || id:ebi-a-GCST90018841	Esophageal cancer	Esophageal cancer || ||	TRUE	igd	0.0069	2.583e-06	exposure	TRUE	reported	M00064	2	1	TRUE
M00064	2	rs1498694	G	A	G	A	0.0075	0.0225	0.4035	0.475265	FALSE	FALSE	FALSE	ebi-a-GCST90018841	12	103257876	0.0383	476306	0.5571	Esophageal cancer || id:ebi-a-GCST90018841	Esophageal cancer	Esophageal cancer || ||	TRUE	igd	0.0011	7.336e-11	exposure	TRUE	reported	M00064	2	1	TRUE
M00064	3	rs1565225	G	A	G	A	0.007	-0.0417	0.245	0.765352	FALSE	FALSE	FALSE	ebi-a-GCST90018841	8	85687107	0.0383	476306	0.2762	Esophageal cancer || id:ebi-a-GCST90018841	Esophageal cancer	Esophageal cancer || ||	TRUE	igd	0.0015	2.342e-06	exposure	TRUE	reported	M00064	2	1	TRUE
M00064	4	rs2905873	C	A	C	A	0.0055	0.0247	0.6858	0.319914	FALSE	FALSE	FALSE	ebi-a-GCST90018841	17	29532356	0.0316	476306	0.4337	Esophageal cancer || id:ebi-a-GCST90018841	Esophageal cancer	Esophageal cancer || ||	TRUE	igd	0.0012	2.966e-06	exposure	TRUE	reported	M00064	2	1	TRUE
M00064	5	rs6831907	C	T	C	T	0.0206	-0.1855	0.0395	0.960819	FALSE	FALSE	FALSE	ebi-a-GCST90018841	4	190761715	0.1132	476306	0.1014	Esophageal cancer || id:ebi-a-GCST90018841	Esophageal cancer	Esophageal cancer || ||	TRUE	igd	0.0046	7.053e-06	exposure	TRUE	reported	M00064	2	1	TRUE
M00513	1	rs10202838	G	C	G	C	0.0137	-0.011	0.5288	0.616659	FALSE	TRUE	TRUE	ebi-a-GCST90018841	2	12749003	0.0327	476306	0.736	Esophageal cancer || id:ebi-a-GCST90018841	Esophageal cancer	Esophageal cancer || ||	TRUE	igd	0.0029	3.321e-06	exposure	TRUE	reported	M00513	2	1	FALSE
M00513	2	rs10426415	G	A	G	A	-0.0086	0.0271	0.878	0.146378	FALSE	FALSE	FALSE	ebi-a-GCST90018841	19	41183590	0.0406	476306	0.5051	Esophageal cancer || id:ebi-a-GCST90018841	Esophageal cancer	Esophageal cancer || ||	TRUE	igd	0.0018	3.109e-06	exposure	TRUE	reported	M00513	2	1	TRUE
M00513	3	rs10519445	G	A	G	A	-0.0045	-0.0231	0.5338	0.485686	FALSE	FALSE	FALSE	ebi-a-GCST90018841	15	24106808	0.0295	476306	0.4337	Esophageal cancer || id:ebi-a-GCST90018841	Esophageal cancer	Esophageal cancer || ||	TRUE	igd	0.0009	1.846e-06	exposure	TRUE	reported	M00513	2	1	TRUE
M00513	4	rs11054328	C	T	C	T	0.0088	0.028	0.1072	0.923384	FALSE	FALSE	FALSE	ebi-a-GCST90018841	12	11663755	0.0696	476306	0.686901	Esophageal cancer || id:ebi-a-GCST90018841	Esophageal cancer	Esophageal cancer || ||	TRUE	igd	0.0018	1.456e-06	exposure	TRUE	reported	M00513	2	1	TRUE
M00513	5	rs1116866	C	T	C	T	0.0094	0.0388	0.1035	0.92144	FALSE	FALSE	FALSE	ebi-a-GCST90018841	1	96976835	0.0731	476306	0.5956	Esophageal cancer || id:ebi-a-GCST90018841	Esophageal cancer	Esophageal cancer || ||	TRUE	igd	0.0018	2.866e-07	exposure	TRUE	reported	M00513	2	1	TRUE
M00513	6	rs11638382	C	T	C	T	-0.0171	-0.0063	0.1875	0.819011	FALSE	FALSE	FALSE	ebi-a-GCST90018841	15	29496888	0.0592	476306	0.9154	Esophageal cancer || id:ebi-a-GCST90018841	Esophageal cancer	Esophageal cancer || ||	TRUE	igd	0.0038	5.062e-06	exposure	TRUE	reported	M00513	2	1	TRUE
M00513	7	rs11694230	C	T	C	T	-0.0075	-0.023	0.3363	0.552484	FALSE	FALSE	FALSE	ebi-a-GCST90018841	2	6839127	0.0314	476306	0.4641	Esophageal cancer || id:ebi-a-GCST90018841	Esophageal cancer	Esophageal cancer || ||	TRUE	igd	0.0017	9.003e-06	exposure	TRUE	reported	M00513	2	1	TRUE
M00513	8	rs12175103	C	A	C	A	0.0048	0.0524	0.4153	0.508736	FALSE	FALSE	FALSE	ebi-a-GCST90018841	6	100706809	0.0306	476306	0.08683	Esophageal cancer || id:ebi-a-GCST90018841	Esophageal cancer	Esophageal cancer || ||	TRUE	igd	0.0009	4.863e-07	exposure	TRUE	reported	M00513	2	1	TRUE
M00513	9	rs12324230	C	T	C	T	0.0042	0.0025	0.5209	0.459512	FALSE	FALSE	FALSE	ebi-a-GCST90018841	15	75806911	0.0297	476306	0.9317	Esophageal cancer || id:ebi-a-GCST90018841	Esophageal cancer	Esophageal cancer || ||	TRUE	igd	0.0009	8.677e-06	exposure	TRUE	reported	M00513	2	1	TRUE
M00513	10	rs12801550	C	T	C	T	0.0088	-0.0476	0.8705	0.126774	FALSE	FALSE	FALSE	ebi-a-GCST90018841	11	13993754	0.067	476306	0.4777	Esophageal cancer || id:ebi-a-GCST90018841	Esophageal cancer	Esophageal cancer || ||	TRUE	igd	0.0018	9.639e-07	exposure	TRUE	reported	M00513	2	1	TRUE
M00513	11	rs13031396	G	T	G	T	-0.0076	0.059	0.2473	0.813362	FALSE	FALSE	FALSE	ebi-a-GCST90018841	2	60717399	0.0519	476306	0.2557	Esophageal cancer || id:ebi-a-GCST90018841	Esophageal cancer	Esophageal cancer || ||	TRUE	igd	0.0017	9.166e-06	exposure	TRUE	reported	M00513	2	1	TRUE
M00513	12	rs1374355	T	A	T	A	0.0083	0.0466	0.1077	0.11179	FALSE	TRUE	FALSE	ebi-a-GCST90018841	2	200156193	0.0467	476306	0.3178	Esophageal cancer || id:ebi-a-GCST90018841	Esophageal cancer	Esophageal cancer || ||	TRUE	igd	0.0019	8.594e-06	exposure	TRUE	reported	M00513	2	1	TRUE
M00513	13	rs17533525	C	T	C	T	0.0082	-0.0009	0.1534	0.810425	FALSE	FALSE	FALSE	ebi-a-GCST90018841	5	106779692	0.0379	476306	0.9802	Esophageal cancer || id:ebi-a-GCST90018841	Esophageal cancer	Esophageal cancer || ||	TRUE	igd	0.0018	5.037e-06	exposure	TRUE	reported	M00513	2	1	TRUE
M00513	14	rs1955135	C	A	C	A	0.008	0.0373	0.8659	0.14908	FALSE	FALSE	FALSE	ebi-a-GCST90018841	3	105164872	0.0437	476306	0.3931	Esophageal cancer || id:ebi-a-GCST90018841	Esophageal cancer	Esophageal cancer || ||	TRUE	igd	0.0018	9.994e-06	exposure	TRUE	reported	M00513	2	1	TRUE
M00513	15	rs1990178	C	T	C	T	-0.0164	0.0385	0.1943	0.736095	FALSE	FALSE	FALSE	ebi-a-GCST90018841	7	21300265	0.0321	476306	0.2306	Esophageal cancer || id:ebi-a-GCST90018841	Esophageal cancer	Esophageal cancer || ||	TRUE	igd	0.0036	6.272e-06	exposure	TRUE	reported	M00513	2	1	TRUE
M00513	16	rs2042499	C	A	C	A	0.0052	0.0262	0.4837	0.526047	FALSE	FALSE	FALSE	ebi-a-GCST90018841	7	24095366	0.0296	476306	0.3762	Esophageal cancer || id:ebi-a-GCST90018841	Esophageal cancer	Esophageal cancer || ||	TRUE	igd	0.0009	4.883e-08	exposure	TRUE	reported	M00513	2	1	TRUE
M00513	17	rs2048277	G	A	G	A	0.0083	0.1036	0.8956	0.0673712	FALSE	FALSE	FALSE	ebi-a-GCST90018841	2	211151774	0.0738	476306	0.1605	Esophageal cancer || id:ebi-a-GCST90018841	Esophageal cancer	Esophageal cancer || ||	TRUE	igd	0.0019	8.751e-06	exposure	TRUE	reported	M00513	2	1	TRUE
M00513	18	rs2289804	G	A	G	A	-0.0143	0.032	0.9343	0.111658	FALSE	FALSE	FALSE	ebi-a-GCST90018841	10	69993032	0.0412	476306	0.4376	Esophageal cancer || id:ebi-a-GCST90018841	Esophageal cancer	Esophageal cancer || ||	TRUE	igd	0.0027	1.246e-07	exposure	TRUE	reported	M00513	2	1	TRUE
M00513	19	rs2521310	C	T	C	T	0.009	-0.067	0.874	0.155338	FALSE	FALSE	FALSE	ebi-a-GCST90018841	7	89352860	0.0404	476306	0.0974608	Esophageal cancer || id:ebi-a-GCST90018841	Esophageal cancer	Esophageal cancer || ||	TRUE	igd	0.002	6.795e-06	exposure	TRUE	reported	M00513	2	1	TRUE
M00513	20	rs394282	T	A	T	A	-0.0163	-0.0092	0.1112	0.0668858	FALSE	TRUE	FALSE	ebi-a-GCST90018841	1	8284657	0.0795	476306	0.908	Esophageal cancer || id:ebi-a-GCST90018841	Esophageal cancer	Esophageal cancer || ||	TRUE	igd	0.0033	1.016e-06	exposure	TRUE	reported	M00513	2	1	TRUE
M00513	21	rs4460629	C	T	C	T	-0.0045	0.049	0.5224	0.583845	FALSE	FALSE	FALSE	ebi-a-GCST90018841	1	155135335	0.0341	476306	0.1514	Esophageal cancer || id:ebi-a-GCST90018841	Esophageal cancer	Esophageal cancer || ||	TRUE	igd	0.001	2.205e-06	exposure	TRUE	reported	M00513	2	1	TRUE
M00513	22	rs6502247	G	A	G	A	-0.009	-0.0476	0.119	0.855569	FALSE	FALSE	FALSE	ebi-a-GCST90018841	17	13203562	0.0394	476306	0.2271	Esophageal cancer || id:ebi-a-GCST90018841	Esophageal cancer	Esophageal cancer || ||	TRUE	igd	0.002	6.795e-06	exposure	TRUE	reported	M00513	2	1	TRUE
M00513	23	rs6663614	C	A	C	A	-0.0104	0.0121	0.2085	0.737071	FALSE	FALSE	FALSE	ebi-a-GCST90018841	1	213097941	0.0506	476306	0.8108	Esophageal cancer || id:ebi-a-GCST90018841	Esophageal cancer	Esophageal cancer || ||	TRUE	igd	0.0022	3.057e-06	exposure	TRUE	reported	M00513	2	1	TRUE
M00513	24	rs9312777	C	T	C	T	0.0043	-0.0078	0.4788	0.558364	FALSE	FALSE	FALSE	ebi-a-GCST90018841	5	11556754	0.0298	476306	0.792899	Esophageal cancer || id:ebi-a-GCST90018841	Esophageal cancer	Esophageal cancer || ||	TRUE	igd	0.0009	4.677e-06	exposure	TRUE	reported	M00513	2	1	TRUE
M00513	25	rs9456538	G	A	G	A	-0.0082	0.0296	0.1493	0.814865	FALSE	FALSE	FALSE	ebi-a-GCST90018841	6	160853393	0.0365	476306	0.417	Esophageal cancer || id:ebi-a-GCST90018841	Esophageal cancer	Esophageal cancer || ||	TRUE	igd	0.0018	4.198e-06	exposure	TRUE	reported	M00513	2	1	TRUE
M00513	26	rs9477021	G	C	G	C	-0.0236	0.1957	0.0178	0.0239083	FALSE	TRUE	FALSE	ebi-a-GCST90018841	6	16061453	0.1561	476306	0.2099	Esophageal cancer || id:ebi-a-GCST90018841	Esophageal cancer	Esophageal cancer || ||	TRUE	igd	0.0053	7.726e-06	exposure	TRUE	reported	M00513	2	1	TRUE
M00527	1	rs10788232	C	T	C	T	-0.0111	0.0213	0.6825	0.417674	FALSE	FALSE	FALSE	ebi-a-GCST90018841	10	123803584	0.0304	476306	0.4831	Esophageal cancer || id:ebi-a-GCST90018841	Esophageal cancer	Esophageal cancer || ||	TRUE	igd	0.0024	2.464e-06	exposure	TRUE	reported	M00527	2	1	TRUE
M00527	2	rs1193345	G	A	G	A	-0.0216	-0.0973	0.9357	0.075412	FALSE	FALSE	FALSE	ebi-a-GCST90018841	1	17913714	0.0591	476306	0.0993802	Esophageal cancer || id:ebi-a-GCST90018841	Esophageal cancer	Esophageal cancer || ||	TRUE	igd	0.0045	1.434e-06	exposure	TRUE	reported	M00527	2	1	TRUE
M00527	3	rs1330523	G	A	G	A	-0.0117	-0.0516	0.2326	0.795616	FALSE	FALSE	FALSE	ebi-a-GCST90018841	13	104925616	0.0378	476306	0.1722	Esophageal cancer || id:ebi-a-GCST90018841	Esophageal cancer	Esophageal cancer || ||	TRUE	igd	0.0024	1.561e-06	exposure	TRUE	reported	M00527	2	1	TRUE
M00527	4	rs13403441	T	A	T	A	-0.0235	-0.0122	0.8588	0.87603	FALSE	TRUE	FALSE	ebi-a-GCST90018841	2	83225802	0.0726	476306	0.8662	Esophageal cancer || id:ebi-a-GCST90018841	Esophageal cancer	Esophageal cancer || ||	TRUE	igd	0.0048	1.019e-06	exposure	TRUE	reported	M00527	2	1	TRUE
M00527	5	rs16937124	C	A	C	A	-0.021	0.0755	0.9471	0.0904074	FALSE	FALSE	FALSE	ebi-a-GCST90018841	10	36885746	0.0447	476306	0.0909892	Esophageal cancer || id:ebi-a-GCST90018841	Esophageal cancer	Esophageal cancer || ||	TRUE	igd	0.0046	5.622e-06	exposure	TRUE	reported	M00527	2	1	TRUE
M00527	6	rs1876100	T	A	T	A	-0.0106	0.0046	0.2626	0.313877	FALSE	TRUE	FALSE	ebi-a-GCST90018841	9	81189702	0.032	476306	0.8849	Esophageal cancer || id:ebi-a-GCST90018841	Esophageal cancer	Esophageal cancer || ||	TRUE	igd	0.0024	9.204e-06	exposure	TRUE	reported	M00527	2	1	TRUE
M00527	7	rs2000812	C	T	C	T	0.0111	0.0481	0.8223	0.298809	FALSE	FALSE	FALSE	ebi-a-GCST90018841	18	47093790	0.0319	476306	0.1315	Esophageal cancer || id:ebi-a-GCST90018841	Esophageal cancer	Esophageal cancer || ||	TRUE	igd	0.0025	9.7e-06	exposure	TRUE	reported	M00527	2	1	TRUE
M00527	8	rs2242578	G	C	G	C	-0.0111	0.0246	0.6704	0.627423	FALSE	TRUE	FALSE	ebi-a-GCST90018841	12	57853153	0.031	476306	0.4285	Esophageal cancer || id:ebi-a-GCST90018841	Esophageal cancer	Esophageal cancer || ||	TRUE	igd	0.0024	5.078e-06	exposure	TRUE	reported	M00527	2	1	TRUE
M00527	9	rs3785024	G	A	G	A	-0.0223	-0.0312	0.9469	0.0716982	FALSE	FALSE	FALSE	ebi-a-GCST90018841	16	84136233	0.0509	476306	0.540201	Esophageal cancer || id:ebi-a-GCST90018841	Esophageal cancer	Esophageal cancer || ||	TRUE	igd	0.0049	5.562e-06	exposure	TRUE	reported	M00527	2	1	TRUE
M00527	10	rs4635489	G	A	G	A	0.0364	-0.0396	0.0177	0.930784	FALSE	FALSE	FALSE	ebi-a-GCST90018841	2	30126856	0.0469	476306	0.3979	Esophageal cancer || id:ebi-a-GCST90018841	Esophageal cancer	Esophageal cancer || ||	TRUE	igd	0.008	5.663e-06	exposure	TRUE	reported	M00527	2	1	TRUE
M00527	11	rs4718532	C	T	C	T	-0.016	-0.0008	0.5052	0.524067	FALSE	FALSE	FALSE	ebi-a-GCST90018841	7	66805000	0.0299	476306	0.9781	Esophageal cancer || id:ebi-a-GCST90018841	Esophageal cancer	Esophageal cancer || ||	TRUE	igd	0.0035	6.605e-06	exposure	TRUE	reported	M00527	2	1	TRUE
M00527	12	rs723526	G	A	G	A	-0.011	0.0091	0.1994	0.864432	FALSE	FALSE	FALSE	ebi-a-GCST90018841	7	55134819	0.0557	476306	0.87	Esophageal cancer || id:ebi-a-GCST90018841	Esophageal cancer	Esophageal cancer || ||	TRUE	igd	0.0024	6.624e-06	exposure	TRUE	reported	M00527	2	1	TRUE
M00527	13	rs780093	C	T	C	T	0.0117	0.1029	0.4	0.578428	FALSE	FALSE	FALSE	ebi-a-GCST90018841	2	27742603	0.0298	476306	0.000565106	Esophageal cancer || id:ebi-a-GCST90018841	Esophageal cancer	Esophageal cancer || ||	TRUE	igd	0.0023	1.887e-07	exposure	TRUE	reported	M00527	2	1	TRUE
M00542	1	rs11224003	G	A	G	A	0.0419	0.0353	0.177	0.84026	FALSE	FALSE	FALSE	ebi-a-GCST90018841	11	134637840	0.0516	476306	0.494	Esophageal cancer || id:ebi-a-GCST90018841	Esophageal cancer	Esophageal cancer || ||	TRUE	igd	0.0093	7.072e-06	exposure	TRUE	reported	M00542	2	1	TRUE
M00542	2	rs11719883	G	C	G	C	-0.0524	0.0266	0.8445	0.824971	FALSE	TRUE	FALSE	ebi-a-GCST90018841	3	144922477	0.0392	476306	0.4975	Esophageal cancer || id:ebi-a-GCST90018841	Esophageal cancer	Esophageal cancer || ||	TRUE	igd	0.0103	3.864e-07	exposure	TRUE	reported	M00542	2	1	TRUE
M00542	3	rs13288937	C	A	C	A	0.2488	0.265	0.0205	0.987704	FALSE	FALSE	FALSE	ebi-a-GCST90018841	9	18117253	0.1976	476306	0.1798	Esophageal cancer || id:ebi-a-GCST90018841	Esophageal cancer	Esophageal cancer || ||	TRUE	igd	0.0526	2.287e-06	exposure	TRUE	reported	M00542	2	1	TRUE
M00542	4	rs2295758	C	T	C	T	-0.1137	-0.0225	0.9754	0.021205	FALSE	FALSE	FALSE	ebi-a-GCST90018841	11	35236125	0.1166	476306	0.8468	Esophageal cancer || id:ebi-a-GCST90018841	Esophageal cancer	Esophageal cancer || ||	TRUE	igd	0.0255	8.568e-06	exposure	TRUE	reported	M00542	2	1	TRUE
M00542	5	rs2711506	G	A	G	A	-0.0326	0.0197	0.5343	0.391704	FALSE	FALSE	FALSE	ebi-a-GCST90018841	7	68256685	0.034	476306	0.562501	Esophageal cancer || id:ebi-a-GCST90018841	Esophageal cancer	Esophageal cancer || ||	TRUE	igd	0.0072	6.349e-06	exposure	TRUE	reported	M00542	2	1	TRUE
M00542	6	rs4297577	C	T	C	T	0.0977	0.0179	0.0384	0.954466	FALSE	FALSE	FALSE	ebi-a-GCST90018841	13	80231387	0.1037	476306	0.8627	Esophageal cancer || id:ebi-a-GCST90018841	Esophageal cancer	Esophageal cancer || ||	TRUE	igd	0.0209	2.938e-06	exposure	TRUE	reported	M00542	2	1	TRUE
M00542	7	rs4838537	C	T	C	T	0.3226	0.0546	0.0133	0.923195	FALSE	FALSE	FALSE	ebi-a-GCST90018841	10	50827721	0.0449	476306	0.2237	Esophageal cancer || id:ebi-a-GCST90018841	Esophageal cancer	Esophageal cancer || ||	TRUE	igd	0.0699	3.964e-06	exposure	TRUE	reported	M00542	2	1	TRUE
M00542	8	rs6493912	C	T	C	T	-0.0368	-0.0038	0.7431	0.214508	FALSE	FALSE	FALSE	ebi-a-GCST90018841	15	57600488	0.0437	476306	0.9306	Esophageal cancer || id:ebi-a-GCST90018841	Esophageal cancer	Esophageal cancer || ||	TRUE	igd	0.0081	5.359e-06	exposure	TRUE	reported	M00542	2	1	TRUE
M00542	9	rs7314742	G	T	G	T	-0.0358	-0.0099	0.2662	0.715588	FALSE	FALSE	FALSE	ebi-a-GCST90018841	12	122212752	0.0332	476306	0.764901	Esophageal cancer || id:ebi-a-GCST90018841	Esophageal cancer	Esophageal cancer || ||	TRUE	igd	0.008	8.508e-06	exposure	TRUE	reported	M00542	2	1	TRUE
M00542	10	rs8000457	C	T	C	T	-0.2093	-0.0846	0.9661	0.0765947	FALSE	FALSE	FALSE	ebi-a-GCST90018841	13	22871975	0.051	476306	0.0970801	Esophageal cancer || id:ebi-a-GCST90018841	Esophageal cancer	Esophageal cancer || ||	TRUE	igd	0.0433	1.351e-06	exposure	TRUE	reported	M00542	2	1	TRUE
M00553	1	rs1176413	C	T	C	T	-0.1032	-0.1325	0.1873	0.822826	FALSE	FALSE	FALSE	ebi-a-GCST90018841	10	132574025	0.0585	476306	0.02355	Esophageal cancer || id:ebi-a-GCST90018841	Esophageal cancer	Esophageal cancer || ||	TRUE	igd	0.0219	2.545e-06	exposure	TRUE	reported	M00553	2	1	TRUE
M00553	2	rs12127162	T	A	T	A	-0.0775	0.0401	0.4773	0.464064	FALSE	TRUE	TRUE	ebi-a-GCST90018841	1	62079647	0.0303	476306	0.1851	Esophageal cancer || id:ebi-a-GCST90018841	Esophageal cancer	Esophageal cancer || ||	TRUE	igd	0.0167	3.539e-06	exposure	TRUE	reported	M00553	2	1	FALSE
M00553	3	rs12440014	G	C	G	C	0.1008	0.0412	0.7673	0.696922	FALSE	TRUE	FALSE	ebi-a-GCST90018841	15	78926726	0.032	476306	0.1979	Esophageal cancer || id:ebi-a-GCST90018841	Esophageal cancer	Esophageal cancer || ||	TRUE	igd	0.0213	2.18e-06	exposure	TRUE	reported	M00553	2	1	TRUE
M00553	4	rs12511407	T	A	T	A	-0.1357	-0.0077	0.436	0.487447	FALSE	TRUE	TRUE	ebi-a-GCST90018841	4	145612552	0.0296	476306	0.793999	Esophageal cancer || id:ebi-a-GCST90018841	Esophageal cancer	Esophageal cancer || ||	TRUE	igd	0.0285	1.937e-06	exposure	TRUE	reported	M00553	2	1	FALSE
M00553	5	rs1556938	G	T	G	T	-0.1815	0.0696	0.0466	0.939129	FALSE	FALSE	FALSE	ebi-a-GCST90018841	1	180489915	0.0726	476306	0.3381	Esophageal cancer || id:ebi-a-GCST90018841	Esophageal cancer	Esophageal cancer || ||	TRUE	igd	0.041	9.589e-06	exposure	TRUE	reported	M00553	2	1	TRUE
M00553	6	rs1605457	C	T	C	T	0.3731	0.0492	0.9643	0.093308	FALSE	FALSE	FALSE	ebi-a-GCST90018841	18	68662821	0.0455	476306	0.2795	Esophageal cancer || id:ebi-a-GCST90018841	Esophageal cancer	Esophageal cancer || ||	TRUE	igd	0.08	3.097e-06	exposure	TRUE	reported	M00553	2	1	TRUE
M00553	7	rs1662749	T	A	T	A	0.0843	-0.0322	0.5299	0.604628	FALSE	TRUE	TRUE	ebi-a-GCST90018841	17	42010245	0.0386	476306	0.4042	Esophageal cancer || id:ebi-a-GCST90018841	Esophageal cancer	Esophageal cancer || ||	TRUE	igd	0.0167	4.294e-07	exposure	TRUE	reported	M00553	2	1	FALSE
M00553	8	rs16830773	G	C	G	C	-0.5244	-0.023	0.0197	0.064259	FALSE	TRUE	FALSE	ebi-a-GCST90018841	2	135300726	0.0478	476306	0.629901	Esophageal cancer || id:ebi-a-GCST90018841	Esophageal cancer	Esophageal cancer || ||	TRUE	igd	0.1007	1.922e-07	exposure	TRUE	reported	M00553	2	1	TRUE
M00553	9	rs17800513	G	T	G	T	-0.1308	0.0388	0.1085	0.880957	FALSE	FALSE	FALSE	ebi-a-GCST90018841	19	51314692	0.0728	476306	0.5938	Esophageal cancer || id:ebi-a-GCST90018841	Esophageal cancer	Esophageal cancer || ||	TRUE	igd	0.0273	1.575e-06	exposure	TRUE	reported	M00553	2	1	TRUE
M00553	10	rs1818902	C	T	C	T	0.5718	-0.2251	0.9701	0.015783	FALSE	FALSE	FALSE	ebi-a-GCST90018841	3	81947741	0.1705	476306	0.1866	Esophageal cancer || id:ebi-a-GCST90018841	Esophageal cancer	Esophageal cancer || ||	TRUE	igd	0.1255	5.205e-06	exposure	TRUE	reported	M00553	2	1	TRUE
M00553	11	rs2075317	C	T	C	T	0.0732	0.0002	0.5417	0.476085	FALSE	FALSE	FALSE	ebi-a-GCST90018841	12	4492315	0.0294	476306	0.9935	Esophageal cancer || id:ebi-a-GCST90018841	Esophageal cancer	Esophageal cancer || ||	TRUE	igd	0.0165	9.187e-06	exposure	TRUE	reported	M00553	2	1	TRUE
M00553	12	rs2211372	C	T	C	T	0.3317	-0.0533	0.985	0.0129827	FALSE	FALSE	FALSE	ebi-a-GCST90018841	6	22587398	0.1934	476306	0.782899	Esophageal cancer || id:ebi-a-GCST90018841	Esophageal cancer	Esophageal cancer || ||	TRUE	igd	0.0696	1.869e-06	exposure	TRUE	reported	M00553	2	1	TRUE
M00553	13	rs2234233	G	A	G	A	-0.1234	-0.0289	0.135	0.840783	FALSE	FALSE	FALSE	ebi-a-GCST90018841	5	9629529	0.041	476306	0.4817	Esophageal cancer || id:ebi-a-GCST90018841	Esophageal cancer	Esophageal cancer || ||	TRUE	igd	0.0248	6.376e-07	exposure	TRUE	reported	M00553	2	1	TRUE
M00553	14	rs6468437	C	T	C	T	0.1246	0.0361	0.8334	0.164984	FALSE	FALSE	FALSE	ebi-a-GCST90018841	8	37590446	0.0438	476306	0.4105	Esophageal cancer || id:ebi-a-GCST90018841	Esophageal cancer	Esophageal cancer || ||	TRUE	igd	0.0277	6.86e-06	exposure	TRUE	reported	M00553	2	1	TRUE
M00553	15	rs6816298	G	A	G	A	0.1842	-0.0656	0.8254	0.179614	FALSE	FALSE	FALSE	ebi-a-GCST90018841	4	65144051	0.039	476306	0.0922295	Esophageal cancer || id:ebi-a-GCST90018841	Esophageal cancer	Esophageal cancer || ||	TRUE	igd	0.0403	4.76e-06	exposure	TRUE	reported	M00553	2	1	TRUE
M00553	16	rs7482087	C	T	C	T	-0.5162	-0.1209	0.0254	0.9714	FALSE	FALSE	FALSE	ebi-a-GCST90018841	11	11655316	0.1301	476306	0.3528	Esophageal cancer || id:ebi-a-GCST90018841	Esophageal cancer	Esophageal cancer || ||	TRUE	igd	0.1064	1.237e-06	exposure	TRUE	reported	M00553	2	1	TRUE
M00553	17	rs7701941	G	C	G	C	-0.5561	-0.09	0.0194	0.020991	FALSE	TRUE	FALSE	ebi-a-GCST90018841	5	134789579	0.16	476306	0.574101	Esophageal cancer || id:ebi-a-GCST90018841	Esophageal cancer	Esophageal cancer || ||	TRUE	igd	0.1115	6.097e-07	exposure	TRUE	reported	M00553	2	1	TRUE
M00553	18	rs9614985	G	A	G	A	-0.0855	0.0271	0.4177	0.624255	FALSE	FALSE	FALSE	ebi-a-GCST90018841	22	45320631	0.0323	476306	0.4021	Esophageal cancer || id:ebi-a-GCST90018841	Esophageal cancer	Esophageal cancer || ||	TRUE	igd	0.0177	1.283e-06	exposure	TRUE	reported	M00553	2	1	TRUE
M00569	1	rs1039293	G	A	G	A	0.0709	-0.0415	0.4948	0.497365	FALSE	FALSE	FALSE	ebi-a-GCST90018841	3	25155294	0.03	476306	0.1666	Esophageal cancer || id:ebi-a-GCST90018841	Esophageal cancer	Esophageal cancer || ||	TRUE	igd	0.0153	3.393e-06	exposure	TRUE	reported	M00569	2	1	TRUE
M00569	2	rs10935899	G	C	G	C	-0.0506	-0.06	0.8197	0.811677	FALSE	TRUE	FALSE	ebi-a-GCST90018841	3	152485128	0.0374	476306	0.1084	Esophageal cancer || id:ebi-a-GCST90018841	Esophageal cancer	Esophageal cancer || ||	TRUE	igd	0.011	4.539e-06	exposure	TRUE	reported	M00569	2	1	TRUE
M00569	3	rs1397829	G	A	G	A	0.042	0.0209	0.5328	0.592458	FALSE	FALSE	FALSE	ebi-a-GCST90018841	4	23587996	0.0398	476306	0.5988	Esophageal cancer || id:ebi-a-GCST90018841	Esophageal cancer	Esophageal cancer || ||	TRUE	igd	0.0085	7.076e-07	exposure	TRUE	reported	M00569	2	1	TRUE
M00569	4	rs16902976	G	T	G	T	-0.1325	0.1431	0.0232	0.936391	FALSE	FALSE	FALSE	ebi-a-GCST90018841	5	36369458	0.0491	476306	0.00359302	Esophageal cancer || id:ebi-a-GCST90018841	Esophageal cancer	Esophageal cancer || ||	TRUE	igd	0.0294	6.361e-06	exposure	TRUE	reported	M00569	2	1	TRUE
M00569	5	rs2446427	C	T	C	T	-0.0554	-0.0324	0.8371	0.263705	FALSE	FALSE	FALSE	ebi-a-GCST90018841	15	51672513	0.0335	476306	0.3335	Esophageal cancer || id:ebi-a-GCST90018841	Esophageal cancer	Esophageal cancer || ||	TRUE	igd	0.0122	5.211e-06	exposure	TRUE	reported	M00569	2	1	TRUE
M00569	6	rs2472297	C	T	C	T	-0.0668	-0.1378	0.2362	0.738571	FALSE	FALSE	FALSE	ebi-a-GCST90018841	15	75027880	0.051	476306	0.00694097	Esophageal cancer || id:ebi-a-GCST90018841	Esophageal cancer	Esophageal cancer || ||	TRUE	igd	0.0104	1.502e-10	exposure	TRUE	reported	M00569	2	1	TRUE
M00569	7	rs2493277	G	C	G	C	0.0605	0.0134	0.6552	0.66928	FALSE	TRUE	FALSE	ebi-a-GCST90018841	1	3346348	0.036	476306	0.709099	Esophageal cancer || id:ebi-a-GCST90018841	Esophageal cancer	Esophageal cancer || ||	TRUE	igd	0.0127	1.914e-06	exposure	TRUE	reported	M00569	2	1	TRUE
M00569	8	rs384814	G	A	G	A	0.1452	-0.0452	0.0255	0.932081	FALSE	FALSE	FALSE	ebi-a-GCST90018841	8	9119918	0.0616	476306	0.462701	Esophageal cancer || id:ebi-a-GCST90018841	Esophageal cancer	Esophageal cancer || ||	TRUE	igd	0.0326	8.35e-06	exposure	TRUE	reported	M00569	2	1	TRUE
M00569	9	rs6603123	G	T	G	T	0.0865	0.0057	0.3939	0.620396	FALSE	FALSE	FALSE	ebi-a-GCST90018841	19	7854674	0.0321	476306	0.8602	Esophageal cancer || id:ebi-a-GCST90018841	Esophageal cancer	Esophageal cancer || ||	TRUE	igd	0.0193	7.84e-06	exposure	TRUE	reported	M00569	2	1	TRUE
M00569	10	rs6968554	G	A	G	A	0.0644	0.0612	0.3756	0.569545	FALSE	FALSE	FALSE	ebi-a-GCST90018841	7	17287106	0.0307	476306	0.0458796	Esophageal cancer || id:ebi-a-GCST90018841	Esophageal cancer	Esophageal cancer || ||	TRUE	igd	0.0086	8.677e-14	exposure	TRUE	reported	M00569	2	1	TRUE
M00569	11	rs8096497	G	A	G	A	0.089	-0.0571	0.097	0.700338	FALSE	FALSE	FALSE	ebi-a-GCST90018841	18	4770395	0.0387	476306	0.1399	Esophageal cancer || id:ebi-a-GCST90018841	Esophageal cancer	Esophageal cancer || ||	TRUE	igd	0.0163	4.836e-08	exposure	TRUE	reported	M00569	2	1	TRUE
M00569	12	rs946712	C	A	C	A	0.1039	-0.0374	0.9559	0.050817	FALSE	FALSE	FALSE	ebi-a-GCST90018841	9	134389070	0.059	476306	0.5266	Esophageal cancer || id:ebi-a-GCST90018841	Esophageal cancer	Esophageal cancer || ||	TRUE	igd	0.0212	9.586e-07	exposure	TRUE	reported	M00569	2	1	TRUE
M00575	1	rs12091176	G	A	G	A	0.127	-0.0117	0.0264	0.809876	FALSE	FALSE	FALSE	ebi-a-GCST90018841	1	216322436	0.0392	476306	0.765399	Esophageal cancer || id:ebi-a-GCST90018841	Esophageal cancer	Esophageal cancer || ||	TRUE	igd	0.0271	2.814e-06	exposure	TRUE	reported	M00575	2	1	TRUE
M00575	2	rs12426131	G	A	G	A	0.0246	-0.0265	0.1446	0.816858	FALSE	FALSE	FALSE	ebi-a-GCST90018841	12	46567909	0.0372	476306	0.475501	Esophageal cancer || id:ebi-a-GCST90018841	Esophageal cancer	Esophageal cancer || ||	TRUE	igd	0.0051	1.681e-06	exposure	TRUE	reported	M00575	2	1	TRUE
M00575	3	rs33976862	G	C	G	C	0.0602	-0.0267	0.0674	0.0781196	FALSE	TRUE	FALSE	ebi-a-GCST90018841	14	64408852	0.0509	476306	0.5997	Esophageal cancer || id:ebi-a-GCST90018841	Esophageal cancer	Esophageal cancer || ||	TRUE	igd	0.0135	7.764e-06	exposure	TRUE	reported	M00575	2	1	TRUE
M00575	4	rs526744	C	T	C	T	-0.021	-0.003	0.243	0.723439	FALSE	FALSE	FALSE	ebi-a-GCST90018841	19	49300605	0.0316	476306	0.9254	Esophageal cancer || id:ebi-a-GCST90018841	Esophageal cancer	Esophageal cancer || ||	TRUE	igd	0.0042	7.141e-07	exposure	TRUE	reported	M00575	2	1	TRUE
M00575	5	rs7790791	C	T	C	T	0.0594	-0.026	0.0873	0.898091	FALSE	FALSE	FALSE	ebi-a-GCST90018841	7	139994273	0.0475	476306	0.585	Esophageal cancer || id:ebi-a-GCST90018841	Esophageal cancer	Esophageal cancer || ||	TRUE	igd	0.013	4.672e-06	exposure	TRUE	reported	M00575	2	1	TRUE
M00577	1	rs2456584	G	A	G	A	-0.0179	0.0041	0.5393	0.397438	FALSE	FALSE	FALSE	ebi-a-GCST90018841	19	51313145	0.0324	476306	0.8995	Esophageal cancer || id:ebi-a-GCST90018841	Esophageal cancer	Esophageal cancer || ||	TRUE	igd	0.0037	1.635e-06	exposure	TRUE	reported	M00577	2	1	TRUE
M00577	2	rs4663119	G	A	G	A	0.0331	0.0311	0.0773	0.928208	FALSE	FALSE	FALSE	ebi-a-GCST90018841	2	235172988	0.0599	476306	0.6039	Esophageal cancer || id:ebi-a-GCST90018841	Esophageal cancer	Esophageal cancer || ||	TRUE	igd	0.0074	7.324e-06	exposure	TRUE	reported	M00577	2	1	TRUE
M00577	3	rs661454	G	A	G	A	0.0317	0.0258	0.0848	0.935061	FALSE	FALSE	FALSE	ebi-a-GCST90018841	6	50620678	0.0691	476306	0.7093	Esophageal cancer || id:ebi-a-GCST90018841	Esophageal cancer	Esophageal cancer || ||	TRUE	igd	0.0065	1.313e-06	exposure	TRUE	reported	M00577	2	1	TRUE
M00584	1	rs10736	C	T	C	T	-0.0118	0.0577	0.2011	0.793474	FALSE	FALSE	FALSE	ebi-a-GCST90018841	7	32526687	0.0364	476306	0.1124	Esophageal cancer || id:ebi-a-GCST90018841	Esophageal cancer	Esophageal cancer || ||	TRUE	igd	0.0026	4.731e-06	exposure	TRUE	reported	M00584	2	1	TRUE
M00584	2	rs10982244	G	A	G	A	-0.0177	-0.0175	0.6098	0.314	FALSE	FALSE	FALSE	ebi-a-GCST90018841	9	117250278	0.0438	476306	0.689	Esophageal cancer || id:ebi-a-GCST90018841	Esophageal cancer	Esophageal cancer || ||	TRUE	igd	0.004	8.931e-06	exposure	TRUE	reported	M00584	2	1	TRUE
M00584	3	rs11676911	G	A	G	A	-0.0429	-0.097	0.0216	0.967743	FALSE	FALSE	FALSE	ebi-a-GCST90018841	2	129124919	0.1295	476306	0.4542	Esophageal cancer || id:ebi-a-GCST90018841	Esophageal cancer	Esophageal cancer || ||	TRUE	igd	0.0084	3.659e-07	exposure	TRUE	reported	M00584	2	1	TRUE
M00584	4	rs1181723	G	A	G	A	0.0116	-0.0229	0.2086	0.839169	FALSE	FALSE	FALSE	ebi-a-GCST90018841	7	141110146	0.0476	476306	0.6311	Esophageal cancer || id:ebi-a-GCST90018841	Esophageal cancer	Esophageal cancer || ||	TRUE	igd	0.0026	5.629e-06	exposure	TRUE	reported	M00584	2	1	TRUE
M00584	5	rs12218544	G	C	G	C	-0.019	0.0742	0.0836	0.117928	FALSE	TRUE	FALSE	ebi-a-GCST90018841	10	124947286	0.0432	476306	0.0861192	Esophageal cancer || id:ebi-a-GCST90018841	Esophageal cancer	Esophageal cancer || ||	TRUE	igd	0.0039	1.28e-06	exposure	TRUE	reported	M00584	2	1	TRUE
M00584	6	rs12414366	G	C	G	C	0.0214	0.0645	0.7696	0.76552	FALSE	TRUE	FALSE	ebi-a-GCST90018841	10	4436442	0.0554	476306	0.2438	Esophageal cancer || id:ebi-a-GCST90018841	Esophageal cancer	Esophageal cancer || ||	TRUE	igd	0.0047	4.889e-06	exposure	TRUE	reported	M00584	2	1	TRUE
M00584	7	rs1260326	C	T	C	T	-0.0439	0.114	0.4088	0.574231	FALSE	FALSE	FALSE	ebi-a-GCST90018841	2	27730940	0.0298	476306	0.0001273	Esophageal cancer || id:ebi-a-GCST90018841	Esophageal cancer	Esophageal cancer || ||	TRUE	igd	0.0024	1.296e-77	exposure	TRUE	reported	M00584	2	1	TRUE
M00584	8	rs13116473	G	A	G	A	-0.0448	0.0953	0.9853	0.0136891	FALSE	FALSE	FALSE	ebi-a-GCST90018841	4	39184712	0.1788	476306	0.594101	Esophageal cancer || id:ebi-a-GCST90018841	Esophageal cancer	Esophageal cancer || ||	TRUE	igd	0.0096	2.932e-06	exposure	TRUE	reported	M00584	2	1	TRUE
M00584	9	rs16932803	G	T	G	T	-0.0121	-0.0426	0.1673	0.807976	FALSE	FALSE	FALSE	ebi-a-GCST90018841	9	35961087	0.0351	476306	0.2255	Esophageal cancer || id:ebi-a-GCST90018841	Esophageal cancer	Esophageal cancer || ||	TRUE	igd	0.0026	5.005e-06	exposure	TRUE	reported	M00584	2	1	TRUE
M00584	10	rs17061914	G	A	G	A	-0.0146	-0.0779	0.8581	0.121589	FALSE	FALSE	FALSE	ebi-a-GCST90018841	5	162989491	0.0589	476306	0.1858	Esophageal cancer || id:ebi-a-GCST90018841	Esophageal cancer	Esophageal cancer || ||	TRUE	igd	0.0033	8.766e-06	exposure	TRUE	reported	M00584	2	1	TRUE
M00584	11	rs1841535	G	T	G	T	0.0252	0.0241	0.1482	0.736311	FALSE	FALSE	FALSE	ebi-a-GCST90018841	3	131615890	0.0336	476306	0.4725	Esophageal cancer || id:ebi-a-GCST90018841	Esophageal cancer	Esophageal cancer || ||	TRUE	igd	0.0056	6.998e-06	exposure	TRUE	reported	M00584	2	1	TRUE
M00584	12	rs2270451	G	A	G	A	0.0152	-0.0391	0.8941	0.130797	FALSE	FALSE	FALSE	ebi-a-GCST90018841	12	12849826	0.0407	476306	0.3357	Esophageal cancer || id:ebi-a-GCST90018841	Esophageal cancer	Esophageal cancer || ||	TRUE	igd	0.0034	7.525e-06	exposure	TRUE	reported	M00584	2	1	TRUE
M00584	13	rs2272172	C	T	C	T	-0.0648	-0.0696	0.0226	0.979038	FALSE	FALSE	FALSE	ebi-a-GCST90018841	7	105251106	0.092	476306	0.4494	Esophageal cancer || id:ebi-a-GCST90018841	Esophageal cancer	Esophageal cancer || ||	TRUE	igd	0.0145	7.508e-06	exposure	TRUE	reported	M00584	2	1	TRUE
M00584	14	rs2723713	C	T	C	T	-0.0356	0.3116	0.0254	0.959186	FALSE	FALSE	FALSE	ebi-a-GCST90018841	4	169599841	0.1177	476306	0.00812494	Esophageal cancer || id:ebi-a-GCST90018841	Esophageal cancer	Esophageal cancer || ||	TRUE	igd	0.008	9.19e-06	exposure	TRUE	reported	M00584	2	1	TRUE
M00584	15	rs435315	T	A	T	A	-0.0121	-0.0146	0.2033	0.21847	FALSE	TRUE	FALSE	ebi-a-GCST90018841	15	70150016	0.0357	476306	0.682299	Esophageal cancer || id:ebi-a-GCST90018841	Esophageal cancer	Esophageal cancer || ||	TRUE	igd	0.0026	2.18e-06	exposure	TRUE	reported	M00584	2	1	TRUE
M00584	16	rs7007251	G	A	G	A	-0.015	-0.069	0.1057	0.923335	FALSE	FALSE	FALSE	ebi-a-GCST90018841	8	103054099	0.0644	476306	0.2834	Esophageal cancer || id:ebi-a-GCST90018841	Esophageal cancer	Esophageal cancer || ||	TRUE	igd	0.0034	8.76e-06	exposure	TRUE	reported	M00584	2	1	TRUE
M00584	17	rs7747345	T	A	T	A	0.0122	-0.1093	0.8153	0.821785	FALSE	TRUE	FALSE	ebi-a-GCST90018841	6	20512373	0.0403	476306	0.00665503	Esophageal cancer || id:ebi-a-GCST90018841	Esophageal cancer	Esophageal cancer || ||	TRUE	igd	0.0026	2.524e-06	exposure	TRUE	reported	M00584	2	1	TRUE
M00584	18	rs991670	C	T	C	T	-0.0111	-0.0022	0.6624	0.300347	FALSE	FALSE	FALSE	ebi-a-GCST90018841	4	54558299	0.0347	476306	0.9486	Esophageal cancer || id:ebi-a-GCST90018841	Esophageal cancer	Esophageal cancer || ||	TRUE	igd	0.0025	7.476e-06	exposure	TRUE	reported	M00584	2	1	TRUE
M00599	1	rs10237319	C	T	C	T	0.0226	0.0654	0.1467	0.8678	FALSE	FALSE	FALSE	ebi-a-GCST90018841	7	4073601	0.0515	476306	0.204	Esophageal cancer || id:ebi-a-GCST90018841	Esophageal cancer	Esophageal cancer || ||	TRUE	igd	0.0051	9.785e-06	exposure	TRUE	reported	M00599	2	1	TRUE
M00599	2	rs11038739	T	A	T	A	-0.0203	0.0095	0.7937	0.809658	FALSE	TRUE	FALSE	ebi-a-GCST90018841	11	46017895	0.0415	476306	0.8192	Esophageal cancer || id:ebi-a-GCST90018841	Esophageal cancer	Esophageal cancer || ||	TRUE	igd	0.0043	3.009e-06	exposure	TRUE	reported	M00599	2	1	TRUE
M00599	3	rs11216267	C	T	C	T	0.0168	-0.0387	0.6435	0.485462	FALSE	FALSE	FALSE	ebi-a-GCST90018841	11	116952392	0.0344	476306	0.2607	Esophageal cancer || id:ebi-a-GCST90018841	Esophageal cancer	Esophageal cancer || ||	TRUE	igd	0.0035	1.56e-06	exposure	TRUE	reported	M00599	2	1	TRUE
M00599	4	rs11259923	G	A	G	A	0.042	0.0192	0.8139	0.243014	FALSE	FALSE	FALSE	ebi-a-GCST90018841	15	84535704	0.0325	476306	0.5538	Esophageal cancer || id:ebi-a-GCST90018841	Esophageal cancer	Esophageal cancer || ||	TRUE	igd	0.0091	3.916e-06	exposure	TRUE	reported	M00599	2	1	TRUE
M00599	5	rs1133034	C	T	C	T	0.032	0.021	0.0757	0.893901	FALSE	FALSE	FALSE	ebi-a-GCST90018841	3	182640615	0.0417	476306	0.6147	Esophageal cancer || id:ebi-a-GCST90018841	Esophageal cancer	Esophageal cancer || ||	TRUE	igd	0.0069	3.906e-06	exposure	TRUE	reported	M00599	2	1	TRUE
M00599	6	rs12515830	G	T	G	T	0.0244	-0.0476	0.8744	0.143541	FALSE	FALSE	FALSE	ebi-a-GCST90018841	5	101178314	0.0398	476306	0.2321	Esophageal cancer || id:ebi-a-GCST90018841	Esophageal cancer	Esophageal cancer || ||	TRUE	igd	0.0054	5.788e-06	exposure	TRUE	reported	M00599	2	1	TRUE
M00599	7	rs13195863	C	A	C	A	0.022	-0.0005	0.2043	0.844105	FALSE	FALSE	FALSE	ebi-a-GCST90018841	6	100393761	0.0522	476306	0.9925	Esophageal cancer || id:ebi-a-GCST90018841	Esophageal cancer	Esophageal cancer || ||	TRUE	igd	0.0044	4.127e-07	exposure	TRUE	reported	M00599	2	1	TRUE
M00599	8	rs2833657	G	A	G	A	0.0239	0.007	0.8254	0.167831	FALSE	FALSE	FALSE	ebi-a-GCST90018841	21	33478113	0.0391	476306	0.8583	Esophageal cancer || id:ebi-a-GCST90018841	Esophageal cancer	Esophageal cancer || ||	TRUE	igd	0.0051	3.023e-06	exposure	TRUE	reported	M00599	2	1	TRUE
M00599	9	rs2964063	C	T	C	T	-0.0735	0.1107	0.9853	0.015414	FALSE	FALSE	FALSE	ebi-a-GCST90018841	5	173859251	0.1807	476306	0.540201	Esophageal cancer || id:ebi-a-GCST90018841	Esophageal cancer	Esophageal cancer || ||	TRUE	igd	0.0155	2.249e-06	exposure	TRUE	reported	M00599	2	1	TRUE
M00599	10	rs3925033	G	T	G	T	-0.0164	0.0869	0.4591	0.623907	FALSE	FALSE	FALSE	ebi-a-GCST90018841	12	18456713	0.0322	476306	0.00691497	Esophageal cancer || id:ebi-a-GCST90018841	Esophageal cancer	Esophageal cancer || ||	TRUE	igd	0.0035	2.593e-06	exposure	TRUE	reported	M00599	2	1	TRUE
M00599	11	rs4648464	G	A	G	A	-0.0161	0.0042	0.5522	0.421479	FALSE	FALSE	FALSE	ebi-a-GCST90018841	1	3171929	0.0313	476306	0.8922	Esophageal cancer || id:ebi-a-GCST90018841	Esophageal cancer	Esophageal cancer || ||	TRUE	igd	0.0036	9.373e-06	exposure	TRUE	reported	M00599	2	1	TRUE
M00599	12	rs6895278	C	T	C	T	0.0168	0.0327	0.3354	0.661744	FALSE	FALSE	FALSE	ebi-a-GCST90018841	5	147122020	0.0315	476306	0.2998	Esophageal cancer || id:ebi-a-GCST90018841	Esophageal cancer	Esophageal cancer || ||	TRUE	igd	0.0037	4.133e-06	exposure	TRUE	reported	M00599	2	1	TRUE
M00599	13	rs7941871	G	T	G	T	-0.024	0.0339	0.8353	0.280773	FALSE	FALSE	FALSE	ebi-a-GCST90018841	11	13228006	0.0323	476306	0.294	Esophageal cancer || id:ebi-a-GCST90018841	Esophageal cancer	Esophageal cancer || ||	TRUE	igd	0.005	1.562e-06	exposure	TRUE	reported	M00599	2	1	TRUE
M00599	14	rs924483	G	A	G	A	-0.0289	-0.0398	0.0916	0.925371	FALSE	FALSE	FALSE	ebi-a-GCST90018841	13	27061003	0.0731	476306	0.5862	Esophageal cancer || id:ebi-a-GCST90018841	Esophageal cancer	Esophageal cancer || ||	TRUE	igd	0.0062	3.254e-06	exposure	TRUE	reported	M00599	2	1	TRUE
M00606	1	rs1007797	C	T	C	T	-0.0092	0.0347	0.879	0.135281	FALSE	FALSE	FALSE	ebi-a-GCST90018841	11	70734035	0.0391	476306	0.3741	Esophageal cancer || id:ebi-a-GCST90018841	Esophageal cancer	Esophageal cancer || ||	TRUE	igd	0.0018	6.491e-07	exposure	TRUE	reported	M00606	2	1	TRUE
M00606	2	rs11033504	G	A	G	A	0.0143	0.0176	0.9307	0.0919184	FALSE	FALSE	FALSE	ebi-a-GCST90018841	11	36246782	0.0461	476306	0.7028	Esophageal cancer || id:ebi-a-GCST90018841	Esophageal cancer	Esophageal cancer || ||	TRUE	igd	0.0027	9.462e-08	exposure	TRUE	reported	M00606	2	1	TRUE
M00606	3	rs11607704	C	T	C	T	0.0093	0.0455	0.8783	0.0919411	FALSE	FALSE	FALSE	ebi-a-GCST90018841	11	113548049	0.0674	476306	0.499401	Esophageal cancer || id:ebi-a-GCST90018841	Esophageal cancer	Esophageal cancer || ||	TRUE	igd	0.0019	6.939e-07	exposure	TRUE	reported	M00606	2	1	TRUE
M00606	4	rs11705028	G	A	G	A	-0.0206	0.156	0.0859	0.899497	FALSE	FALSE	FALSE	ebi-a-GCST90018841	22	27960098	0.0746	476306	0.0365502	Esophageal cancer || id:ebi-a-GCST90018841	Esophageal cancer	Esophageal cancer || ||	TRUE	igd	0.0046	8.848e-06	exposure	TRUE	reported	M00606	2	1	TRUE
M00606	5	rs12524738	G	A	G	A	0.0156	0.042	0.069	0.886951	FALSE	FALSE	FALSE	ebi-a-GCST90018841	6	140194149	0.0483	476306	0.3845	Esophageal cancer || id:ebi-a-GCST90018841	Esophageal cancer	Esophageal cancer || ||	TRUE	igd	0.0035	6.931e-06	exposure	TRUE	reported	M00606	2	1	TRUE
M00606	6	rs12544733	G	C	G	C	-0.0084	0.0252	0.8378	0.857385	FALSE	TRUE	FALSE	ebi-a-GCST90018841	8	53929703	0.0462	476306	0.5851	Esophageal cancer || id:ebi-a-GCST90018841	Esophageal cancer	Esophageal cancer || ||	TRUE	igd	0.0018	2.741e-06	exposure	TRUE	reported	M00606	2	1	TRUE
M00606	7	rs12580704	C	T	C	T	0.0085	-0.0128	0.1328	0.872678	FALSE	FALSE	FALSE	ebi-a-GCST90018841	12	98248254	0.0433	476306	0.7678	Esophageal cancer || id:ebi-a-GCST90018841	Esophageal cancer	Esophageal cancer || ||	TRUE	igd	0.0018	4.553e-06	exposure	TRUE	reported	M00606	2	1	TRUE
M00606	8	rs131794	C	A	C	A	0.0146	-0.0163	0.2074	0.837608	FALSE	FALSE	FALSE	ebi-a-GCST90018841	22	50971752	0.0474	476306	0.7304	Esophageal cancer || id:ebi-a-GCST90018841	Esophageal cancer	Esophageal cancer || ||	TRUE	igd	0.0018	4.367e-16	exposure	TRUE	reported	M00606	2	1	TRUE
M00606	9	rs1482928	G	T	G	T	0.0081	-0.015	0.7912	0.308995	FALSE	FALSE	FALSE	ebi-a-GCST90018841	15	81860965	0.033	476306	0.6497	Esophageal cancer || id:ebi-a-GCST90018841	Esophageal cancer	Esophageal cancer || ||	TRUE	igd	0.0018	4.415e-06	exposure	TRUE	reported	M00606	2	1	TRUE
M00606	10	rs163425	G	A	G	A	0.0086	0.0077	0.8734	0.095248	FALSE	FALSE	FALSE	ebi-a-GCST90018841	5	156621333	0.0611	476306	0.9004	Esophageal cancer || id:ebi-a-GCST90018841	Esophageal cancer	Esophageal cancer || ||	TRUE	igd	0.0018	2.617e-06	exposure	TRUE	reported	M00606	2	1	TRUE
M00606	11	rs2686796	C	T	C	T	0.0094	-0.0057	0.4524	0.561692	FALSE	FALSE	FALSE	ebi-a-GCST90018841	7	48102911	0.0298	476306	0.8483	Esophageal cancer || id:ebi-a-GCST90018841	Esophageal cancer	Esophageal cancer || ||	TRUE	igd	0.0017	1.889e-08	exposure	TRUE	reported	M00606	2	1	TRUE
M00606	12	rs2982907	G	T	G	T	-0.0088	0.0141	0.1465	0.847162	FALSE	FALSE	FALSE	ebi-a-GCST90018841	6	163580752	0.0386	476306	0.7157	Esophageal cancer || id:ebi-a-GCST90018841	Esophageal cancer	Esophageal cancer || ||	TRUE	igd	0.0018	1.281e-06	exposure	TRUE	reported	M00606	2	1	TRUE
M00606	13	rs4286846	G	C	G	C	0.0083	0.016	0.7232	0.761134	FALSE	TRUE	FALSE	ebi-a-GCST90018841	7	33054812	0.0418	476306	0.701799	Esophageal cancer || id:ebi-a-GCST90018841	Esophageal cancer	Esophageal cancer || ||	TRUE	igd	0.0017	1.263e-06	exposure	TRUE	reported	M00606	2	1	TRUE
M00606	14	rs532545	C	T	C	T	-0.0095	0.0284	0.3065	0.725818	FALSE	FALSE	FALSE	ebi-a-GCST90018841	1	20915172	0.0344	476306	0.4084	Esophageal cancer || id:ebi-a-GCST90018841	Esophageal cancer	Esophageal cancer || ||	TRUE	igd	0.0017	3.41e-08	exposure	TRUE	reported	M00606	2	1	TRUE
M00606	15	rs6988242	G	T	G	T	0.0094	0.0124	0.769	0.249796	FALSE	FALSE	FALSE	ebi-a-GCST90018841	8	25792789	0.0368	476306	0.736	Esophageal cancer || id:ebi-a-GCST90018841	Esophageal cancer	Esophageal cancer || ||	TRUE	igd	0.0018	1.308e-07	exposure	TRUE	reported	M00606	2	1	TRUE
M00606	16	rs7593385	C	A	C	A	0.0359	0.2127	0.9685	0.008041	FALSE	FALSE	FALSE	ebi-a-GCST90018841	2	135088453	0.2423	476306	0.3801	Esophageal cancer || id:ebi-a-GCST90018841	Esophageal cancer	Esophageal cancer || ||	TRUE	igd	0.008	6.873e-06	exposure	TRUE	reported	M00606	2	1	TRUE
M00606	17	rs787496	G	A	G	A	0.0081	-0.0106	0.1702	0.809055	FALSE	FALSE	FALSE	ebi-a-GCST90018841	1	68083054	0.0381	476306	0.7805	Esophageal cancer || id:ebi-a-GCST90018841	Esophageal cancer	Esophageal cancer || ||	TRUE	igd	0.0018	5.979e-06	exposure	TRUE	reported	M00606	2	1	TRUE
M00606	18	rs7948201	C	T	C	T	-0.023	0.0043	0.9623	0.0736109	FALSE	FALSE	FALSE	ebi-a-GCST90018841	11	129892812	0.0556	476306	0.9378	Esophageal cancer || id:ebi-a-GCST90018841	Esophageal cancer	Esophageal cancer || ||	TRUE	igd	0.0046	6.769e-07	exposure	TRUE	reported	M00606	2	1	TRUE
M00606	19	rs9601054	C	T	C	T	0.0083	0.0317	0.162	0.874602	FALSE	FALSE	FALSE	ebi-a-GCST90018841	13	79079534	0.0535	476306	0.553701	Esophageal cancer || id:ebi-a-GCST90018841	Esophageal cancer	Esophageal cancer || ||	TRUE	igd	0.0018	4.237e-06	exposure	TRUE	reported	M00606	2	1	TRUE
M00606	20	rs977712	C	A	C	A	-0.0085	-0.0526	0.8633	0.145114	FALSE	FALSE	FALSE	ebi-a-GCST90018841	21	20070690	0.0654	476306	0.4217	Esophageal cancer || id:ebi-a-GCST90018841	Esophageal cancer	Esophageal cancer || ||	TRUE	igd	0.0019	6.319e-06	exposure	TRUE	reported	M00606	2	1	TRUE
M01105	1	rs11719883	G	C	G	C	-0.0174	0.0266	0.8444	0.824971	FALSE	TRUE	FALSE	ebi-a-GCST90018841	3	144922477	0.0392	476306	0.4975	Esophageal cancer || id:ebi-a-GCST90018841	Esophageal cancer	Esophageal cancer || ||	TRUE	igd	0.0034	3.567e-07	exposure	TRUE	reported	M01105	2	1	TRUE
M01105	2	rs12238083	C	T	C	T	0.0152	0.0003	0.1389	0.869321	FALSE	FALSE	FALSE	ebi-a-GCST90018841	9	93741195	0.0422	476306	0.9938	Esophageal cancer || id:ebi-a-GCST90018841	Esophageal cancer	Esophageal cancer || ||	TRUE	igd	0.0033	3.008e-06	exposure	TRUE	reported	M01105	2	1	TRUE
M01105	3	rs12336893	G	T	G	T	0.0289	-0.003	0.9588	0.0443747	FALSE	FALSE	FALSE	ebi-a-GCST90018841	9	2632365	0.0748	476306	0.9679	Esophageal cancer || id:ebi-a-GCST90018841	Esophageal cancer	Esophageal cancer || ||	TRUE	igd	0.0062	2.677e-06	exposure	TRUE	reported	M01105	2	1	TRUE
M01105	4	rs13225022	G	A	G	A	-0.0123	0.0436	0.6784	0.386127	FALSE	FALSE	FALSE	ebi-a-GCST90018841	7	51849478	0.0302	476306	0.1482	Esophageal cancer || id:ebi-a-GCST90018841	Esophageal cancer	Esophageal cancer || ||	TRUE	igd	0.0026	1.402e-06	exposure	TRUE	reported	M01105	2	1	TRUE
M01105	5	rs13280152	G	T	G	T	0.0162	0.0159	0.1202	0.905771	FALSE	FALSE	FALSE	ebi-a-GCST90018841	8	76414970	0.068	476306	0.8145	Esophageal cancer || id:ebi-a-GCST90018841	Esophageal cancer	Esophageal cancer || ||	TRUE	igd	0.0033	1.224e-06	exposure	TRUE	reported	M01105	2	1	TRUE
M01105	6	rs1477025	C	T	C	T	0.0109	-0.0274	0.6545	0.413426	FALSE	FALSE	FALSE	ebi-a-GCST90018841	16	49811433	0.0302	476306	0.3656	Esophageal cancer || id:ebi-a-GCST90018841	Esophageal cancer	Esophageal cancer || ||	TRUE	igd	0.0024	7.625e-06	exposure	TRUE	reported	M01105	2	1	TRUE
M01105	7	rs1502520	G	T	G	T	0.0119	-0.0857	0.7334	0.316637	FALSE	FALSE	FALSE	ebi-a-GCST90018841	17	51547100	0.0307	476306	0.00525194	Esophageal cancer || id:ebi-a-GCST90018841	Esophageal cancer	Esophageal cancer || ||	TRUE	igd	0.0025	1.634e-06	exposure	TRUE	reported	M01105	2	1	TRUE
M01105	8	rs16911296	G	A	G	A	-0.0209	-0.0383	0.0771	0.863725	FALSE	FALSE	FALSE	ebi-a-GCST90018841	11	12436827	0.038	476306	0.3132	Esophageal cancer || id:ebi-a-GCST90018841	Esophageal cancer	Esophageal cancer || ||	TRUE	igd	0.0045	4.18e-06	exposure	TRUE	reported	M01105	2	1	TRUE
M01105	9	rs17087487	G	A	G	A	-0.0231	0.0457	0.053	0.929138	FALSE	FALSE	FALSE	ebi-a-GCST90018841	4	57936947	0.0934	476306	0.624701	Esophageal cancer || id:ebi-a-GCST90018841	Esophageal cancer	Esophageal cancer || ||	TRUE	igd	0.0052	7.997e-06	exposure	TRUE	reported	M01105	2	1	TRUE
M01105	10	rs1956129	C	T	C	T	-0.0127	0.0131	0.7589	0.305032	FALSE	FALSE	FALSE	ebi-a-GCST90018841	14	40155324	0.0313	476306	0.674899	Esophageal cancer || id:ebi-a-GCST90018841	Esophageal cancer	Esophageal cancer || ||	TRUE	igd	0.0025	3.657e-07	exposure	TRUE	reported	M01105	2	1	TRUE
M01105	11	rs2158555	G	C	G	C	-0.0337	-0.0988	0.0331	0.0193389	FALSE	TRUE	FALSE	ebi-a-GCST90018841	7	98027488	0.1581	476306	0.5321	Esophageal cancer || id:ebi-a-GCST90018841	Esophageal cancer	Esophageal cancer || ||	TRUE	igd	0.0075	7.905e-06	exposure	TRUE	reported	M01105	2	1	TRUE
M01105	12	rs2242415	C	A	C	A	0.0109	0.026	0.6233	0.324334	FALSE	FALSE	FALSE	ebi-a-GCST90018841	5	17225333	0.0352	476306	0.4603	Esophageal cancer || id:ebi-a-GCST90018841	Esophageal cancer	Esophageal cancer || ||	TRUE	igd	0.0024	8.242e-06	exposure	TRUE	reported	M01105	2	1	TRUE
M01105	13	rs4654501	G	A	G	A	0.0111	0.0427	0.7671	0.22148	FALSE	FALSE	FALSE	ebi-a-GCST90018841	1	4235768	0.0348	476306	0.2189	Esophageal cancer || id:ebi-a-GCST90018841	Esophageal cancer	Esophageal cancer || ||	TRUE	igd	0.0025	9.227e-06	exposure	TRUE	reported	M01105	2	1	TRUE
M01105	14	rs6075489	G	A	G	A	0.0113	-0.0097	0.7177	0.213238	FALSE	FALSE	FALSE	ebi-a-GCST90018841	20	19208970	0.049	476306	0.8425	Esophageal cancer || id:ebi-a-GCST90018841	Esophageal cancer	Esophageal cancer || ||	TRUE	igd	0.0025	9.513e-06	exposure	TRUE	reported	M01105	2	1	TRUE
M01105	15	rs7014120	G	A	G	A	0.0148	-0.005	0.1341	0.881003	FALSE	FALSE	FALSE	ebi-a-GCST90018841	8	95786605	0.0523	476306	0.9235	Esophageal cancer || id:ebi-a-GCST90018841	Esophageal cancer	Esophageal cancer || ||	TRUE	igd	0.0033	5.666e-06	exposure	TRUE	reported	M01105	2	1	TRUE
M01105	16	rs7115681	C	T	C	T	-0.0131	-0.0285	0.4668	0.560159	FALSE	FALSE	FALSE	ebi-a-GCST90018841	11	42459273	0.0298	476306	0.3401	Esophageal cancer || id:ebi-a-GCST90018841	Esophageal cancer	Esophageal cancer || ||	TRUE	igd	0.0024	8.293e-08	exposure	TRUE	reported	M01105	2	1	TRUE
M01105	17	rs7898173	G	A	G	A	-0.0143	-0.0597	0.1419	0.87492	FALSE	FALSE	FALSE	ebi-a-GCST90018841	10	3429328	0.0536	476306	0.2656	Esophageal cancer || id:ebi-a-GCST90018841	Esophageal cancer	Esophageal cancer || ||	TRUE	igd	0.0032	6.806e-06	exposure	TRUE	reported	M01105	2	1	TRUE
M01107	1	rs10492266	C	T	C	T	-0.0167	0.0541	0.4255	0.613544	FALSE	FALSE	FALSE	ebi-a-GCST90018841	12	115605697	0.0305	476306	0.07587	Esophageal cancer || id:ebi-a-GCST90018841	Esophageal cancer	Esophageal cancer || ||	TRUE	igd	0.0038	8.776e-06	exposure	TRUE	reported	M01107	2	1	TRUE
M01107	2	rs10771223	G	A	G	A	0.0237	-0.0132	0.78	0.199627	FALSE	FALSE	FALSE	ebi-a-GCST90018841	12	25651899	0.0462	476306	0.774599	Esophageal cancer || id:ebi-a-GCST90018841	Esophageal cancer	Esophageal cancer || ||	TRUE	igd	0.0046	2.871e-07	exposure	TRUE	reported	M01107	2	1	TRUE
M01107	3	rs11147404	G	T	G	T	0.0282	0.0969	0.8872	0.179713	FALSE	FALSE	FALSE	ebi-a-GCST90018841	13	30539456	0.0358	476306	0.00680002	Esophageal cancer || id:ebi-a-GCST90018841	Esophageal cancer	Esophageal cancer || ||	TRUE	igd	0.0063	8.687e-06	exposure	TRUE	reported	M01107	2	1	TRUE
M01107	4	rs12132798	G	C	G	C	0.0615	0.03	0.9749	0.969944	FALSE	TRUE	FALSE	ebi-a-GCST90018841	1	216020536	0.131	476306	0.8189	Esophageal cancer || id:ebi-a-GCST90018841	Esophageal cancer	Esophageal cancer || ||	TRUE	igd	0.013	2.086e-06	exposure	TRUE	reported	M01107	2	1	TRUE
M01107	5	rs12189555	T	A	T	A	0.021	-0.0092	0.7684	0.769374	FALSE	TRUE	FALSE	ebi-a-GCST90018841	6	91104402	0.0349	476306	0.7916	Esophageal cancer || id:ebi-a-GCST90018841	Esophageal cancer	Esophageal cancer || ||	TRUE	igd	0.0046	5.058e-06	exposure	TRUE	reported	M01107	2	1	TRUE
M01107	6	rs12718598	C	T	C	T	0.018	-0.009	0.5178	0.440497	FALSE	FALSE	FALSE	ebi-a-GCST90018841	7	50428445	0.0298	476306	0.7621	Esophageal cancer || id:ebi-a-GCST90018841	Esophageal cancer	Esophageal cancer || ||	TRUE	igd	0.0037	1.491e-06	exposure	TRUE	reported	M01107	2	1	TRUE
M01107	7	rs1320934	T	A	T	A	0.1215	0.0272	0.9599	0.956175	FALSE	TRUE	FALSE	ebi-a-GCST90018841	3	61884650	0.0796	476306	0.732501	Esophageal cancer || id:ebi-a-GCST90018841	Esophageal cancer	Esophageal cancer || ||	TRUE	igd	0.0253	1.513e-06	exposure	TRUE	reported	M01107	2	1	TRUE
M01107	8	rs1431793	C	A	C	A	-0.0216	0.0319	0.7526	0.22128	FALSE	FALSE	FALSE	ebi-a-GCST90018841	2	236173098	0.0397	476306	0.4218	Esophageal cancer || id:ebi-a-GCST90018841	Esophageal cancer	Esophageal cancer || ||	TRUE	igd	0.0046	2.901e-06	exposure	TRUE	reported	M01107	2	1	TRUE
M01107	9	rs1447307	G	T	G	T	-0.0211	-0.0404	0.227	0.769474	FALSE	FALSE	FALSE	ebi-a-GCST90018841	8	94286040	0.0349	476306	0.2466	Esophageal cancer || id:ebi-a-GCST90018841	Esophageal cancer	Esophageal cancer || ||	TRUE	igd	0.0046	5.694e-06	exposure	TRUE	reported	M01107	2	1	TRUE
M01107	10	rs1499094	G	T	G	T	0.0208	0.0978	0.7686	0.374832	FALSE	FALSE	FALSE	ebi-a-GCST90018841	3	1244434	0.0358	476306	0.00623893	Esophageal cancer || id:ebi-a-GCST90018841	Esophageal cancer	Esophageal cancer || ||	TRUE	igd	0.0046	7.676e-06	exposure	TRUE	reported	M01107	2	1	TRUE
M01107	11	rs167277	C	A	C	A	-0.0207	-0.0435	0.781	0.183421	FALSE	FALSE	FALSE	ebi-a-GCST90018841	12	78483079	0.043	476306	0.3111	Esophageal cancer || id:ebi-a-GCST90018841	Esophageal cancer	Esophageal cancer || ||	TRUE	igd	0.0046	7.922e-06	exposure	TRUE	reported	M01107	2	1	TRUE
M01107	12	rs1799412	G	C	G	C	-0.0262	0.0012	0.8394	0.808194	FALSE	TRUE	FALSE	ebi-a-GCST90018841	3	40210125	0.0369	476306	0.9741	Esophageal cancer || id:ebi-a-GCST90018841	Esophageal cancer	Esophageal cancer || ||	TRUE	igd	0.0055	2.28e-06	exposure	TRUE	reported	M01107	2	1	TRUE
M01107	13	rs2293319	C	T	C	T	-0.0219	-0.0154	0.7852	0.185949	FALSE	FALSE	FALSE	ebi-a-GCST90018841	15	31235357	0.0403	476306	0.7013	Esophageal cancer || id:ebi-a-GCST90018841	Esophageal cancer	Esophageal cancer || ||	TRUE	igd	0.0047	3.591e-06	exposure	TRUE	reported	M01107	2	1	TRUE
M01107	14	rs2549842	C	T	C	T	-0.0206	0.0301	0.786	0.308198	FALSE	FALSE	FALSE	ebi-a-GCST90018841	16	81023659	0.0312	476306	0.3346	Esophageal cancer || id:ebi-a-GCST90018841	Esophageal cancer	Esophageal cancer || ||	TRUE	igd	0.0046	8.675e-06	exposure	TRUE	reported	M01107	2	1	TRUE
M01107	15	rs4579742	T	A	T	A	0.029	0.0168	0.1251	0.121781	FALSE	TRUE	FALSE	ebi-a-GCST90018841	1	239460167	0.0508	476306	0.7416	Esophageal cancer || id:ebi-a-GCST90018841	Esophageal cancer	Esophageal cancer || ||	TRUE	igd	0.0064	5.16e-06	exposure	TRUE	reported	M01107	2	1	TRUE
M01107	16	rs8108144	G	T	G	T	-0.0232	0.0852	0.788	0.177733	FALSE	FALSE	FALSE	ebi-a-GCST90018841	19	23373200	0.0417	476306	0.04101	Esophageal cancer || id:ebi-a-GCST90018841	Esophageal cancer	Esophageal cancer || ||	TRUE	igd	0.0047	6.444e-07	exposure	TRUE	reported	M01107	2	1	TRUE
M01107	17	rs8184921	C	T	C	T	0.0165	0.0575	0.5087	0.584495	FALSE	FALSE	FALSE	ebi-a-GCST90018841	21	22372723	0.0324	476306	0.0754606	Esophageal cancer || id:ebi-a-GCST90018841	Esophageal cancer	Esophageal cancer || ||	TRUE	igd	0.0037	9.801e-06	exposure	TRUE	reported	M01107	2	1	TRUE
M01107	18	rs972709	C	A	C	A	0.0483	0.0067	0.6548	0.290427	FALSE	FALSE	FALSE	ebi-a-GCST90018841	6	66255788	0.0363	476306	0.8527	Esophageal cancer || id:ebi-a-GCST90018841	Esophageal cancer	Esophageal cancer || ||	TRUE	igd	0.0107	6.73e-06	exposure	TRUE	reported	M01107	2	1	TRUE
M01107	19	rs9834988	C	T	C	T	0.0185	0.0191	0.5297	0.50294	FALSE	FALSE	FALSE	ebi-a-GCST90018841	3	79630364	0.0295	476306	0.5183	Esophageal cancer || id:ebi-a-GCST90018841	Esophageal cancer	Esophageal cancer || ||	TRUE	igd	0.0038	7.983e-07	exposure	TRUE	reported	M01107	2	1	TRUE
M01110	1	rs1010069	G	A	G	A	0.0081	0.0667	0.4623	0.490772	FALSE	FALSE	FALSE	ebi-a-GCST90018841	1	16352937	0.0311	476306	0.0318999	Esophageal cancer || id:ebi-a-GCST90018841	Esophageal cancer	Esophageal cancer || ||	TRUE	igd	0.0018	8.583e-06	exposure	TRUE	reported	M01110	2	1	TRUE
M01110	2	rs10241964	G	A	G	A	0.0182	-0.0326	0.0952	0.900791	FALSE	FALSE	FALSE	ebi-a-GCST90018841	7	19042114	0.0754	476306	0.6659	Esophageal cancer || id:ebi-a-GCST90018841	Esophageal cancer	Esophageal cancer || ||	TRUE	igd	0.0035	2.247e-07	exposure	TRUE	reported	M01110	2	1	TRUE
M01110	3	rs10514491	C	T	C	T	0.012	0.1259	0.6782	0.241406	FALSE	FALSE	FALSE	ebi-a-GCST90018841	16	80315263	0.0456	476306	0.00580698	Esophageal cancer || id:ebi-a-GCST90018841	Esophageal cancer	Esophageal cancer || ||	TRUE	igd	0.0026	2.859e-06	exposure	TRUE	reported	M01110	2	1	TRUE
M01110	4	rs11837423	G	A	G	A	0.0385	-0.0399	0.088	0.93466	FALSE	FALSE	FALSE	ebi-a-GCST90018841	12	124993538	0.0695	476306	0.5659	Esophageal cancer || id:ebi-a-GCST90018841	Esophageal cancer	Esophageal cancer || ||	TRUE	igd	0.008	1.519e-06	exposure	TRUE	reported	M01110	2	1	TRUE
M01110	5	rs12352829	G	A	G	A	-0.0134	-0.0199	0.1506	0.81491	FALSE	FALSE	FALSE	ebi-a-GCST90018841	9	74006667	0.0353	476306	0.5733	Esophageal cancer || id:ebi-a-GCST90018841	Esophageal cancer	Esophageal cancer || ||	TRUE	igd	0.0027	5.843e-07	exposure	TRUE	reported	M01110	2	1	TRUE
M01110	6	rs12532113	C	T	C	T	-0.028	-0.0886	0.961	0.0321868	FALSE	FALSE	FALSE	ebi-a-GCST90018841	7	90484736	0.0813	476306	0.2757	Esophageal cancer || id:ebi-a-GCST90018841	Esophageal cancer	Esophageal cancer || ||	TRUE	igd	0.006	3.061e-06	exposure	TRUE	reported	M01110	2	1	TRUE
M01110	7	rs1430209	C	T	C	T	-0.0086	-0.0149	0.5313	0.392707	FALSE	FALSE	FALSE	ebi-a-GCST90018841	2	222210212	0.033	476306	0.6514	Esophageal cancer || id:ebi-a-GCST90018841	Esophageal cancer	Esophageal cancer || ||	TRUE	igd	0.0018	1.865e-06	exposure	TRUE	reported	M01110	2	1	TRUE
M01110	8	rs17099239	G	A	G	A	-0.012	-0.0341	0.8327	0.15972	FALSE	FALSE	FALSE	ebi-a-GCST90018841	14	62267508	0.0448	476306	0.4466	Esophageal cancer || id:ebi-a-GCST90018841	Esophageal cancer	Esophageal cancer || ||	TRUE	igd	0.0027	6.74e-06	exposure	TRUE	reported	M01110	2	1	TRUE
M01110	9	rs174548	G	C	G	C	0.0488	0.0622	0.7005	0.650133	FALSE	TRUE	FALSE	ebi-a-GCST90018841	11	61571348	0.0307	476306	0.04246	Esophageal cancer || id:ebi-a-GCST90018841	Esophageal cancer	Esophageal cancer || ||	TRUE	igd	0.0025	1.429e-84	exposure	TRUE	reported	M01110	2	1	TRUE
M01110	10	rs180022	C	T	C	T	0.0117	-0.0517	0.8328	0.167157	FALSE	FALSE	FALSE	ebi-a-GCST90018841	6	16295861	0.061	476306	0.3964	Esophageal cancer || id:ebi-a-GCST90018841	Esophageal cancer	Esophageal cancer || ||	TRUE	igd	0.0026	9.431e-06	exposure	TRUE	reported	M01110	2	1	TRUE
M01110	11	rs2275351	C	T	C	T	0.012	-0.0421	0.1657	0.774375	FALSE	FALSE	FALSE	ebi-a-GCST90018841	1	203150073	0.0332	476306	0.2043	Esophageal cancer || id:ebi-a-GCST90018841	Esophageal cancer	Esophageal cancer || ||	TRUE	igd	0.0027	7.062e-06	exposure	TRUE	reported	M01110	2	1	TRUE
M01110	12	rs2391260	T	A	T	A	0.0094	-0.0004	0.5386	0.587576	FALSE	TRUE	TRUE	ebi-a-GCST90018841	13	106584101	0.0342	476306	0.9905	Esophageal cancer || id:ebi-a-GCST90018841	Esophageal cancer	Esophageal cancer || ||	TRUE	igd	0.0018	1.696e-07	exposure	TRUE	reported	M01110	2	1	FALSE
M01110	13	rs3133833	T	A	T	A	-0.0083	-0.0391	0.4692	0.492215	FALSE	TRUE	TRUE	ebi-a-GCST90018841	8	104280099	0.03	476306	0.1929	Esophageal cancer || id:ebi-a-GCST90018841	Esophageal cancer	Esophageal cancer || ||	TRUE	igd	0.0018	4.268e-06	exposure	TRUE	reported	M01110	2	1	FALSE
M01110	14	rs3798211	C	A	C	A	-0.0083	-0.0282	0.4247	0.475085	FALSE	FALSE	FALSE	ebi-a-GCST90018841	6	160186920	0.0337	476306	0.4038	Esophageal cancer || id:ebi-a-GCST90018841	Esophageal cancer	Esophageal cancer || ||	TRUE	igd	0.0018	4.584e-06	exposure	TRUE	reported	M01110	2	1	TRUE
M01110	15	rs4739402	C	T	C	T	-0.0085	0.0396	0.5172	0.502237	FALSE	FALSE	FALSE	ebi-a-GCST90018841	8	35228273	0.03	476306	0.1874	Esophageal cancer || id:ebi-a-GCST90018841	Esophageal cancer	Esophageal cancer || ||	TRUE	igd	0.0019	5.614e-06	exposure	TRUE	reported	M01110	2	1	TRUE
M01110	16	rs4982495	C	T	C	T	-0.0084	-0.0171	0.4275	0.533402	FALSE	FALSE	FALSE	ebi-a-GCST90018841	14	22220569	0.0294	476306	0.5606	Esophageal cancer || id:ebi-a-GCST90018841	Esophageal cancer	Esophageal cancer || ||	TRUE	igd	0.0018	3.272e-06	exposure	TRUE	reported	M01110	2	1	TRUE
M01110	17	rs532098	G	A	G	A	0.009	-0.026	0.461	0.548557	FALSE	FALSE	FALSE	ebi-a-GCST90018841	6	32578052	0.0295	476306	0.3785	Esophageal cancer || id:ebi-a-GCST90018841	Esophageal cancer	Esophageal cancer || ||	TRUE	igd	0.002	6.795e-06	exposure	TRUE	reported	M01110	2	1	TRUE
M01110	18	rs6535974	G	A	G	A	-0.0122	-0.0075	0.8465	0.122645	FALSE	FALSE	FALSE	ebi-a-GCST90018841	4	140116326	0.0501	476306	0.8808	Esophageal cancer || id:ebi-a-GCST90018841	Esophageal cancer	Esophageal cancer || ||	TRUE	igd	0.0027	5.801e-06	exposure	TRUE	reported	M01110	2	1	TRUE
M01110	19	rs6568389	C	T	C	T	0.0157	-0.0706	0.8061	0.232658	FALSE	FALSE	FALSE	ebi-a-GCST90018841	6	106117118	0.0405	476306	0.0810308	Esophageal cancer || id:ebi-a-GCST90018841	Esophageal cancer	Esophageal cancer || ||	TRUE	igd	0.0033	2.164e-06	exposure	TRUE	reported	M01110	2	1	TRUE
M01110	20	rs712916	C	T	C	T	-0.0456	-0.033	0.9875	0.0151816	FALSE	FALSE	FALSE	ebi-a-GCST90018841	1	99709771	0.1713	476306	0.8474	Esophageal cancer || id:ebi-a-GCST90018841	Esophageal cancer	Esophageal cancer || ||	TRUE	igd	0.0102	8.193e-06	exposure	TRUE	reported	M01110	2	1	TRUE
M01110	21	rs7169869	G	A	G	A	-0.0194	-0.0345	0.5404	0.62841	FALSE	FALSE	FALSE	ebi-a-GCST90018841	15	85478918	0.0396	476306	0.3837	Esophageal cancer || id:ebi-a-GCST90018841	Esophageal cancer	Esophageal cancer || ||	TRUE	igd	0.0043	6.586e-06	exposure	TRUE	reported	M01110	2	1	TRUE
M01110	22	rs7939710	T	A	T	A	-0.0081	0.0132	0.4737	0.441262	FALSE	TRUE	TRUE	ebi-a-GCST90018841	11	20512214	0.032	476306	0.6815	Esophageal cancer || id:ebi-a-GCST90018841	Esophageal cancer	Esophageal cancer || ||	TRUE	igd	0.0018	7.039e-06	exposure	TRUE	reported	M01110	2	1	FALSE
M01110	23	rs8123073	G	A	G	A	-0.0372	-0.2187	0.983	0.0196588	FALSE	FALSE	FALSE	ebi-a-GCST90018841	20	31446858	0.1596	476306	0.1707	Esophageal cancer || id:ebi-a-GCST90018841	Esophageal cancer	Esophageal cancer || ||	TRUE	igd	0.0082	5.942e-06	exposure	TRUE	reported	M01110	2	1	TRUE
M01110	24	rs9679675	C	A	C	A	0.0092	-0.0056	0.4732	0.388592	FALSE	FALSE	FALSE	ebi-a-GCST90018841	2	175285871	0.0394	476306	0.886	Esophageal cancer || id:ebi-a-GCST90018841	Esophageal cancer	Esophageal cancer || ||	TRUE	igd	0.0018	4.167e-07	exposure	TRUE	reported	M01110	2	1	TRUE
M01114	1	rs11159894	C	T	C	T	0.032	0.0504	0.3295	0.675466	FALSE	FALSE	FALSE	ebi-a-GCST90018841	14	89721819	0.0316	476306	0.1104	Esophageal cancer || id:ebi-a-GCST90018841	Esophageal cancer	Esophageal cancer || ||	TRUE	igd	0.0067	1.769e-06	exposure	TRUE	reported	M01114	2	1	TRUE
M01114	2	rs12405017	C	T	C	T	-0.1891	0.0586	0.9817	0.0288072	FALSE	FALSE	FALSE	ebi-a-GCST90018841	1	86018543	0.0721	476306	0.4162	Esophageal cancer || id:ebi-a-GCST90018841	Esophageal cancer	Esophageal cancer || ||	TRUE	igd	0.0426	9.175e-06	exposure	TRUE	reported	M01114	2	1	TRUE
M01114	3	rs17131011	G	A	G	A	-0.0781	-0.107	0.0404	0.962155	FALSE	FALSE	FALSE	ebi-a-GCST90018841	1	70123406	0.1026	476306	0.2973	Esophageal cancer || id:ebi-a-GCST90018841	Esophageal cancer	Esophageal cancer || ||	TRUE	igd	0.0174	6.882e-06	exposure	TRUE	reported	M01114	2	1	TRUE
M01114	4	rs17175231	G	A	G	A	0.0593	0.0189	0.9348	0.19123	FALSE	FALSE	FALSE	ebi-a-GCST90018841	13	94965048	0.0368	476306	0.6079	Esophageal cancer || id:ebi-a-GCST90018841	Esophageal cancer	Esophageal cancer || ||	TRUE	igd	0.0125	1.986e-06	exposure	TRUE	reported	M01114	2	1	TRUE
M01114	5	rs17641342	G	C	G	C	0.0725	-0.1124	0.1639	0.169593	FALSE	TRUE	FALSE	ebi-a-GCST90018841	16	76318584	0.0395	476306	0.00441703	Esophageal cancer || id:ebi-a-GCST90018841	Esophageal cancer	Esophageal cancer || ||	TRUE	igd	0.0159	5.262e-06	exposure	TRUE	reported	M01114	2	1	TRUE
M01114	6	rs2002212	G	A	G	A	-0.0691	0.0266	0.049	0.893496	FALSE	FALSE	FALSE	ebi-a-GCST90018841	18	12006035	0.0414	476306	0.5208	Esophageal cancer || id:ebi-a-GCST90018841	Esophageal cancer	Esophageal cancer || ||	TRUE	igd	0.0155	7.817e-06	exposure	TRUE	reported	M01114	2	1	TRUE
M01114	7	rs2140798	C	T	C	T	-0.0519	-0.0035	0.0986	0.822369	FALSE	FALSE	FALSE	ebi-a-GCST90018841	7	125117597	0.0356	476306	0.9212	Esophageal cancer || id:ebi-a-GCST90018841	Esophageal cancer	Esophageal cancer || ||	TRUE	igd	0.0117	8.8e-06	exposure	TRUE	reported	M01114	2	1	TRUE
M01114	8	rs2391088	G	A	G	A	-0.0341	0.029	0.6873	0.338915	FALSE	FALSE	FALSE	ebi-a-GCST90018841	7	25183508	0.0304	476306	0.339	Esophageal cancer || id:ebi-a-GCST90018841	Esophageal cancer	Esophageal cancer || ||	TRUE	igd	0.0073	2.923e-06	exposure	TRUE	reported	M01114	2	1	TRUE
M01114	9	rs3752241	G	C	G	C	0.0574	0.0549	0.8684	0.830797	FALSE	TRUE	FALSE	ebi-a-GCST90018841	19	1053524	0.0393	476306	0.1625	Esophageal cancer || id:ebi-a-GCST90018841	Esophageal cancer	Esophageal cancer || ||	TRUE	igd	0.0126	5.523e-06	exposure	TRUE	reported	M01114	2	1	TRUE
M01114	10	rs4244808	G	T	G	T	0.0305	-0.0089	0.5307	0.492105	FALSE	FALSE	FALSE	ebi-a-GCST90018841	11	2163110	0.0297	476306	0.763199	Esophageal cancer || id:ebi-a-GCST90018841	Esophageal cancer	Esophageal cancer || ||	TRUE	igd	0.0068	8.3e-06	exposure	TRUE	reported	M01114	2	1	TRUE
M01114	11	rs4579412	C	A	C	A	-0.0414	-0.085	0.1469	0.844952	FALSE	FALSE	FALSE	ebi-a-GCST90018841	7	66945831	0.0642	476306	0.1855	Esophageal cancer || id:ebi-a-GCST90018841	Esophageal cancer	Esophageal cancer || ||	TRUE	igd	0.0091	4.771e-06	exposure	TRUE	reported	M01114	2	1	TRUE
M01114	12	rs696155	G	A	G	A	-0.0412	-0.0015	0.1888	0.724542	FALSE	FALSE	FALSE	ebi-a-GCST90018841	5	33552040	0.0322	476306	0.9636	Esophageal cancer || id:ebi-a-GCST90018841	Esophageal cancer	Esophageal cancer || ||	TRUE	igd	0.0088	2.921e-06	exposure	TRUE	reported	M01114	2	1	TRUE
M01114	13	rs7262824	C	T	C	T	0.0357	0.0482	0.2062	0.7086	FALSE	FALSE	FALSE	ebi-a-GCST90018841	20	18483105	0.0322	476306	0.1344	Esophageal cancer || id:ebi-a-GCST90018841	Esophageal cancer	Esophageal cancer || ||	TRUE	igd	0.008	8.697e-06	exposure	TRUE	reported	M01114	2	1	TRUE
M01114	14	rs7269193	G	A	G	A	-0.0528	-0.0229	0.9092	0.15017	FALSE	FALSE	FALSE	ebi-a-GCST90018841	20	46858654	0.0376	476306	0.542099	Esophageal cancer || id:ebi-a-GCST90018841	Esophageal cancer	Esophageal cancer || ||	TRUE	igd	0.0116	5.034e-06	exposure	TRUE	reported	M01114	2	1	TRUE
M01114	15	rs7427777	C	A	C	A	0.1291	0.0376	0.0483	0.884701	FALSE	FALSE	FALSE	ebi-a-GCST90018841	3	181947383	0.0389	476306	0.3347	Esophageal cancer || id:ebi-a-GCST90018841	Esophageal cancer	Esophageal cancer || ||	TRUE	igd	0.0286	6.361e-06	exposure	TRUE	reported	M01114	2	1	TRUE
M01114	16	rs8192870	G	T	G	T	-0.0365	-0.0141	0.3498	0.681488	FALSE	FALSE	FALSE	ebi-a-GCST90018841	8	59412066	0.0337	476306	0.6758	Esophageal cancer || id:ebi-a-GCST90018841	Esophageal cancer	Esophageal cancer || ||	TRUE	igd	0.0067	3.985e-08	exposure	TRUE	reported	M01114	2	1	TRUE
M01114	17	rs9851393	G	A	G	A	0.0297	0.0566	0.5199	0.36784	FALSE	FALSE	FALSE	ebi-a-GCST90018841	3	54334723	0.0405	476306	0.1617	Esophageal cancer || id:ebi-a-GCST90018841	Esophageal cancer	Esophageal cancer || ||	TRUE	igd	0.0066	7.383e-06	exposure	TRUE	reported	M01114	2	1	TRUE
M01121	1	rs11118120	C	A	C	A	-0.019	-0.0219	0.8501	0.214209	FALSE	FALSE	FALSE	ebi-a-GCST90018841	1	218705761	0.0339	476306	0.5179	Esophageal cancer || id:ebi-a-GCST90018841	Esophageal cancer	Esophageal cancer || ||	TRUE	igd	0.004	1.965e-06	exposure	TRUE	reported	M01121	2	1	TRUE
M01121	2	rs11940037	C	T	C	T	0.019	0.0066	0.842	0.182769	FALSE	FALSE	FALSE	ebi-a-GCST90018841	4	58835528	0.0392	476306	0.8657	Esophageal cancer || id:ebi-a-GCST90018841	Esophageal cancer	Esophageal cancer || ||	TRUE	igd	0.0041	2.821e-06	exposure	TRUE	reported	M01121	2	1	TRUE
M01121	3	rs1466228	C	T	C	T	-0.0361	0.0404	0.0348	0.958018	FALSE	FALSE	FALSE	ebi-a-GCST90018841	4	32428311	0.0672	476306	0.5481	Esophageal cancer || id:ebi-a-GCST90018841	Esophageal cancer	Esophageal cancer || ||	TRUE	igd	0.0078	3.206e-06	exposure	TRUE	reported	M01121	2	1	TRUE
M01121	4	rs17351329	G	A	G	A	-0.0185	-0.0181	0.8651	0.116706	FALSE	FALSE	FALSE	ebi-a-GCST90018841	5	107016120	0.0542	476306	0.7383	Esophageal cancer || id:ebi-a-GCST90018841	Esophageal cancer	Esophageal cancer || ||	TRUE	igd	0.0041	5.372e-06	exposure	TRUE	reported	M01121	2	1	TRUE
M01121	5	rs1822906	G	A	G	A	0.018	0.0264	0.2048	0.808792	FALSE	FALSE	FALSE	ebi-a-GCST90018841	3	144928287	0.039	476306	0.4986	Esophageal cancer || id:ebi-a-GCST90018841	Esophageal cancer	Esophageal cancer || ||	TRUE	igd	0.0034	9.608e-08	exposure	TRUE	reported	M01121	2	1	TRUE
M01121	6	rs4470674	T	A	T	A	-0.0141	0.0382	0.7182	0.724264	FALSE	TRUE	FALSE	ebi-a-GCST90018841	4	179489581	0.0346	476306	0.2695	Esophageal cancer || id:ebi-a-GCST90018841	Esophageal cancer	Esophageal cancer || ||	TRUE	igd	0.0031	6.639e-06	exposure	TRUE	reported	M01121	2	1	TRUE
M01121	7	rs603424	G	A	G	A	0.0292	0.0776	0.1865	0.877667	FALSE	FALSE	FALSE	ebi-a-GCST90018841	10	102075479	0.0542	476306	0.1519	Esophageal cancer || id:ebi-a-GCST90018841	Esophageal cancer	Esophageal cancer || ||	TRUE	igd	0.0038	1.56e-14	exposure	TRUE	reported	M01121	2	1	TRUE
M01121	8	rs7583745	C	T	C	T	-0.0348	0.076	0.884	0.0926323	FALSE	FALSE	FALSE	ebi-a-GCST90018841	2	79538898	0.0765	476306	0.3208	Esophageal cancer || id:ebi-a-GCST90018841	Esophageal cancer	Esophageal cancer || ||	TRUE	igd	0.0075	3.062e-06	exposure	TRUE	reported	M01121	2	1	TRUE
M01123	1	rs10489	C	A	C	A	0.1743	0.0167	0.0243	0.872553	FALSE	FALSE	FALSE	ebi-a-GCST90018841	3	69151152	0.0376	476306	0.656299	Esophageal cancer || id:ebi-a-GCST90018841	Esophageal cancer	Esophageal cancer || ||	TRUE	igd	0.038	4.601e-06	exposure	TRUE	reported	M01123	2	1	TRUE
M01123	2	rs11616655	G	A	G	A	-0.1069	0.0526	0.9444	0.0648542	FALSE	FALSE	FALSE	ebi-a-GCST90018841	13	23683941	0.0933	476306	0.5727	Esophageal cancer || id:ebi-a-GCST90018841	Esophageal cancer	Esophageal cancer || ||	TRUE	igd	0.0237	6.369e-06	exposure	TRUE	reported	M01123	2	1	TRUE
M01123	3	rs17077586	G	A	G	A	0.1032	-0.0268	0.9187	0.0842448	FALSE	FALSE	FALSE	ebi-a-GCST90018841	18	65292921	0.0478	476306	0.5756	Esophageal cancer || id:ebi-a-GCST90018841	Esophageal cancer	Esophageal cancer || ||	TRUE	igd	0.021	9.198e-07	exposure	TRUE	reported	M01123	2	1	TRUE
M01123	4	rs17224277	G	A	G	A	0.0951	0.0174	0.0778	0.928212	FALSE	FALSE	FALSE	ebi-a-GCST90018841	2	182340444	0.0684	476306	0.7993	Esophageal cancer || id:ebi-a-GCST90018841	Esophageal cancer	Esophageal cancer || ||	TRUE	igd	0.0199	1.825e-06	exposure	TRUE	reported	M01123	2	1	TRUE
M01123	5	rs17741813	C	T	C	T	0.538	-0.0785	0.015	0.936714	FALSE	FALSE	FALSE	ebi-a-GCST90018841	21	35669770	0.0916	476306	0.3916	Esophageal cancer || id:ebi-a-GCST90018841	Esophageal cancer	Esophageal cancer || ||	TRUE	igd	0.1192	6.389e-06	exposure	TRUE	reported	M01123	2	1	TRUE
M01123	6	rs2846723	G	T	G	T	-0.0476	0.0163	0.5442	0.495708	FALSE	FALSE	FALSE	ebi-a-GCST90018841	11	102570891	0.0294	476306	0.5805	Esophageal cancer || id:ebi-a-GCST90018841	Esophageal cancer	Esophageal cancer || ||	TRUE	igd	0.0105	5.755e-06	exposure	TRUE	reported	M01123	2	1	TRUE
M01123	7	rs4384764	G	A	G	A	-0.0568	-0.0173	0.2371	0.716132	FALSE	FALSE	FALSE	ebi-a-GCST90018841	2	37590284	0.0316	476306	0.5833	Esophageal cancer || id:ebi-a-GCST90018841	Esophageal cancer	Esophageal cancer || ||	TRUE	igd	0.0127	7.902e-06	exposure	TRUE	reported	M01123	2	1	TRUE
M01123	8	rs494562	G	A	G	A	-0.1182	-0.0094	0.8988	0.0833529	FALSE	FALSE	FALSE	ebi-a-GCST90018841	6	86117129	0.0579	476306	0.8707	Esophageal cancer || id:ebi-a-GCST90018841	Esophageal cancer	Esophageal cancer || ||	TRUE	igd	0.0167	1.339e-12	exposure	TRUE	reported	M01123	2	1	TRUE
M01123	9	rs7297956	G	C	G	C	0.0597	0.0273	0.7301	0.708497	FALSE	TRUE	FALSE	ebi-a-GCST90018841	12	104621542	0.0316	476306	0.3885	Esophageal cancer || id:ebi-a-GCST90018841	Esophageal cancer	Esophageal cancer || ||	TRUE	igd	0.0134	7.69e-06	exposure	TRUE	reported	M01123	2	1	TRUE
M01123	10	rs7795118	C	T	C	T	0.0905	-0.0058	0.2305	0.782577	FALSE	FALSE	FALSE	ebi-a-GCST90018841	7	106260226	0.0388	476306	0.8819	Esophageal cancer || id:ebi-a-GCST90018841	Esophageal cancer	Esophageal cancer || ||	TRUE	igd	0.0186	1.211e-06	exposure	TRUE	reported	M01123	2	1	TRUE
M01125	1	rs10024717	G	A	G	A	0.0085	-0.0499	0.3772	0.720619	FALSE	FALSE	FALSE	ebi-a-GCST90018841	4	89219645	0.0418	476306	0.2323	Esophageal cancer || id:ebi-a-GCST90018841	Esophageal cancer	Esophageal cancer || ||	TRUE	igd	0.0016	7.501e-08	exposure	TRUE	reported	M01125	2	1	TRUE
M01125	2	rs10063205	C	T	C	T	0.008	-0.0516	0.1559	0.793274	FALSE	FALSE	FALSE	ebi-a-GCST90018841	5	159137011	0.0359	476306	0.1508	Esophageal cancer || id:ebi-a-GCST90018841	Esophageal cancer	Esophageal cancer || ||	TRUE	igd	0.0017	4.058e-06	exposure	TRUE	reported	M01125	2	1	TRUE
M01125	3	rs11128879	C	T	C	T	-0.0078	-0.0352	0.1208	0.834373	FALSE	FALSE	FALSE	ebi-a-GCST90018841	3	1862780	0.0382	476306	0.3569	Esophageal cancer || id:ebi-a-GCST90018841	Esophageal cancer	Esophageal cancer || ||	TRUE	igd	0.0018	9.564e-06	exposure	TRUE	reported	M01125	2	1	TRUE
M01125	4	rs12707434	G	A	G	A	-0.0366	0.0268	0.9639	0.0256572	FALSE	FALSE	FALSE	ebi-a-GCST90018841	7	138773301	0.1486	476306	0.8569	Esophageal cancer || id:ebi-a-GCST90018841	Esophageal cancer	Esophageal cancer || ||	TRUE	igd	0.008	4.647e-06	exposure	TRUE	reported	M01125	2	1	TRUE
M01125	5	rs161503	C	T	C	T	0.008	-0.0564	0.1176	0.884709	FALSE	FALSE	FALSE	ebi-a-GCST90018841	5	99636953	0.0484	476306	0.2435	Esophageal cancer || id:ebi-a-GCST90018841	Esophageal cancer	Esophageal cancer || ||	TRUE	igd	0.0018	6.867e-06	exposure	TRUE	reported	M01125	2	1	TRUE
M01125	6	rs1618996	G	A	G	A	0.0091	-0.0509	0.1298	0.884437	FALSE	FALSE	FALSE	ebi-a-GCST90018841	8	13185926	0.051	476306	0.3177	Esophageal cancer || id:ebi-a-GCST90018841	Esophageal cancer	Esophageal cancer || ||	TRUE	igd	0.0018	3.78e-07	exposure	TRUE	reported	M01125	2	1	TRUE
M01125	7	rs1895999	G	A	G	A	-0.0151	0.0072	0.1699	0.838099	FALSE	FALSE	FALSE	ebi-a-GCST90018841	12	48952204	0.0406	476306	0.8597	Esophageal cancer || id:ebi-a-GCST90018841	Esophageal cancer	Esophageal cancer || ||	TRUE	igd	0.0032	3.434e-06	exposure	TRUE	reported	M01125	2	1	TRUE
M01125	8	rs2397972	G	A	G	A	0.012	-0.0503	0.054	0.885915	FALSE	FALSE	FALSE	ebi-a-GCST90018841	15	96358652	0.0402	476306	0.2107	Esophageal cancer || id:ebi-a-GCST90018841	Esophageal cancer	Esophageal cancer || ||	TRUE	igd	0.0026	4.045e-06	exposure	TRUE	reported	M01125	2	1	TRUE
M01125	9	rs2470439	G	A	G	A	0.0083	-0.0551	0.11	0.887412	FALSE	FALSE	FALSE	ebi-a-GCST90018841	12	2015160	0.0712	476306	0.4396	Esophageal cancer || id:ebi-a-GCST90018841	Esophageal cancer	Esophageal cancer || ||	TRUE	igd	0.0018	5.687e-06	exposure	TRUE	reported	M01125	2	1	TRUE
M01125	10	rs3760605	C	T	C	T	0.0079	0.0727	0.8912	0.139943	FALSE	FALSE	FALSE	ebi-a-GCST90018841	18	3870771	0.0414	476306	0.0792301	Esophageal cancer || id:ebi-a-GCST90018841	Esophageal cancer	Esophageal cancer || ||	TRUE	igd	0.0018	9.799e-06	exposure	TRUE	reported	M01125	2	1	TRUE
M01125	11	rs4086666	G	T	G	T	0.0083	0.0996	0.8804	0.0848321	FALSE	FALSE	FALSE	ebi-a-GCST90018841	11	13875937	0.0687	476306	0.1475	Esophageal cancer || id:ebi-a-GCST90018841	Esophageal cancer	Esophageal cancer || ||	TRUE	igd	0.0018	2.422e-06	exposure	TRUE	reported	M01125	2	1	TRUE
M01125	12	rs4347830	G	A	G	A	0.01	0.0248	0.337	0.654473	FALSE	FALSE	FALSE	ebi-a-GCST90018841	2	228058016	0.0316	476306	0.4325	Esophageal cancer || id:ebi-a-GCST90018841	Esophageal cancer	Esophageal cancer || ||	TRUE	igd	0.002	5.733e-07	exposure	TRUE	reported	M01125	2	1	TRUE
M01125	13	rs4562384	C	T	C	T	0.0075	-0.0236	0.7166	0.305066	FALSE	FALSE	FALSE	ebi-a-GCST90018841	9	1965945	0.0348	476306	0.4976	Esophageal cancer || id:ebi-a-GCST90018841	Esophageal cancer	Esophageal cancer || ||	TRUE	igd	0.0017	5.497e-06	exposure	TRUE	reported	M01125	2	1	TRUE
M01125	14	rs503360	G	A	G	A	0.0081	0.02	0.8799	0.0967375	FALSE	FALSE	FALSE	ebi-a-GCST90018841	11	106200685	0.058	476306	0.7298	Esophageal cancer || id:ebi-a-GCST90018841	Esophageal cancer	Esophageal cancer || ||	TRUE	igd	0.0018	4.785e-06	exposure	TRUE	reported	M01125	2	1	TRUE
M01125	15	rs6084839	C	A	C	A	-0.0123	-0.0601	0.9446	0.0542926	FALSE	FALSE	FALSE	ebi-a-GCST90018841	20	4685707	0.0844	476306	0.4766	Esophageal cancer || id:ebi-a-GCST90018841	Esophageal cancer	Esophageal cancer || ||	TRUE	igd	0.0027	3.994e-06	exposure	TRUE	reported	M01125	2	1	TRUE
M01125	16	rs6101153	G	A	G	A	-0.008	0.0079	0.8897	0.357526	FALSE	FALSE	FALSE	ebi-a-GCST90018841	20	59559273	0.0384	476306	0.8374	Esophageal cancer || id:ebi-a-GCST90018841	Esophageal cancer	Esophageal cancer || ||	TRUE	igd	0.0018	8.264e-06	exposure	TRUE	reported	M01125	2	1	TRUE
M01125	17	rs7340968	C	A	C	A	0.0333	0.0411	0.027	0.925978	FALSE	FALSE	FALSE	ebi-a-GCST90018841	4	78961666	0.046	476306	0.3714	Esophageal cancer || id:ebi-a-GCST90018841	Esophageal cancer	Esophageal cancer || ||	TRUE	igd	0.0075	9.053e-06	exposure	TRUE	reported	M01125	2	1	TRUE
M01125	18	rs7530270	C	A	C	A	-0.0085	0.0226	0.2	0.718271	FALSE	FALSE	FALSE	ebi-a-GCST90018841	1	241684393	0.0318	476306	0.4767	Esophageal cancer || id:ebi-a-GCST90018841	Esophageal cancer	Esophageal cancer || ||	TRUE	igd	0.0018	1.509e-06	exposure	TRUE	reported	M01125	2	1	TRUE
M01284	1	rs10234936	G	A	G	A	0.028	0.0922	0.035	0.939196	FALSE	FALSE	FALSE	ebi-a-GCST90018841	7	19601999	0.0552	476306	0.0947502	Esophageal cancer || id:ebi-a-GCST90018841	Esophageal cancer	Esophageal cancer || ||	TRUE	igd	0.0061	4.877e-06	exposure	TRUE	reported	M01284	2	1	TRUE
M01284	2	rs1043011	G	T	G	T	0.0172	-0.0308	0.1722	0.837245	FALSE	FALSE	FALSE	ebi-a-GCST90018841	12	56865040	0.0427	476306	0.4712	Esophageal cancer || id:ebi-a-GCST90018841	Esophageal cancer	Esophageal cancer || ||	TRUE	igd	0.0034	5.214e-07	exposure	TRUE	reported	M01284	2	1	TRUE
M01284	3	rs10433674	C	T	C	T	0.0264	-0.0399	0.9584	0.081737	FALSE	FALSE	FALSE	ebi-a-GCST90018841	4	71761726	0.0438	476306	0.3631	Esophageal cancer || id:ebi-a-GCST90018841	Esophageal cancer	Esophageal cancer || ||	TRUE	igd	0.0054	1.242e-06	exposure	TRUE	reported	M01284	2	1	TRUE
M01284	4	rs10795360	G	C	G	C	0.0114	0.1147	0.6957	0.79297	FALSE	TRUE	FALSE	ebi-a-GCST90018841	10	6701714	0.0478	476306	0.0164699	Esophageal cancer || id:ebi-a-GCST90018841	Esophageal cancer	Esophageal cancer || ||	TRUE	igd	0.0025	3.761e-06	exposure	TRUE	reported	M01284	2	1	TRUE
M01284	5	rs10798574	G	T	G	T	-0.0142	0.0278	0.2212	0.707867	FALSE	FALSE	FALSE	ebi-a-GCST90018841	1	177809627	0.0335	476306	0.4064	Esophageal cancer || id:ebi-a-GCST90018841	Esophageal cancer	Esophageal cancer || ||	TRUE	igd	0.003	2.029e-06	exposure	TRUE	reported	M01284	2	1	TRUE
M01284	6	rs10993160	G	A	G	A	0.0295	0.0603	0.9587	0.0652163	FALSE	FALSE	FALSE	ebi-a-GCST90018841	9	97068926	0.0496	476306	0.2243	Esophageal cancer || id:ebi-a-GCST90018841	Esophageal cancer	Esophageal cancer || ||	TRUE	igd	0.0062	1.676e-06	exposure	TRUE	reported	M01284	2	1	TRUE
M01284	7	rs1466785	C	T	C	T	-0.0106	-0.0034	0.4409	0.53812	FALSE	FALSE	FALSE	ebi-a-GCST90018841	8	11623456	0.0295	476306	0.9093	Esophageal cancer || id:ebi-a-GCST90018841	Esophageal cancer	Esophageal cancer || ||	TRUE	igd	0.0024	5.934e-06	exposure	TRUE	reported	M01284	2	1	TRUE
M01284	8	rs17092955	G	T	G	T	-0.0175	-0.1115	0.1024	0.889533	FALSE	FALSE	FALSE	ebi-a-GCST90018841	14	96081498	0.0472	476306	0.0180601	Esophageal cancer || id:ebi-a-GCST90018841	Esophageal cancer	Esophageal cancer || ||	TRUE	igd	0.0034	3.388e-07	exposure	TRUE	reported	M01284	2	1	TRUE
M01284	9	rs17268257	C	T	C	T	-0.0159	0.0211	0.1349	0.830828	FALSE	FALSE	FALSE	ebi-a-GCST90018841	4	139765668	0.0398	476306	0.5955	Esophageal cancer || id:ebi-a-GCST90018841	Esophageal cancer	Esophageal cancer || ||	TRUE	igd	0.0035	7.314e-06	exposure	TRUE	reported	M01284	2	1	TRUE
M01284	10	rs202490	C	T	C	T	-0.0111	0.0197	0.3533	0.651673	FALSE	FALSE	FALSE	ebi-a-GCST90018841	20	1748126	0.0314	476306	0.5307	Esophageal cancer || id:ebi-a-GCST90018841	Esophageal cancer	Esophageal cancer || ||	TRUE	igd	0.0024	4.452e-06	exposure	TRUE	reported	M01284	2	1	TRUE
M01284	11	rs3857856	G	A	G	A	0.0152	-0.0102	0.8885	0.135976	FALSE	FALSE	FALSE	ebi-a-GCST90018841	7	130384708	0.0396	476306	0.7966	Esophageal cancer || id:ebi-a-GCST90018841	Esophageal cancer	Esophageal cancer || ||	TRUE	igd	0.0033	4.933e-06	exposure	TRUE	reported	M01284	2	1	TRUE
M01284	12	rs42041	G	C	G	C	-0.0109	-0.0367	0.7449	0.811569	FALSE	TRUE	FALSE	ebi-a-GCST90018841	7	92246744	0.0482	476306	0.4459	Esophageal cancer || id:ebi-a-GCST90018841	Esophageal cancer	Esophageal cancer || ||	TRUE	igd	0.0025	9.332e-06	exposure	TRUE	reported	M01284	2	1	TRUE
M01284	13	rs4516857	G	C	G	C	0.0205	-0.027	0.0991	0.113853	FALSE	TRUE	FALSE	ebi-a-GCST90018841	5	43937133	0.0406	476306	0.5072	Esophageal cancer || id:ebi-a-GCST90018841	Esophageal cancer	Esophageal cancer || ||	TRUE	igd	0.0045	4.927e-06	exposure	TRUE	reported	M01284	2	1	TRUE
M01284	14	rs4822129	G	A	G	A	0.0122	0.0219	0.194	0.82024	FALSE	FALSE	FALSE	ebi-a-GCST90018841	22	42823916	0.0406	476306	0.5888	Esophageal cancer || id:ebi-a-GCST90018841	Esophageal cancer	Esophageal cancer || ||	TRUE	igd	0.0026	3.757e-06	exposure	TRUE	reported	M01284	2	1	TRUE
M01284	15	rs715	C	T	C	T	0.0113	0.0833	0.7125	0.27412	FALSE	FALSE	FALSE	ebi-a-GCST90018841	2	211543055	0.0361	476306	0.0210902	Esophageal cancer || id:ebi-a-GCST90018841	Esophageal cancer	Esophageal cancer || ||	TRUE	igd	0.0024	4.187e-06	exposure	TRUE	reported	M01284	2	1	TRUE
M01284	16	rs7220150	C	A	C	A	0.0147	-0.0054	0.8227	0.237945	FALSE	FALSE	FALSE	ebi-a-GCST90018841	17	70208672	0.0326	476306	0.8687	Esophageal cancer || id:ebi-a-GCST90018841	Esophageal cancer	Esophageal cancer || ||	TRUE	igd	0.0033	6.706e-06	exposure	TRUE	reported	M01284	2	1	TRUE
M01284	17	rs780093	C	T	C	T	-0.0108	0.1029	0.3998	0.578428	FALSE	FALSE	FALSE	ebi-a-GCST90018841	2	27742603	0.0298	476306	0.000565106	Esophageal cancer || id:ebi-a-GCST90018841	Esophageal cancer	Esophageal cancer || ||	TRUE	igd	0.0024	3.982e-06	exposure	TRUE	reported	M01284	2	1	TRUE
M01284	18	rs892051	C	T	C	T	0.011	-0.0405	0.2576	0.822491	FALSE	FALSE	FALSE	ebi-a-GCST90018841	19	22689387	0.052	476306	0.436	Esophageal cancer || id:ebi-a-GCST90018841	Esophageal cancer	Esophageal cancer || ||	TRUE	igd	0.0025	7.667e-06	exposure	TRUE	reported	M01284	2	1	TRUE
M01284	19	rs9403794	C	A	C	A	0.0175	0.0104	0.5963	0.486385	FALSE	FALSE	FALSE	ebi-a-GCST90018841	6	146928104	0.0307	476306	0.734	Esophageal cancer || id:ebi-a-GCST90018841	Esophageal cancer	Esophageal cancer || ||	TRUE	igd	0.0039	8.093e-06	exposure	TRUE	reported	M01284	2	1	TRUE
M01299	1	rs10033622	C	T	C	T	0.0126	0.0287	0.6115	0.443242	FALSE	FALSE	FALSE	ebi-a-GCST90018841	4	186503992	0.0316	476306	0.3635	Esophageal cancer || id:ebi-a-GCST90018841	Esophageal cancer	Esophageal cancer || ||	TRUE	igd	0.0026	1.346e-06	exposure	TRUE	reported	M01299	2	1	TRUE
M01299	2	rs10516469	C	T	C	T	-0.0114	-0.1032	0.1	0.865255	FALSE	FALSE	FALSE	ebi-a-GCST90018841	4	102261253	0.0716	476306	0.1497	Esophageal cancer || id:ebi-a-GCST90018841	Esophageal cancer	Esophageal cancer || ||	TRUE	igd	0.0025	5.886e-06	exposure	TRUE	reported	M01299	2	1	TRUE
M01299	3	rs10873157	C	T	C	T	-0.0109	0.0489	0.0933	0.81891	FALSE	FALSE	FALSE	ebi-a-GCST90018841	14	63100706	0.0348	476306	0.1599	Esophageal cancer || id:ebi-a-GCST90018841	Esophageal cancer	Esophageal cancer || ||	TRUE	igd	0.0024	8.624e-06	exposure	TRUE	reported	M01299	2	1	TRUE
M01299	4	rs11243929	C	T	C	T	-0.0076	-0.0914	0.7731	0.168892	FALSE	FALSE	FALSE	ebi-a-GCST90018841	9	135774164	0.0455	476306	0.0446396	Esophageal cancer || id:ebi-a-GCST90018841	Esophageal cancer	Esophageal cancer || ||	TRUE	igd	0.0017	8.328e-06	exposure	TRUE	reported	M01299	2	1	TRUE
M01299	5	rs12728678	C	T	C	T	-0.0096	-0.0013	0.2003	0.792605	FALSE	FALSE	FALSE	ebi-a-GCST90018841	1	154764715	0.0371	476306	0.9715	Esophageal cancer || id:ebi-a-GCST90018841	Esophageal cancer	Esophageal cancer || ||	TRUE	igd	0.0017	2.189e-08	exposure	TRUE	reported	M01299	2	1	TRUE
M01299	6	rs13237436	G	A	G	A	-0.0076	-0.025	0.193	0.830003	FALSE	FALSE	FALSE	ebi-a-GCST90018841	7	79875818	0.0453	476306	0.5813	Esophageal cancer || id:ebi-a-GCST90018841	Esophageal cancer	Esophageal cancer || ||	TRUE	igd	0.0017	7.257e-06	exposure	TRUE	reported	M01299	2	1	TRUE
M01299	7	rs1475943	C	T	C	T	0.0079	-0.0468	0.2215	0.634208	FALSE	FALSE	FALSE	ebi-a-GCST90018841	22	47305436	0.0331	476306	0.157	Esophageal cancer || id:ebi-a-GCST90018841	Esophageal cancer	Esophageal cancer || ||	TRUE	igd	0.0017	3.693e-06	exposure	TRUE	reported	M01299	2	1	TRUE
M01299	8	rs1512342	C	T	C	T	0.0072	-0.0357	0.3384	0.58974	FALSE	FALSE	FALSE	ebi-a-GCST90018841	4	149250783	0.0302	476306	0.2381	Esophageal cancer || id:ebi-a-GCST90018841	Esophageal cancer	Esophageal cancer || ||	TRUE	igd	0.0016	7.006e-06	exposure	TRUE	reported	M01299	2	1	TRUE
M01299	9	rs1532775	G	A	G	A	0.0081	-0.0024	0.7796	0.175374	FALSE	FALSE	FALSE	ebi-a-GCST90018841	1	114605353	0.0453	476306	0.9581	Esophageal cancer || id:ebi-a-GCST90018841	Esophageal cancer	Esophageal cancer || ||	TRUE	igd	0.0017	1.035e-06	exposure	TRUE	reported	M01299	2	1	TRUE
M01299	10	rs1536564	C	T	C	T	0.0075	-0.0104	0.2644	0.726292	FALSE	FALSE	FALSE	ebi-a-GCST90018841	10	14758348	0.0511	476306	0.8388	Esophageal cancer || id:ebi-a-GCST90018841	Esophageal cancer	Esophageal cancer || ||	TRUE	igd	0.0017	7.048e-06	exposure	TRUE	reported	M01299	2	1	TRUE
M01299	11	rs172650	C	A	C	A	0.0102	0.0031	0.6543	0.454679	FALSE	FALSE	FALSE	ebi-a-GCST90018841	16	71603912	0.0309	476306	0.9198	Esophageal cancer || id:ebi-a-GCST90018841	Esophageal cancer	Esophageal cancer || ||	TRUE	igd	0.0016	2.818e-10	exposure	TRUE	reported	M01299	2	1	TRUE
M01299	12	rs17293820	G	T	G	T	0.0081	-0.0113	0.8016	0.213943	FALSE	FALSE	FALSE	ebi-a-GCST90018841	8	14111623	0.0346	476306	0.744699	Esophageal cancer || id:ebi-a-GCST90018841	Esophageal cancer	Esophageal cancer || ||	TRUE	igd	0.0017	2.011e-06	exposure	TRUE	reported	M01299	2	1	TRUE
M01299	13	rs1851740	C	A	C	A	-0.008	-0.0029	0.185	0.797234	FALSE	FALSE	FALSE	ebi-a-GCST90018841	3	77739202	0.0354	476306	0.9339	Esophageal cancer || id:ebi-a-GCST90018841	Esophageal cancer	Esophageal cancer || ||	TRUE	igd	0.0017	2.742e-06	exposure	TRUE	reported	M01299	2	1	TRUE
M01299	14	rs2879560	C	T	C	T	-0.0081	0.0141	0.2226	0.789451	FALSE	FALSE	FALSE	ebi-a-GCST90018841	3	182314029	0.06	476306	0.814	Esophageal cancer || id:ebi-a-GCST90018841	Esophageal cancer	Esophageal cancer || ||	TRUE	igd	0.0017	3.476e-06	exposure	TRUE	reported	M01299	2	1	TRUE
M01299	15	rs2891733	C	T	C	T	-0.0109	-0.0637	0.8941	0.104985	FALSE	FALSE	FALSE	ebi-a-GCST90018841	2	220135208	0.044	476306	0.1481	Esophageal cancer || id:ebi-a-GCST90018841	Esophageal cancer	Esophageal cancer || ||	TRUE	igd	0.0024	8.467e-06	exposure	TRUE	reported	M01299	2	1	TRUE
M01299	16	rs4347830	G	A	G	A	0.009	0.0248	0.337	0.654473	FALSE	FALSE	FALSE	ebi-a-GCST90018841	2	228058016	0.0316	476306	0.4325	Esophageal cancer || id:ebi-a-GCST90018841	Esophageal cancer	Esophageal cancer || ||	TRUE	igd	0.002	6.795e-06	exposure	TRUE	reported	M01299	2	1	TRUE
M01299	17	rs4808739	C	T	C	T	0.0083	-0.0067	0.7578	0.232524	FALSE	FALSE	FALSE	ebi-a-GCST90018841	19	18159516	0.0367	476306	0.8563	Esophageal cancer || id:ebi-a-GCST90018841	Esophageal cancer	Esophageal cancer || ||	TRUE	igd	0.0018	2.421e-06	exposure	TRUE	reported	M01299	2	1	TRUE
M01299	18	rs6493	G	A	G	A	0.0114	-0.0785	0.1195	0.872571	FALSE	FALSE	FALSE	ebi-a-GCST90018841	14	78140329	0.055	476306	0.1539	Esophageal cancer || id:ebi-a-GCST90018841	Esophageal cancer	Esophageal cancer || ||	TRUE	igd	0.0024	2.346e-06	exposure	TRUE	reported	M01299	2	1	TRUE
M01299	19	rs703014	G	A	G	A	0.0135	-0.0089	0.326	0.668158	FALSE	FALSE	FALSE	ebi-a-GCST90018841	10	28641805	0.0312	476306	0.776301	Esophageal cancer || id:ebi-a-GCST90018841	Esophageal cancer	Esophageal cancer || ||	TRUE	igd	0.0027	7.194e-07	exposure	TRUE	reported	M01299	2	1	TRUE
M01299	20	rs7151615	G	T	G	T	-0.0079	-0.0282	0.273	0.693332	FALSE	FALSE	FALSE	ebi-a-GCST90018841	14	20731947	0.0314	476306	0.3682	Esophageal cancer || id:ebi-a-GCST90018841	Esophageal cancer	Esophageal cancer || ||	TRUE	igd	0.0016	1.469e-06	exposure	TRUE	reported	M01299	2	1	TRUE
M01299	21	rs7195332	C	T	C	T	0.0077	0.0144	0.2152	0.77162	FALSE	FALSE	FALSE	ebi-a-GCST90018841	16	19925963	0.0339	476306	0.6715	Esophageal cancer || id:ebi-a-GCST90018841	Esophageal cancer	Esophageal cancer || ||	TRUE	igd	0.0017	4.051e-06	exposure	TRUE	reported	M01299	2	1	TRUE
M01299	22	rs7641634	G	A	G	A	-0.0077	-0.0051	0.266	0.708385	FALSE	FALSE	FALSE	ebi-a-GCST90018841	3	143542008	0.0316	476306	0.8716	Esophageal cancer || id:ebi-a-GCST90018841	Esophageal cancer	Esophageal cancer || ||	TRUE	igd	0.0016	2.564e-06	exposure	TRUE	reported	M01299	2	1	TRUE
M01299	23	rs7834337	G	A	G	A	-0.0113	0.0458	0.0904	0.90869	FALSE	FALSE	FALSE	ebi-a-GCST90018841	8	655828	0.0565	476306	0.4179	Esophageal cancer || id:ebi-a-GCST90018841	Esophageal cancer	Esophageal cancer || ||	TRUE	igd	0.0025	4.709e-06	exposure	TRUE	reported	M01299	2	1	TRUE
M01299	24	rs8035304	G	T	G	T	0.009	-0.0316	0.81	0.212398	FALSE	FALSE	FALSE	ebi-a-GCST90018841	15	93723925	0.0355	476306	0.3735	Esophageal cancer || id:ebi-a-GCST90018841	Esophageal cancer	Esophageal cancer || ||	TRUE	igd	0.002	6.795e-06	exposure	TRUE	reported	M01299	2	1	TRUE
M01299	25	rs8111703	T	A	T	A	-0.0084	-0.0206	0.2142	0.228004	FALSE	TRUE	FALSE	ebi-a-GCST90018841	19	3685054	0.0366	476306	0.5732	Esophageal cancer || id:ebi-a-GCST90018841	Esophageal cancer	Esophageal cancer || ||	TRUE	igd	0.0017	1.467e-06	exposure	TRUE	reported	M01299	2	1	TRUE
M01299	26	rs906466	G	A	G	A	0.0076	0.0233	0.1846	0.741894	FALSE	FALSE	FALSE	ebi-a-GCST90018841	20	35048632	0.0323	476306	0.4709	Esophageal cancer || id:ebi-a-GCST90018841	Esophageal cancer	Esophageal cancer || ||	TRUE	igd	0.0017	8.838e-06	exposure	TRUE	reported	M01299	2	1	TRUE
M01299	27	rs9327433	G	T	G	T	-0.0076	-0.0677	0.5134	0.428874	FALSE	FALSE	FALSE	ebi-a-GCST90018841	5	126546059	0.0314	476306	0.0310499	Esophageal cancer || id:ebi-a-GCST90018841	Esophageal cancer	Esophageal cancer || ||	TRUE	igd	0.0016	2.529e-06	exposure	TRUE	reported	M01299	2	1	TRUE
M01299	28	rs936632	C	A	C	A	-0.0089	0.0107	0.1787	0.824582	FALSE	FALSE	FALSE	ebi-a-GCST90018841	1	53111782	0.0379	476306	0.777	Esophageal cancer || id:ebi-a-GCST90018841	Esophageal cancer	Esophageal cancer || ||	TRUE	igd	0.0017	2.694e-07	exposure	TRUE	reported	M01299	2	1	TRUE
M01299	29	rs9400467	C	T	C	T	-0.0121	0.0288	0.7059	0.312798	FALSE	FALSE	FALSE	ebi-a-GCST90018841	6	111424015	0.032	476306	0.3687	Esophageal cancer || id:ebi-a-GCST90018841	Esophageal cancer	Esophageal cancer || ||	TRUE	igd	0.0016	6.541e-14	exposure	TRUE	reported	M01299	2	1	TRUE
M01299	30	rs9497139	G	A	G	A	-0.029	-0.0154	0.0155	0.977597	FALSE	FALSE	FALSE	ebi-a-GCST90018841	6	145264340	0.0947	476306	0.8711	Esophageal cancer || id:ebi-a-GCST90018841	Esophageal cancer	Esophageal cancer || ||	TRUE	igd	0.0061	1.974e-06	exposure	TRUE	reported	M01299	2	1	TRUE
M01299	31	rs9594421	T	A	T	A	0.0075	0.0294	0.2757	0.231631	FALSE	TRUE	FALSE	ebi-a-GCST90018841	13	41091759	0.0425	476306	0.4888	Esophageal cancer || id:ebi-a-GCST90018841	Esophageal cancer	Esophageal cancer || ||	TRUE	igd	0.0016	4.594e-06	exposure	TRUE	reported	M01299	2	1	TRUE
M01301	1	rs10095414	G	A	G	A	0.0086	0.0186	0.8619	0.108042	FALSE	FALSE	FALSE	ebi-a-GCST90018841	8	20578915	0.0639	476306	0.771101	Esophageal cancer || id:ebi-a-GCST90018841	Esophageal cancer	Esophageal cancer || ||	TRUE	igd	0.0018	2.285e-06	exposure	TRUE	reported	M01301	2	1	TRUE
M01301	2	rs10491431	C	A	C	A	0.0082	-0.0022	0.1435	0.817936	FALSE	FALSE	FALSE	ebi-a-GCST90018841	5	35968000	0.0351	476306	0.9509	Esophageal cancer || id:ebi-a-GCST90018841	Esophageal cancer	Esophageal cancer || ||	TRUE	igd	0.0018	3.8e-06	exposure	TRUE	reported	M01301	2	1	TRUE
M01301	3	rs10738383	G	A	G	A	-0.0131	0.0313	0.6175	0.401565	FALSE	FALSE	FALSE	ebi-a-GCST90018841	9	15016042	0.0304	476306	0.3031	Esophageal cancer || id:ebi-a-GCST90018841	Esophageal cancer	Esophageal cancer || ||	TRUE	igd	0.0029	7.385e-06	exposure	TRUE	reported	M01301	2	1	TRUE
M01301	4	rs10850904	C	T	C	T	0.0085	0.0748	0.127	0.84846	FALSE	FALSE	FALSE	ebi-a-GCST90018841	12	118255232	0.0381	476306	0.0496695	Esophageal cancer || id:ebi-a-GCST90018841	Esophageal cancer	Esophageal cancer || ||	TRUE	igd	0.0018	2.738e-06	exposure	TRUE	reported	M01301	2	1	TRUE
M01301	5	rs10917910	C	A	C	A	-0.0086	0.0717	0.8597	0.12038	FALSE	FALSE	FALSE	ebi-a-GCST90018841	1	164065297	0.0663	476306	0.2792	Esophageal cancer || id:ebi-a-GCST90018841	Esophageal cancer	Esophageal cancer || ||	TRUE	igd	0.0018	1.652e-06	exposure	TRUE	reported	M01301	2	1	TRUE
M01301	6	rs11151130	G	A	G	A	0.0085	-0.0287	0.1379	0.837353	FALSE	FALSE	FALSE	ebi-a-GCST90018841	18	73323599	0.0372	476306	0.4407	Esophageal cancer || id:ebi-a-GCST90018841	Esophageal cancer	Esophageal cancer || ||	TRUE	igd	0.0018	1.786e-06	exposure	TRUE	reported	M01301	2	1	TRUE
M01301	7	rs11600689	T	A	T	A	-0.0103	0.0161	0.1616	0.230128	FALSE	TRUE	FALSE	ebi-a-GCST90018841	11	19979528	0.0344	476306	0.6407	Esophageal cancer || id:ebi-a-GCST90018841	Esophageal cancer	Esophageal cancer || ||	TRUE	igd	0.0023	9.136e-06	exposure	TRUE	reported	M01301	2	1	TRUE
M01301	8	rs11659807	G	C	G	C	-0.0082	0.0588	0.1964	0.173333	FALSE	TRUE	FALSE	ebi-a-GCST90018841	18	33101254	0.0525	476306	0.2627	Esophageal cancer || id:ebi-a-GCST90018841	Esophageal cancer	Esophageal cancer || ||	TRUE	igd	0.0017	2.155e-06	exposure	TRUE	reported	M01301	2	1	TRUE
M01301	9	rs1179979	G	A	G	A	-0.0128	-0.0125	0.9214	0.117309	FALSE	FALSE	FALSE	ebi-a-GCST90018841	14	37346974	0.0392	476306	0.751	Esophageal cancer || id:ebi-a-GCST90018841	Esophageal cancer	Esophageal cancer || ||	TRUE	igd	0.0026	9.489e-07	exposure	TRUE	reported	M01301	2	1	TRUE
M01301	10	rs12268257	C	T	C	T	-0.0082	0.0196	0.1339	0.849523	FALSE	FALSE	FALSE	ebi-a-GCST90018841	10	25864681	0.0385	476306	0.6107	Esophageal cancer || id:ebi-a-GCST90018841	Esophageal cancer	Esophageal cancer || ||	TRUE	igd	0.0018	5.591e-06	exposure	TRUE	reported	M01301	2	1	TRUE
M01301	11	rs13302218	G	A	G	A	-0.0118	-0.0474	0.932	0.0592438	FALSE	FALSE	FALSE	ebi-a-GCST90018841	9	113390612	0.0581	476306	0.4141	Esophageal cancer || id:ebi-a-GCST90018841	Esophageal cancer	Esophageal cancer || ||	TRUE	igd	0.0026	6.799e-06	exposure	TRUE	reported	M01301	2	1	TRUE
M01301	12	rs1402325	G	A	G	A	-0.008	0.0048	0.1437	0.822902	FALSE	FALSE	FALSE	ebi-a-GCST90018841	19	44105736	0.0365	476306	0.8957	Esophageal cancer || id:ebi-a-GCST90018841	Esophageal cancer	Esophageal cancer || ||	TRUE	igd	0.0018	8.23e-06	exposure	TRUE	reported	M01301	2	1	TRUE
M01301	13	rs1573544	C	T	C	T	0.0087	-0.0157	0.1484	0.870004	FALSE	FALSE	FALSE	ebi-a-GCST90018841	11	15195648	0.0565	476306	0.7819	Esophageal cancer || id:ebi-a-GCST90018841	Esophageal cancer	Esophageal cancer || ||	TRUE	igd	0.0018	9.635e-07	exposure	TRUE	reported	M01301	2	1	TRUE
M01301	14	rs1894947	C	T	C	T	0.0083	0.0349	0.1801	0.778389	FALSE	FALSE	FALSE	ebi-a-GCST90018841	16	56006578	0.0333	476306	0.2956	Esophageal cancer || id:ebi-a-GCST90018841	Esophageal cancer	Esophageal cancer || ||	TRUE	igd	0.0017	1.847e-06	exposure	TRUE	reported	M01301	2	1	TRUE
M01301	15	rs2863979	G	A	G	A	0.0143	0.0903	0.7241	0.235344	FALSE	FALSE	FALSE	ebi-a-GCST90018841	16	68331890	0.0395	476306	0.0222802	Esophageal cancer || id:ebi-a-GCST90018841	Esophageal cancer	Esophageal cancer || ||	TRUE	igd	0.0017	1.443e-17	exposure	TRUE	reported	M01301	2	1	TRUE
M01301	16	rs3024536	C	T	C	T	-0.0085	0.0135	0.1443	0.869152	FALSE	FALSE	FALSE	ebi-a-GCST90018841	16	27352713	0.0651	476306	0.836	Esophageal cancer || id:ebi-a-GCST90018841	Esophageal cancer	Esophageal cancer || ||	TRUE	igd	0.0018	1.69e-06	exposure	TRUE	reported	M01301	2	1	TRUE
M01301	17	rs4317453	G	A	G	A	-0.0077	0.0036	0.3363	0.721397	FALSE	FALSE	FALSE	ebi-a-GCST90018841	6	1424362	0.0483	476306	0.9414	Esophageal cancer || id:ebi-a-GCST90018841	Esophageal cancer	Esophageal cancer || ||	TRUE	igd	0.0017	9.116e-06	exposure	TRUE	reported	M01301	2	1	TRUE
M01301	18	rs4426541	G	A	G	A	-0.0079	-0.0308	0.2229	0.817743	FALSE	FALSE	FALSE	ebi-a-GCST90018841	2	167120956	0.0425	476306	0.4687	Esophageal cancer || id:ebi-a-GCST90018841	Esophageal cancer	Esophageal cancer || ||	TRUE	igd	0.0017	5.395e-06	exposure	TRUE	reported	M01301	2	1	TRUE
M01301	19	rs6587731	G	T	G	T	-0.0093	-0.0108	0.1626	0.81304	FALSE	FALSE	FALSE	ebi-a-GCST90018841	1	153187680	0.0403	476306	0.7889	Esophageal cancer || id:ebi-a-GCST90018841	Esophageal cancer	Esophageal cancer || ||	TRUE	igd	0.0018	1.963e-07	exposure	TRUE	reported	M01301	2	1	TRUE
M01301	20	rs7572149	C	T	C	T	0.0088	-0.0256	0.133	0.840823	FALSE	FALSE	FALSE	ebi-a-GCST90018841	2	104848853	0.0399	476306	0.5219	Esophageal cancer || id:ebi-a-GCST90018841	Esophageal cancer	Esophageal cancer || ||	TRUE	igd	0.0018	1.002e-06	exposure	TRUE	reported	M01301	2	1	TRUE
M01301	21	rs7583413	C	T	C	T	0.0082	0.0052	0.8245	0.207142	FALSE	FALSE	FALSE	ebi-a-GCST90018841	2	228477310	0.0342	476306	0.8787	Esophageal cancer || id:ebi-a-GCST90018841	Esophageal cancer	Esophageal cancer || ||	TRUE	igd	0.0017	2.62e-06	exposure	TRUE	reported	M01301	2	1	TRUE
M01301	22	rs9642758	G	A	G	A	0.0086	0.0263	0.1578	0.83619	FALSE	FALSE	FALSE	ebi-a-GCST90018841	8	35721159	0.0389	476306	0.499001	Esophageal cancer || id:ebi-a-GCST90018841	Esophageal cancer	Esophageal cancer || ||	TRUE	igd	0.0018	1.282e-06	exposure	TRUE	reported	M01301	2	1	TRUE
M01302	1	rs10066453	G	C	G	C	0.0165	-0.0859	0.0387	0.0380854	FALSE	TRUE	FALSE	ebi-a-GCST90018841	5	91387973	0.1308	476306	0.5115	Esophageal cancer || id:ebi-a-GCST90018841	Esophageal cancer	Esophageal cancer || ||	TRUE	igd	0.0035	1.928e-06	exposure	TRUE	reported	M01302	2	1	TRUE
M01302	2	rs1015960	T	A	T	A	-0.0062	-0.0199	0.4572	0.475739	FALSE	TRUE	TRUE	ebi-a-GCST90018841	13	40940849	0.0296	476306	0.5028	Esophageal cancer || id:ebi-a-GCST90018841	Esophageal cancer	Esophageal cancer || ||	TRUE	igd	0.0014	9.955e-06	exposure	TRUE	reported	M01302	2	1	FALSE
M01302	3	rs11232103	C	A	C	A	0.0085	-0.0435	0.1151	0.884198	FALSE	FALSE	FALSE	ebi-a-GCST90018841	11	80092415	0.0502	476306	0.3854	Esophageal cancer || id:ebi-a-GCST90018841	Esophageal cancer	Esophageal cancer || ||	TRUE	igd	0.0017	3.697e-07	exposure	TRUE	reported	M01302	2	1	TRUE
M01302	4	rs11760350	G	A	G	A	-0.0075	0.1029	0.1238	0.881832	FALSE	FALSE	FALSE	ebi-a-GCST90018841	7	39272142	0.0474	476306	0.03002	Esophageal cancer || id:ebi-a-GCST90018841	Esophageal cancer	Esophageal cancer || ||	TRUE	igd	0.0017	7.77e-06	exposure	TRUE	reported	M01302	2	1	TRUE
M01302	5	rs16839317	C	T	C	T	-0.0078	0.0342	0.8726	0.136631	FALSE	FALSE	FALSE	ebi-a-GCST90018841	3	132218883	0.0437	476306	0.4348	Esophageal cancer || id:ebi-a-GCST90018841	Esophageal cancer	Esophageal cancer || ||	TRUE	igd	0.0017	2.753e-06	exposure	TRUE	reported	M01302	2	1	TRUE
M01302	6	rs1742639	G	A	G	A	0.0077	0.028	0.8865	0.195114	FALSE	FALSE	FALSE	ebi-a-GCST90018841	14	46562320	0.0342	476306	0.413	Esophageal cancer || id:ebi-a-GCST90018841	Esophageal cancer	Esophageal cancer || ||	TRUE	igd	0.0017	7.939e-06	exposure	TRUE	reported	M01302	2	1	TRUE
M01302	7	rs17478241	C	T	C	T	-0.0076	-0.0065	0.168	0.814555	FALSE	FALSE	FALSE	ebi-a-GCST90018841	14	32617020	0.0409	476306	0.874	Esophageal cancer || id:ebi-a-GCST90018841	Esophageal cancer	Esophageal cancer || ||	TRUE	igd	0.0016	2.751e-06	exposure	TRUE	reported	M01302	2	1	TRUE
M01302	8	rs2066415	C	T	C	T	0.0065	0.0271	0.3567	0.519775	FALSE	FALSE	FALSE	ebi-a-GCST90018841	9	5867061	0.0322	476306	0.3997	Esophageal cancer || id:ebi-a-GCST90018841	Esophageal cancer	Esophageal cancer || ||	TRUE	igd	0.0015	8.628e-06	exposure	TRUE	reported	M01302	2	1	TRUE
M01302	9	rs2418886	G	A	G	A	0.0223	0.0296	0.0489	0.913411	FALSE	FALSE	FALSE	ebi-a-GCST90018841	1	190149864	0.0432	476306	0.4937	Esophageal cancer || id:ebi-a-GCST90018841	Esophageal cancer	Esophageal cancer || ||	TRUE	igd	0.0047	1.63e-06	exposure	TRUE	reported	M01302	2	1	TRUE
M01302	10	rs2780242	C	T	C	T	-0.0083	0.0461	0.1138	0.895203	FALSE	FALSE	FALSE	ebi-a-GCST90018841	9	120733022	0.0534	476306	0.3881	Esophageal cancer || id:ebi-a-GCST90018841	Esophageal cancer	Esophageal cancer || ||	TRUE	igd	0.0018	3.849e-06	exposure	TRUE	reported	M01302	2	1	TRUE
M01302	11	rs320485	C	T	C	T	0.0094	0.0291	0.1324	0.882857	FALSE	FALSE	FALSE	ebi-a-GCST90018841	1	213646566	0.0616	476306	0.636499	Esophageal cancer || id:ebi-a-GCST90018841	Esophageal cancer	Esophageal cancer || ||	TRUE	igd	0.0017	4.97e-08	exposure	TRUE	reported	M01302	2	1	TRUE
M01302	12	rs3740996	G	A	G	A	0.0078	0.0526	0.1208	0.863462	FALSE	FALSE	FALSE	ebi-a-GCST90018841	11	5701281	0.0406	476306	0.1946	Esophageal cancer || id:ebi-a-GCST90018841	Esophageal cancer	Esophageal cancer || ||	TRUE	igd	0.0017	4.33e-06	exposure	TRUE	reported	M01302	2	1	TRUE
M01302	13	rs4693555	C	T	C	T	-0.0069	0.0443	0.2131	0.696235	FALSE	FALSE	FALSE	ebi-a-GCST90018841	4	83992535	0.0335	476306	0.1861	Esophageal cancer || id:ebi-a-GCST90018841	Esophageal cancer	Esophageal cancer || ||	TRUE	igd	0.0016	8.434e-06	exposure	TRUE	reported	M01302	2	1	TRUE
M01302	14	rs487946	G	T	G	T	-0.0074	-0.0236	0.8292	0.206933	FALSE	FALSE	FALSE	ebi-a-GCST90018841	12	63212116	0.0347	476306	0.4969	Esophageal cancer || id:ebi-a-GCST90018841	Esophageal cancer	Esophageal cancer || ||	TRUE	igd	0.0016	3.096e-06	exposure	TRUE	reported	M01302	2	1	TRUE
M01302	15	rs6008767	G	C	G	C	-0.0077	0.0075	0.8182	0.846677	FALSE	TRUE	FALSE	ebi-a-GCST90018841	22	46741974	0.0534	476306	0.8881	Esophageal cancer || id:ebi-a-GCST90018841	Esophageal cancer	Esophageal cancer || ||	TRUE	igd	0.0017	4.115e-06	exposure	TRUE	reported	M01302	2	1	TRUE
M01302	16	rs6071991	C	T	C	T	-0.0075	-0.0063	0.1495	0.874244	FALSE	FALSE	FALSE	ebi-a-GCST90018841	20	38889983	0.0611	476306	0.9181	Esophageal cancer || id:ebi-a-GCST90018841	Esophageal cancer	Esophageal cancer || ||	TRUE	igd	0.0016	3.811e-06	exposure	TRUE	reported	M01302	2	1	TRUE
M01302	17	rs6533609	C	T	C	T	-0.0077	0.0101	0.1429	0.863842	FALSE	FALSE	FALSE	ebi-a-GCST90018841	4	113278887	0.0453	476306	0.8239	Esophageal cancer || id:ebi-a-GCST90018841	Esophageal cancer	Esophageal cancer || ||	TRUE	igd	0.0017	3.776e-06	exposure	TRUE	reported	M01302	2	1	TRUE
M01302	18	rs6766715	G	A	G	A	-0.009	-0.005	0.128	0.830695	FALSE	FALSE	FALSE	ebi-a-GCST90018841	3	172786148	0.0359	476306	0.8897	Esophageal cancer || id:ebi-a-GCST90018841	Esophageal cancer	Esophageal cancer || ||	TRUE	igd	0.002	6.795e-06	exposure	TRUE	reported	M01302	2	1	TRUE
M01302	19	rs6960830	C	T	C	T	0.0078	-0.0227	0.8851	0.141112	FALSE	FALSE	FALSE	ebi-a-GCST90018841	7	156168606	0.0379	476306	0.5494	Esophageal cancer || id:ebi-a-GCST90018841	Esophageal cancer	Esophageal cancer || ||	TRUE	igd	0.0017	4.158e-06	exposure	TRUE	reported	M01302	2	1	TRUE
M01302	20	rs7570141	G	A	G	A	-0.0119	0.0431	0.104	0.809746	FALSE	FALSE	FALSE	ebi-a-GCST90018841	2	18275380	0.0345	476306	0.2124	Esophageal cancer || id:ebi-a-GCST90018841	Esophageal cancer	Esophageal cancer || ||	TRUE	igd	0.0026	6.212e-06	exposure	TRUE	reported	M01302	2	1	TRUE
M01302	21	rs9410970	C	A	C	A	-0.0068	-0.0826	0.2201	0.759055	FALSE	FALSE	FALSE	ebi-a-GCST90018841	9	90415220	0.0334	476306	0.0133601	Esophageal cancer || id:ebi-a-GCST90018841	Esophageal cancer	Esophageal cancer || ||	TRUE	igd	0.0015	5.493e-06	exposure	TRUE	reported	M01302	2	1	TRUE
M01302	22	rs9598459	G	A	G	A	0.0079	-0.0251	0.896	0.0981844	FALSE	FALSE	FALSE	ebi-a-GCST90018841	13	63035349	0.0736	476306	0.733199	Esophageal cancer || id:ebi-a-GCST90018841	Esophageal cancer	Esophageal cancer || ||	TRUE	igd	0.0017	5.172e-06	exposure	TRUE	reported	M01302	2	1	TRUE
M01303	1	rs10166484	C	T	C	T	-0.0121	-0.0237	0.3157	0.749986	FALSE	FALSE	FALSE	ebi-a-GCST90018841	2	189648684	0.0391	476306	0.5447	Esophageal cancer || id:ebi-a-GCST90018841	Esophageal cancer	Esophageal cancer || ||	TRUE	igd	0.0027	5.291e-06	exposure	TRUE	reported	M01303	2	1	TRUE
M01303	2	rs10899384	G	A	G	A	0.0139	0.0856	0.3819	0.628572	FALSE	FALSE	FALSE	ebi-a-GCST90018841	11	77218468	0.0309	476306	0.00561901	Esophageal cancer || id:ebi-a-GCST90018841	Esophageal cancer	Esophageal cancer || ||	TRUE	igd	0.0026	1.27e-07	exposure	TRUE	reported	M01303	2	1	TRUE
M01303	3	rs10990303	C	T	C	T	-0.0129	0.0015	0.2309	0.749915	FALSE	FALSE	FALSE	ebi-a-GCST90018841	9	98410405	0.0328	476306	0.9627	Esophageal cancer || id:ebi-a-GCST90018841	Esophageal cancer	Esophageal cancer || ||	TRUE	igd	0.0028	3.938e-06	exposure	TRUE	reported	M01303	2	1	TRUE
M01303	4	rs12713120	C	T	C	T	0.0122	-0.0004	0.7564	0.243191	FALSE	FALSE	FALSE	ebi-a-GCST90018841	2	50876684	0.0341	476306	0.9898	Esophageal cancer || id:ebi-a-GCST90018841	Esophageal cancer	Esophageal cancer || ||	TRUE	igd	0.0027	6.742e-06	exposure	TRUE	reported	M01303	2	1	TRUE
M01303	5	rs1939471	G	A	G	A	-0.0123	0.025	0.7209	0.42226	FALSE	FALSE	FALSE	ebi-a-GCST90018841	11	95837084	0.0333	476306	0.4513	Esophageal cancer || id:ebi-a-GCST90018841	Esophageal cancer	Esophageal cancer || ||	TRUE	igd	0.0027	4.063e-06	exposure	TRUE	reported	M01303	2	1	TRUE
M01303	6	rs2026395	T	A	T	A	-0.0116	-0.0055	0.6013	0.671819	FALSE	TRUE	FALSE	ebi-a-GCST90018841	10	7850597	0.0364	476306	0.8796	Esophageal cancer || id:ebi-a-GCST90018841	Esophageal cancer	Esophageal cancer || ||	TRUE	igd	0.0026	9.821e-06	exposure	TRUE	reported	M01303	2	1	TRUE
M01303	7	rs2288867	C	T	C	T	-0.0132	-0.0055	0.2334	0.796219	FALSE	FALSE	FALSE	ebi-a-GCST90018841	19	19765568	0.0386	476306	0.8878	Esophageal cancer || id:ebi-a-GCST90018841	Esophageal cancer	Esophageal cancer || ||	TRUE	igd	0.0027	1.018e-06	exposure	TRUE	reported	M01303	2	1	TRUE
M01303	8	rs26724	G	A	G	A	0.014	-0.0064	0.3507	0.693322	FALSE	FALSE	FALSE	ebi-a-GCST90018841	5	106944273	0.0349	476306	0.8546	Esophageal cancer || id:ebi-a-GCST90018841	Esophageal cancer	Esophageal cancer || ||	TRUE	igd	0.0026	1.258e-07	exposure	TRUE	reported	M01303	2	1	TRUE
M01303	9	rs2869990	C	T	C	T	-0.0125	0.0325	0.7192	0.245887	FALSE	FALSE	FALSE	ebi-a-GCST90018841	4	89991614	0.0363	476306	0.3708	Esophageal cancer || id:ebi-a-GCST90018841	Esophageal cancer	Esophageal cancer || ||	TRUE	igd	0.0027	2.831e-06	exposure	TRUE	reported	M01303	2	1	TRUE
M01303	10	rs4768795	G	T	G	T	0.0195	0.0017	0.3587	0.552313	FALSE	FALSE	FALSE	ebi-a-GCST90018841	12	47712974	0.031	476306	0.9561	Esophageal cancer || id:ebi-a-GCST90018841	Esophageal cancer	Esophageal cancer || ||	TRUE	igd	0.0043	6.189e-06	exposure	TRUE	reported	M01303	2	1	TRUE
M01303	11	rs690191	C	T	C	T	-0.0121	-0.0554	0.7821	0.168097	FALSE	FALSE	FALSE	ebi-a-GCST90018841	18	74078079	0.0497	476306	0.265	Esophageal cancer || id:ebi-a-GCST90018841	Esophageal cancer	Esophageal cancer || ||	TRUE	igd	0.0027	9.234e-06	exposure	TRUE	reported	M01303	2	1	TRUE
M01303	12	rs7010256	G	C	G	C	0.1003	-0.3266	0.0158	0.0122701	FALSE	TRUE	FALSE	ebi-a-GCST90018841	8	11019462	0.1878	476306	0.08209	Esophageal cancer || id:ebi-a-GCST90018841	Esophageal cancer	Esophageal cancer || ||	TRUE	igd	0.0224	7.575e-06	exposure	TRUE	reported	M01303	2	1	TRUE
M01303	13	rs726900	G	T	G	T	0.0173	-0.0116	0.8497	0.229191	FALSE	FALSE	FALSE	ebi-a-GCST90018841	9	76638581	0.0329	476306	0.7251	Esophageal cancer || id:ebi-a-GCST90018841	Esophageal cancer	Esophageal cancer || ||	TRUE	igd	0.0036	1.592e-06	exposure	TRUE	reported	M01303	2	1	TRUE
M01303	14	rs7503429	C	A	C	A	-0.016	-0.0166	0.4255	0.471802	FALSE	FALSE	FALSE	ebi-a-GCST90018841	17	80191425	0.0359	476306	0.644	Esophageal cancer || id:ebi-a-GCST90018841	Esophageal cancer	Esophageal cancer || ||	TRUE	igd	0.0026	1.635e-09	exposure	TRUE	reported	M01303	2	1	TRUE
M01303	15	rs8073225	C	T	C	T	-0.013	-0.0522	0.7657	0.245384	FALSE	FALSE	FALSE	ebi-a-GCST90018841	17	77087782	0.0332	476306	0.1165	Esophageal cancer || id:ebi-a-GCST90018841	Esophageal cancer	Esophageal cancer || ||	TRUE	igd	0.0028	3.938e-06	exposure	TRUE	reported	M01303	2	1	TRUE
M01303	16	rs912170	G	A	G	A	-0.0186	-0.0261	0.8773	0.241337	FALSE	FALSE	FALSE	ebi-a-GCST90018841	9	656736	0.0336	476306	0.4378	Esophageal cancer || id:ebi-a-GCST90018841	Esophageal cancer	Esophageal cancer || ||	TRUE	igd	0.0036	2.089e-07	exposure	TRUE	reported	M01303	2	1	TRUE
M01303	17	rs9471841	C	T	C	T	-0.0275	0.0305	0.0526	0.915504	FALSE	FALSE	FALSE	ebi-a-GCST90018841	6	42273332	0.0474	476306	0.5189	Esophageal cancer || id:ebi-a-GCST90018841	Esophageal cancer	Esophageal cancer || ||	TRUE	igd	0.0062	9.844e-06	exposure	TRUE	reported	M01303	2	1	TRUE
M01336	1	rs10112003	G	A	G	A	0.0158	0.0912	0.0782	0.947418	FALSE	FALSE	FALSE	ebi-a-GCST90018841	8	34360493	0.0858	476306	0.2877	Esophageal cancer || id:ebi-a-GCST90018841	Esophageal cancer	Esophageal cancer || ||	TRUE	igd	0.0033	1.734e-06	exposure	TRUE	reported	M01336	2	1	TRUE
M01336	2	rs10199787	C	T	C	T	0.0077	-0.0303	0.6173	0.46655	FALSE	FALSE	FALSE	ebi-a-GCST90018841	2	11092613	0.0314	476306	0.3334	Esophageal cancer || id:ebi-a-GCST90018841	Esophageal cancer	Esophageal cancer || ||	TRUE	igd	0.0017	6.198e-06	exposure	TRUE	reported	M01336	2	1	TRUE
M01336	3	rs10242171	G	A	G	A	-0.0121	0.0335	0.1355	0.885123	FALSE	FALSE	FALSE	ebi-a-GCST90018841	7	28944145	0.0491	476306	0.4956	Esophageal cancer || id:ebi-a-GCST90018841	Esophageal cancer	Esophageal cancer || ||	TRUE	igd	0.0026	3.727e-06	exposure	TRUE	reported	M01336	2	1	TRUE
M01336	4	rs11118120	C	A	C	A	-0.0137	-0.0219	0.8495	0.214209	FALSE	FALSE	FALSE	ebi-a-GCST90018841	1	218705761	0.0339	476306	0.5179	Esophageal cancer || id:ebi-a-GCST90018841	Esophageal cancer	Esophageal cancer || ||	TRUE	igd	0.0029	3.158e-06	exposure	TRUE	reported	M01336	2	1	TRUE
M01336	5	rs11133892	G	A	G	A	0.0089	-0.0007	0.4427	0.467768	FALSE	FALSE	FALSE	ebi-a-GCST90018841	5	17255026	0.0339	476306	0.9829	Esophageal cancer || id:ebi-a-GCST90018841	Esophageal cancer	Esophageal cancer || ||	TRUE	igd	0.0017	1.559e-07	exposure	TRUE	reported	M01336	2	1	TRUE
M01336	6	rs11193635	C	T	C	T	0.0087	-0.0226	0.6724	0.280265	FALSE	FALSE	FALSE	ebi-a-GCST90018841	10	109468251	0.0354	476306	0.5221	Esophageal cancer || id:ebi-a-GCST90018841	Esophageal cancer	Esophageal cancer || ||	TRUE	igd	0.0018	7.342e-07	exposure	TRUE	reported	M01336	2	1	TRUE
M01336	7	rs11222474	G	T	G	T	-0.0082	0.0722	0.6036	0.35893	FALSE	FALSE	FALSE	ebi-a-GCST90018841	11	130987730	0.0312	476306	0.0208401	Esophageal cancer || id:ebi-a-GCST90018841	Esophageal cancer	Esophageal cancer || ||	TRUE	igd	0.0017	1.42e-06	exposure	TRUE	reported	M01336	2	1	TRUE
M01336	8	rs11720202	G	C	G	C	0.008	0.0387	0.5509	0.522904	FALSE	TRUE	TRUE	ebi-a-GCST90018841	3	116307410	0.0313	476306	0.2164	Esophageal cancer || id:ebi-a-GCST90018841	Esophageal cancer	Esophageal cancer || ||	TRUE	igd	0.0017	2.75e-06	exposure	TRUE	reported	M01336	2	1	FALSE
M01336	9	rs12147529	G	A	G	A	0.0078	-0.0212	0.4485	0.470251	FALSE	FALSE	FALSE	ebi-a-GCST90018841	14	33554293	0.0311	476306	0.4959	Esophageal cancer || id:ebi-a-GCST90018841	Esophageal cancer	Esophageal cancer || ||	TRUE	igd	0.0017	5.917e-06	exposure	TRUE	reported	M01336	2	1	TRUE
M01336	10	rs12200468	G	A	G	A	0.0111	0.0244	0.8245	0.134235	FALSE	FALSE	FALSE	ebi-a-GCST90018841	6	73351870	0.0559	476306	0.662101	Esophageal cancer || id:ebi-a-GCST90018841	Esophageal cancer	Esophageal cancer || ||	TRUE	igd	0.0025	6.851e-06	exposure	TRUE	reported	M01336	2	1	TRUE
M01336	11	rs12353451	G	A	G	A	-0.0229	0.0924	0.0373	0.953302	FALSE	FALSE	FALSE	ebi-a-GCST90018841	9	138061056	0.0647	476306	0.1535	Esophageal cancer || id:ebi-a-GCST90018841	Esophageal cancer	Esophageal cancer || ||	TRUE	igd	0.0049	3.123e-06	exposure	TRUE	reported	M01336	2	1	TRUE
M01336	12	rs12931268	C	T	C	T	-0.0087	0.031	0.6329	0.318352	FALSE	FALSE	FALSE	ebi-a-GCST90018841	16	49804502	0.0331	476306	0.3484	Esophageal cancer || id:ebi-a-GCST90018841	Esophageal cancer	Esophageal cancer || ||	TRUE	igd	0.0017	2.907e-07	exposure	TRUE	reported	M01336	2	1	TRUE
M01336	13	rs13355979	G	A	G	A	-0.0078	0.0122	0.5663	0.449633	FALSE	FALSE	FALSE	ebi-a-GCST90018841	5	32984015	0.0295	476306	0.680299	Esophageal cancer || id:ebi-a-GCST90018841	Esophageal cancer	Esophageal cancer || ||	TRUE	igd	0.0017	3.942e-06	exposure	TRUE	reported	M01336	2	1	TRUE
M01336	14	rs1348656	C	T	C	T	-0.0117	-0.0146	0.798	0.189479	FALSE	FALSE	FALSE	ebi-a-GCST90018841	3	144933520	0.0383	476306	0.7032	Esophageal cancer || id:ebi-a-GCST90018841	Esophageal cancer	Esophageal cancer || ||	TRUE	igd	0.0024	9.069e-07	exposure	TRUE	reported	M01336	2	1	TRUE
M01336	15	rs1466228	C	T	C	T	-0.0234	0.0404	0.035	0.958018	FALSE	FALSE	FALSE	ebi-a-GCST90018841	4	32428311	0.0672	476306	0.5481	Esophageal cancer || id:ebi-a-GCST90018841	Esophageal cancer	Esophageal cancer || ||	TRUE	igd	0.0051	4.185e-06	exposure	TRUE	reported	M01336	2	1	TRUE
M01336	16	rs1480309	C	T	C	T	-0.0077	0.0334	0.3482	0.626701	FALSE	FALSE	FALSE	ebi-a-GCST90018841	4	58727800	0.03	476306	0.265	Esophageal cancer || id:ebi-a-GCST90018841	Esophageal cancer	Esophageal cancer || ||	TRUE	igd	0.0017	5.623e-06	exposure	TRUE	reported	M01336	2	1	TRUE
M01336	17	rs2190223	G	A	G	A	0.0076	-0.0294	0.5733	0.3974	FALSE	FALSE	FALSE	ebi-a-GCST90018841	7	70689665	0.0299	476306	0.3257	Esophageal cancer || id:ebi-a-GCST90018841	Esophageal cancer	Esophageal cancer || ||	TRUE	igd	0.0017	7.691e-06	exposure	TRUE	reported	M01336	2	1	TRUE
M01336	18	rs2931383	G	T	G	T	0.0078	-0.0315	0.5816	0.356098	FALSE	FALSE	FALSE	ebi-a-GCST90018841	3	19939707	0.033	476306	0.3406	Esophageal cancer || id:ebi-a-GCST90018841	Esophageal cancer	Esophageal cancer || ||	TRUE	igd	0.0017	4.678e-06	exposure	TRUE	reported	M01336	2	1	TRUE
M01336	19	rs4408	G	A	G	A	0.0107	-0.0293	0.1844	0.748851	FALSE	FALSE	FALSE	ebi-a-GCST90018841	22	48765011	0.0333	476306	0.3796	Esophageal cancer || id:ebi-a-GCST90018841	Esophageal cancer	Esophageal cancer || ||	TRUE	igd	0.0024	9.964e-06	exposure	TRUE	reported	M01336	2	1	TRUE
M01336	20	rs4420815	G	A	G	A	-0.015	-0.0023	0.143	0.775388	FALSE	FALSE	FALSE	ebi-a-GCST90018841	3	33794769	0.0332	476306	0.944	Esophageal cancer || id:ebi-a-GCST90018841	Esophageal cancer	Esophageal cancer || ||	TRUE	igd	0.003	5.733e-07	exposure	TRUE	reported	M01336	2	1	TRUE
M01336	21	rs4470674	T	A	T	A	-0.0106	0.0382	0.7184	0.724264	FALSE	TRUE	FALSE	ebi-a-GCST90018841	4	179489581	0.0346	476306	0.2695	Esophageal cancer || id:ebi-a-GCST90018841	Esophageal cancer	Esophageal cancer || ||	TRUE	igd	0.0022	2.019e-06	exposure	TRUE	reported	M01336	2	1	TRUE
M01336	22	rs4957697	G	A	G	A	-0.0081	-0.0066	0.4208	0.505789	FALSE	FALSE	FALSE	ebi-a-GCST90018841	5	106564497	0.0305	476306	0.8279	Esophageal cancer || id:ebi-a-GCST90018841	Esophageal cancer	Esophageal cancer || ||	TRUE	igd	0.0017	1.733e-06	exposure	TRUE	reported	M01336	2	1	TRUE
M01336	23	rs577266	C	A	C	A	-0.009	0.0107	0.637	0.352427	FALSE	FALSE	FALSE	ebi-a-GCST90018841	9	29640242	0.0308	476306	0.7294	Esophageal cancer || id:ebi-a-GCST90018841	Esophageal cancer	Esophageal cancer || ||	TRUE	igd	0.002	6.795e-06	exposure	TRUE	reported	M01336	2	1	TRUE
M01336	24	rs603424	G	A	G	A	0.0151	0.0776	0.1836	0.877667	FALSE	FALSE	FALSE	ebi-a-GCST90018841	10	102075479	0.0542	476306	0.1519	Esophageal cancer || id:ebi-a-GCST90018841	Esophageal cancer	Esophageal cancer || ||	TRUE	igd	0.0024	2.455e-10	exposure	TRUE	reported	M01336	2	1	TRUE
M01336	25	rs6540294	C	A	C	A	-0.008	0.0608	0.451	0.495706	FALSE	FALSE	FALSE	ebi-a-GCST90018841	16	86479404	0.0321	476306	0.0583499	Esophageal cancer || id:ebi-a-GCST90018841	Esophageal cancer	Esophageal cancer || ||	TRUE	igd	0.0017	2.872e-06	exposure	TRUE	reported	M01336	2	1	TRUE
M01336	26	rs7565567	C	A	C	A	-0.042	0.0763	0.982	0.0928349	FALSE	FALSE	FALSE	ebi-a-GCST90018841	2	11711222	0.042	476306	0.06952	Esophageal cancer || id:ebi-a-GCST90018841	Esophageal cancer	Esophageal cancer || ||	TRUE	igd	0.009	3.061e-06	exposure	TRUE	reported	M01336	2	1	TRUE
M01336	27	rs7661524	G	C	G	C	0.009	-0.0092	0.5784	0.509862	FALSE	TRUE	TRUE	ebi-a-GCST90018841	4	58000230	0.0309	476306	0.766999	Esophageal cancer || id:ebi-a-GCST90018841	Esophageal cancer	Esophageal cancer || ||	TRUE	igd	0.0017	1.261e-07	exposure	TRUE	reported	M01336	2	1	FALSE
M01336	28	rs802993	G	A	G	A	-0.0278	0.0276	0.0685	0.936859	FALSE	FALSE	FALSE	ebi-a-GCST90018841	14	52674877	0.0646	476306	0.6698	Esophageal cancer || id:ebi-a-GCST90018841	Esophageal cancer	Esophageal cancer || ||	TRUE	igd	0.0063	9.106e-06	exposure	TRUE	reported	M01336	2	1	TRUE
M01336	29	rs942888	G	A	G	A	-0.0076	0.0464	0.4776	0.445216	FALSE	FALSE	FALSE	ebi-a-GCST90018841	13	46135229	0.0346	476306	0.1802	Esophageal cancer || id:ebi-a-GCST90018841	Esophageal cancer	Esophageal cancer || ||	TRUE	igd	0.0017	6.292e-06	exposure	TRUE	reported	M01336	2	1	TRUE
M01336	30	rs9809122	G	A	G	A	-0.008	-0.0128	0.5296	0.502757	FALSE	FALSE	FALSE	ebi-a-GCST90018841	3	70084253	0.0306	476306	0.676	Esophageal cancer || id:ebi-a-GCST90018841	Esophageal cancer	Esophageal cancer || ||	TRUE	igd	0.0017	2.445e-06	exposure	TRUE	reported	M01336	2	1	TRUE
M01356	1	rs10021069	C	T	C	T	0.031	-0.2889	0.9664	0.0354998	FALSE	FALSE	FALSE	ebi-a-GCST90018841	4	32355847	0.115	476306	0.0119801	Esophageal cancer || id:ebi-a-GCST90018841	Esophageal cancer	Esophageal cancer || ||	TRUE	igd	0.0067	4.065e-06	exposure	TRUE	reported	M01356	2	1	TRUE
M01356	2	rs10156335	G	A	G	A	-0.0153	0.0447	0.8473	0.166851	FALSE	FALSE	FALSE	ebi-a-GCST90018841	8	95643315	0.0387	476306	0.248	Esophageal cancer || id:ebi-a-GCST90018841	Esophageal cancer	Esophageal cancer || ||	TRUE	igd	0.0034	7.174e-06	exposure	TRUE	reported	M01356	2	1	TRUE
M01356	3	rs11118895	C	T	C	T	0.0202	0.0296	0.4675	0.558786	FALSE	FALSE	FALSE	ebi-a-GCST90018841	1	222093006	0.0299	476306	0.321	Esophageal cancer || id:ebi-a-GCST90018841	Esophageal cancer	Esophageal cancer || ||	TRUE	igd	0.0045	7.155e-06	exposure	TRUE	reported	M01356	2	1	TRUE
M01356	4	rs11674467	C	T	C	T	0.0148	-0.048	0.4181	0.459774	FALSE	FALSE	FALSE	ebi-a-GCST90018841	2	38621456	0.0345	476306	0.1641	Esophageal cancer || id:ebi-a-GCST90018841	Esophageal cancer	Esophageal cancer || ||	TRUE	igd	0.003	7.005e-07	exposure	TRUE	reported	M01356	2	1	TRUE
M01356	5	rs11780703	C	T	C	T	-0.0127	-0.1027	0.7557	0.27298	FALSE	FALSE	FALSE	ebi-a-GCST90018841	8	139674108	0.032	476306	0.001341	Esophageal cancer || id:ebi-a-GCST90018841	Esophageal cancer	Esophageal cancer || ||	TRUE	igd	0.0026	9.892e-07	exposure	TRUE	reported	M01356	2	1	TRUE
M01356	6	rs11824733	C	T	C	T	0.072	-0.0707	0.0212	0.975938	FALSE	FALSE	FALSE	ebi-a-GCST90018841	11	23569779	0.1504	476306	0.6384	Esophageal cancer || id:ebi-a-GCST90018841	Esophageal cancer	Esophageal cancer || ||	TRUE	igd	0.0161	7.644e-06	exposure	TRUE	reported	M01356	2	1	TRUE
M01356	7	rs12862123	G	C	G	C	-0.0119	0.0249	0.4723	0.46977	FALSE	TRUE	TRUE	ebi-a-GCST90018841	13	80587669	0.0301	476306	0.4075	Esophageal cancer || id:ebi-a-GCST90018841	Esophageal cancer	Esophageal cancer || ||	TRUE	igd	0.0025	2.618e-06	exposure	TRUE	reported	M01356	2	1	FALSE
M01356	8	rs1483739	C	A	C	A	0.0117	0.0364	0.2369	0.628092	FALSE	FALSE	FALSE	ebi-a-GCST90018841	4	96314260	0.0342	476306	0.2872	Esophageal cancer || id:ebi-a-GCST90018841	Esophageal cancer	Esophageal cancer || ||	TRUE	igd	0.0026	9.507e-06	exposure	TRUE	reported	M01356	2	1	TRUE
M01356	9	rs17066836	G	C	G	C	-0.0707	0.1056	0.0202	0.0120941	FALSE	TRUE	FALSE	ebi-a-GCST90018841	18	58034591	0.1708	476306	0.5363	Esophageal cancer || id:ebi-a-GCST90018841	Esophageal cancer	Esophageal cancer || ||	TRUE	igd	0.0157	6.243e-06	exposure	TRUE	reported	M01356	2	1	TRUE
M01356	10	rs17511568	C	T	C	T	0.0152	-0.1147	0.8423	0.175486	FALSE	FALSE	FALSE	ebi-a-GCST90018841	6	4461144	0.0596	476306	0.0545105	Esophageal cancer || id:ebi-a-GCST90018841	Esophageal cancer	Esophageal cancer || ||	TRUE	igd	0.0033	5.26e-06	exposure	TRUE	reported	M01356	2	1	TRUE
M01356	11	rs1801838	C	T	C	T	-0.0469	0.0764	0.9655	0.082599	FALSE	FALSE	FALSE	ebi-a-GCST90018841	4	76568609	0.0682	476306	0.263	Esophageal cancer || id:ebi-a-GCST90018841	Esophageal cancer	Esophageal cancer || ||	TRUE	igd	0.0105	8.513e-06	exposure	TRUE	reported	M01356	2	1	TRUE
M01356	12	rs281216	G	T	G	T	0.0205	0.0472	0.9184	0.094153	FALSE	FALSE	FALSE	ebi-a-GCST90018841	15	47708579	0.0787	476306	0.5483	Esophageal cancer || id:ebi-a-GCST90018841	Esophageal cancer	Esophageal cancer || ||	TRUE	igd	0.0043	1.704e-06	exposure	TRUE	reported	M01356	2	1	TRUE
M01356	13	rs4472784	C	T	C	T	-0.0118	0.0034	0.3048	0.736431	FALSE	FALSE	FALSE	ebi-a-GCST90018841	1	173396971	0.0422	476306	0.9353	Esophageal cancer || id:ebi-a-GCST90018841	Esophageal cancer	Esophageal cancer || ||	TRUE	igd	0.0026	4.782e-06	exposure	TRUE	reported	M01356	2	1	TRUE
M01356	14	rs603424	G	A	G	A	0.0182	0.0776	0.1833	0.877667	FALSE	FALSE	FALSE	ebi-a-GCST90018841	10	102075479	0.0542	476306	0.1519	Esophageal cancer || id:ebi-a-GCST90018841	Esophageal cancer	Esophageal cancer || ||	TRUE	igd	0.0032	2.229e-08	exposure	TRUE	reported	M01356	2	1	TRUE
M01356	15	rs6486528	G	C	G	C	0.0228	0.021	0.9236	0.847202	FALSE	TRUE	FALSE	ebi-a-GCST90018841	12	130689914	0.0365	476306	0.5645	Esophageal cancer || id:ebi-a-GCST90018841	Esophageal cancer	Esophageal cancer || ||	TRUE	igd	0.0049	3.302e-06	exposure	TRUE	reported	M01356	2	1	TRUE
M01356	16	rs7322343	C	A	C	A	-0.0523	0.0534	0.0391	0.885586	FALSE	FALSE	FALSE	ebi-a-GCST90018841	13	73971058	0.0415	476306	0.198	Esophageal cancer || id:ebi-a-GCST90018841	Esophageal cancer	Esophageal cancer || ||	TRUE	igd	0.0115	5.206e-06	exposure	TRUE	reported	M01356	2	1	TRUE
M01356	17	rs9291034	C	T	C	T	-0.0117	-0.0004	0.4068	0.562108	FALSE	FALSE	FALSE	ebi-a-GCST90018841	3	192632492	0.0456	476306	0.9922	Esophageal cancer || id:ebi-a-GCST90018841	Esophageal cancer	Esophageal cancer || ||	TRUE	igd	0.0026	5.416e-06	exposure	TRUE	reported	M01356	2	1	TRUE
M01358	1	rs10021069	C	T	C	T	0.0238	-0.2889	0.9663	0.0354998	FALSE	FALSE	FALSE	ebi-a-GCST90018841	4	32355847	0.115	476306	0.0119801	Esophageal cancer || id:ebi-a-GCST90018841	Esophageal cancer	Esophageal cancer || ||	TRUE	igd	0.005	1.81e-06	exposure	TRUE	reported	M01358	2	1	TRUE
M01358	2	rs10152773	C	T	C	T	-0.0224	0.0346	0.0425	0.953043	FALSE	FALSE	FALSE	ebi-a-GCST90018841	15	80674262	0.0638	476306	0.5877	Esophageal cancer || id:ebi-a-GCST90018841	Esophageal cancer	Esophageal cancer || ||	TRUE	igd	0.0049	4.733e-06	exposure	TRUE	reported	M01358	2	1	TRUE
M01358	3	rs10160169	G	A	G	A	0.0084	0.0221	0.6329	0.289809	FALSE	FALSE	FALSE	ebi-a-GCST90018841	10	91856824	0.0462	476306	0.632501	Esophageal cancer || id:ebi-a-GCST90018841	Esophageal cancer	Esophageal cancer || ||	TRUE	igd	0.0018	3.777e-06	exposure	TRUE	reported	M01358	2	1	TRUE
M01358	4	rs10242171	G	A	G	A	-0.012	0.0335	0.1356	0.885123	FALSE	FALSE	FALSE	ebi-a-GCST90018841	7	28944145	0.0491	476306	0.4956	Esophageal cancer || id:ebi-a-GCST90018841	Esophageal cancer	Esophageal cancer || ||	TRUE	igd	0.0026	4.246e-06	exposure	TRUE	reported	M01358	2	1	TRUE
M01358	5	rs10498606	C	A	C	A	-0.0077	0.0112	0.4534	0.532473	FALSE	FALSE	FALSE	ebi-a-GCST90018841	14	87320278	0.0295	476306	0.703301	Esophageal cancer || id:ebi-a-GCST90018841	Esophageal cancer	Esophageal cancer || ||	TRUE	igd	0.0017	6.402e-06	exposure	TRUE	reported	M01358	2	1	TRUE
M01358	6	rs1075227	C	T	C	T	0.009	0.0024	0.552	0.497695	FALSE	FALSE	FALSE	ebi-a-GCST90018841	4	18512526	0.0294	476306	0.9362	Esophageal cancer || id:ebi-a-GCST90018841	Esophageal cancer	Esophageal cancer || ||	TRUE	igd	0.002	6.795e-06	exposure	TRUE	reported	M01358	2	1	TRUE
M01358	7	rs10757839	C	T	C	T	0.0079	-0.0113	0.6521	0.400012	FALSE	FALSE	FALSE	ebi-a-GCST90018841	9	2942968	0.0299	476306	0.7052	Esophageal cancer || id:ebi-a-GCST90018841	Esophageal cancer	Esophageal cancer || ||	TRUE	igd	0.0017	4.739e-06	exposure	TRUE	reported	M01358	2	1	TRUE
M01358	8	rs10853932	C	T	C	T	0.008	-0.0204	0.345	0.526397	FALSE	FALSE	FALSE	ebi-a-GCST90018841	19	34324709	0.0357	476306	0.567799	Esophageal cancer || id:ebi-a-GCST90018841	Esophageal cancer	Esophageal cancer || ||	TRUE	igd	0.0018	5.449e-06	exposure	TRUE	reported	M01358	2	1	TRUE
M01358	9	rs11118120	C	A	C	A	-0.0121	-0.0219	0.8531	0.214209	FALSE	FALSE	FALSE	ebi-a-GCST90018841	1	218705761	0.0339	476306	0.5179	Esophageal cancer || id:ebi-a-GCST90018841	Esophageal cancer	Esophageal cancer || ||	TRUE	igd	0.0025	1.176e-06	exposure	TRUE	reported	M01358	2	1	TRUE
M01358	10	rs11940037	C	T	C	T	0.0125	0.0066	0.8408	0.182769	FALSE	FALSE	FALSE	ebi-a-GCST90018841	4	58835528	0.0392	476306	0.8657	Esophageal cancer || id:ebi-a-GCST90018841	Esophageal cancer	Esophageal cancer || ||	TRUE	igd	0.0025	7.006e-07	exposure	TRUE	reported	M01358	2	1	TRUE
M01358	11	rs12353451	G	A	G	A	-0.0223	0.0924	0.0373	0.953302	FALSE	FALSE	FALSE	ebi-a-GCST90018841	9	138061056	0.0647	476306	0.1535	Esophageal cancer || id:ebi-a-GCST90018841	Esophageal cancer	Esophageal cancer || ||	TRUE	igd	0.0049	6.061e-06	exposure	TRUE	reported	M01358	2	1	TRUE
M01358	12	rs1237044	C	T	C	T	0.0081	0.027	0.5836	0.489604	FALSE	FALSE	FALSE	ebi-a-GCST90018841	17	7042246	0.0306	476306	0.3773	Esophageal cancer || id:ebi-a-GCST90018841	Esophageal cancer	Esophageal cancer || ||	TRUE	igd	0.0018	5.097e-06	exposure	TRUE	reported	M01358	2	1	TRUE
M01358	13	rs13355979	G	A	G	A	-0.0076	0.0122	0.5665	0.449633	FALSE	FALSE	FALSE	ebi-a-GCST90018841	5	32984015	0.0295	476306	0.680299	Esophageal cancer || id:ebi-a-GCST90018841	Esophageal cancer	Esophageal cancer || ||	TRUE	igd	0.0017	6.232e-06	exposure	TRUE	reported	M01358	2	1	TRUE
M01358	14	rs1348656	C	T	C	T	-0.0137	-0.0146	0.798	0.189479	FALSE	FALSE	FALSE	ebi-a-GCST90018841	3	144933520	0.0383	476306	0.7032	Esophageal cancer || id:ebi-a-GCST90018841	Esophageal cancer	Esophageal cancer || ||	TRUE	igd	0.0024	1.169e-08	exposure	TRUE	reported	M01358	2	1	TRUE
M01358	15	rs1426441	G	A	G	A	0.0113	0.0408	0.1423	0.8137	FALSE	FALSE	FALSE	ebi-a-GCST90018841	12	114050965	0.0366	476306	0.2645	Esophageal cancer || id:ebi-a-GCST90018841	Esophageal cancer	Esophageal cancer || ||	TRUE	igd	0.0025	4.871e-06	exposure	TRUE	reported	M01358	2	1	TRUE
M01358	16	rs1477025	C	T	C	T	0.0087	-0.0274	0.6547	0.413426	FALSE	FALSE	FALSE	ebi-a-GCST90018841	16	49811433	0.0302	476306	0.3656	Esophageal cancer || id:ebi-a-GCST90018841	Esophageal cancer	Esophageal cancer || ||	TRUE	igd	0.0017	4.828e-07	exposure	TRUE	reported	M01358	2	1	TRUE
M01358	17	rs1662999	C	T	C	T	0.0079	-0.0134	0.6325	0.535928	FALSE	FALSE	FALSE	ebi-a-GCST90018841	2	26886802	0.0415	476306	0.745799	Esophageal cancer || id:ebi-a-GCST90018841	Esophageal cancer	Esophageal cancer || ||	TRUE	igd	0.0017	4.209e-06	exposure	TRUE	reported	M01358	2	1	TRUE
M01358	18	rs1922419	G	A	G	A	-0.0182	0.0472	0.7807	0.178753	FALSE	FALSE	FALSE	ebi-a-GCST90018841	7	132919013	0.0452	476306	0.296	Esophageal cancer || id:ebi-a-GCST90018841	Esophageal cancer	Esophageal cancer || ||	TRUE	igd	0.0039	3.365e-06	exposure	TRUE	reported	M01358	2	1	TRUE
M01358	19	rs2100884	C	T	C	T	-0.0084	-0.0791	0.4375	0.440882	FALSE	FALSE	FALSE	ebi-a-GCST90018841	11	6159019	0.0353	476306	0.0249402	Esophageal cancer || id:ebi-a-GCST90018841	Esophageal cancer	Esophageal cancer || ||	TRUE	igd	0.0017	8.6e-07	exposure	TRUE	reported	M01358	2	1	TRUE
M01358	20	rs2115366	C	T	C	T	-0.0079	-0.0077	0.4418	0.609002	FALSE	FALSE	FALSE	ebi-a-GCST90018841	2	8464031	0.0303	476306	0.799	Esophageal cancer || id:ebi-a-GCST90018841	Esophageal cancer	Esophageal cancer || ||	TRUE	igd	0.0017	3.927e-06	exposure	TRUE	reported	M01358	2	1	TRUE
M01358	21	rs216283	C	A	C	A	0.008	-0.0164	0.4171	0.576306	FALSE	FALSE	FALSE	ebi-a-GCST90018841	19	3007698	0.0301	476306	0.5861	Esophageal cancer || id:ebi-a-GCST90018841	Esophageal cancer	Esophageal cancer || ||	TRUE	igd	0.0017	2.631e-06	exposure	TRUE	reported	M01358	2	1	TRUE
M01358	22	rs2280248	G	A	G	A	-0.0077	0.0236	0.4808	0.566319	FALSE	FALSE	FALSE	ebi-a-GCST90018841	15	42433802	0.0334	476306	0.4798	Esophageal cancer || id:ebi-a-GCST90018841	Esophageal cancer	Esophageal cancer || ||	TRUE	igd	0.0017	5.545e-06	exposure	TRUE	reported	M01358	2	1	TRUE
M01358	23	rs2489020	C	T	C	T	-0.0081	-0.0381	0.5262	0.533016	FALSE	FALSE	FALSE	ebi-a-GCST90018841	10	102385066	0.0304	476306	0.2099	Esophageal cancer || id:ebi-a-GCST90018841	Esophageal cancer	Esophageal cancer || ||	TRUE	igd	0.0017	2.3e-06	exposure	TRUE	reported	M01358	2	1	TRUE
M01358	24	rs281216	G	T	G	T	0.0149	0.0472	0.9187	0.094153	FALSE	FALSE	FALSE	ebi-a-GCST90018841	15	47708579	0.0787	476306	0.5483	Esophageal cancer || id:ebi-a-GCST90018841	Esophageal cancer	Esophageal cancer || ||	TRUE	igd	0.0033	8.264e-06	exposure	TRUE	reported	M01358	2	1	TRUE
M01358	25	rs2929381	G	C	G	C	0.008	0.0311	0.5722	0.643919	FALSE	TRUE	TRUE	ebi-a-GCST90018841	3	19938988	0.033	476306	0.3455	Esophageal cancer || id:ebi-a-GCST90018841	Esophageal cancer	Esophageal cancer || ||	TRUE	igd	0.0017	2.954e-06	exposure	TRUE	reported	M01358	2	1	FALSE
M01358	26	rs3087751	C	A	C	A	0.0078	0.0241	0.423	0.631649	FALSE	FALSE	FALSE	ebi-a-GCST90018841	20	1147410	0.0331	476306	0.4666	Esophageal cancer || id:ebi-a-GCST90018841	Esophageal cancer	Esophageal cancer || ||	TRUE	igd	0.0017	5.234e-06	exposure	TRUE	reported	M01358	2	1	TRUE
M01358	27	rs3748771	G	T	G	T	-0.0671	0.1101	0.9877	0.0315282	FALSE	FALSE	FALSE	ebi-a-GCST90018841	1	230973707	0.0615	476306	0.0733297	Esophageal cancer || id:ebi-a-GCST90018841	Esophageal cancer	Esophageal cancer || ||	TRUE	igd	0.0149	6.346e-06	exposure	TRUE	reported	M01358	2	1	TRUE
M01358	28	rs3863373	C	A	C	A	-0.008	0.0029	0.3335	0.646811	FALSE	FALSE	FALSE	ebi-a-GCST90018841	12	71288396	0.0303	476306	0.9239	Esophageal cancer || id:ebi-a-GCST90018841	Esophageal cancer	Esophageal cancer || ||	TRUE	igd	0.0017	4.205e-06	exposure	TRUE	reported	M01358	2	1	TRUE
M01358	29	rs4420815	G	A	G	A	-0.014	-0.0023	0.143	0.775388	FALSE	FALSE	FALSE	ebi-a-GCST90018841	3	33794769	0.0332	476306	0.944	Esophageal cancer || id:ebi-a-GCST90018841	Esophageal cancer	Esophageal cancer || ||	TRUE	igd	0.003	3.061e-06	exposure	TRUE	reported	M01358	2	1	TRUE
M01358	30	rs4507103	G	A	G	A	0.0077	0.0219	0.397	0.570039	FALSE	FALSE	FALSE	ebi-a-GCST90018841	2	215361613	0.0296	476306	0.4596	Esophageal cancer || id:ebi-a-GCST90018841	Esophageal cancer	Esophageal cancer || ||	TRUE	igd	0.0017	6.893e-06	exposure	TRUE	reported	M01358	2	1	TRUE
M01358	31	rs4710948	G	A	G	A	-0.0085	-0.0196	0.3382	0.649165	FALSE	FALSE	FALSE	ebi-a-GCST90018841	6	10305925	0.031	476306	0.526	Esophageal cancer || id:ebi-a-GCST90018841	Esophageal cancer	Esophageal cancer || ||	TRUE	igd	0.0017	6.939e-07	exposure	TRUE	reported	M01358	2	1	TRUE
M01358	32	rs4750059	G	C	G	C	-0.0134	-0.0253	0.7956	0.759388	FALSE	TRUE	FALSE	ebi-a-GCST90018841	10	11471466	0.0381	476306	0.506499	Esophageal cancer || id:ebi-a-GCST90018841	Esophageal cancer	Esophageal cancer || ||	TRUE	igd	0.003	6.492e-06	exposure	TRUE	reported	M01358	2	1	TRUE
M01358	33	rs4961155	G	C	G	C	0.0077	0.0577	0.4226	0.47976	FALSE	TRUE	TRUE	ebi-a-GCST90018841	8	90678263	0.031	476306	0.0620898	Esophageal cancer || id:ebi-a-GCST90018841	Esophageal cancer	Esophageal cancer || ||	TRUE	igd	0.0017	6.074e-06	exposure	TRUE	reported	M01358	2	1	FALSE
M01358	34	rs603424	G	A	G	A	0.0225	0.0776	0.1835	0.877667	FALSE	FALSE	FALSE	ebi-a-GCST90018841	10	102075479	0.0542	476306	0.1519	Esophageal cancer || id:ebi-a-GCST90018841	Esophageal cancer	Esophageal cancer || ||	TRUE	igd	0.0024	6.064e-21	exposure	TRUE	reported	M01358	2	1	TRUE
M01358	35	rs6453594	G	A	G	A	-0.0108	-0.0281	0.2196	0.82608	FALSE	FALSE	FALSE	ebi-a-GCST90018841	6	73335690	0.0513	476306	0.5836	Esophageal cancer || id:ebi-a-GCST90018841	Esophageal cancer	Esophageal cancer || ||	TRUE	igd	0.0024	7.008e-06	exposure	TRUE	reported	M01358	2	1	TRUE
M01358	36	rs6733405	G	A	G	A	-0.0082	0.0037	0.3867	0.489689	FALSE	FALSE	FALSE	ebi-a-GCST90018841	2	22973119	0.0347	476306	0.9152	Esophageal cancer || id:ebi-a-GCST90018841	Esophageal cancer	Esophageal cancer || ||	TRUE	igd	0.0017	2.415e-06	exposure	TRUE	reported	M01358	2	1	TRUE
M01358	37	rs6883481	C	T	C	T	0.0077	-0.0077	0.4737	0.500921	FALSE	FALSE	FALSE	ebi-a-GCST90018841	5	166132929	0.0295	476306	0.793699	Esophageal cancer || id:ebi-a-GCST90018841	Esophageal cancer	Esophageal cancer || ||	TRUE	igd	0.0017	6.17e-06	exposure	TRUE	reported	M01358	2	1	TRUE
M01358	38	rs727892	G	A	G	A	0.0083	0.0289	0.5021	0.502366	FALSE	FALSE	FALSE	ebi-a-GCST90018841	22	29443709	0.0295	476306	0.3267	Esophageal cancer || id:ebi-a-GCST90018841	Esophageal cancer	Esophageal cancer || ||	TRUE	igd	0.0017	8.15e-07	exposure	TRUE	reported	M01358	2	1	TRUE
M01358	39	rs7583745	C	T	C	T	-0.0262	0.076	0.8839	0.0926323	FALSE	FALSE	FALSE	ebi-a-GCST90018841	2	79538898	0.0765	476306	0.3208	Esophageal cancer || id:ebi-a-GCST90018841	Esophageal cancer	Esophageal cancer || ||	TRUE	igd	0.0055	1.487e-06	exposure	TRUE	reported	M01358	2	1	TRUE
M01358	40	rs7681360	G	A	G	A	0.0078	-0.0039	0.5825	0.506068	FALSE	FALSE	FALSE	ebi-a-GCST90018841	4	57973165	0.0309	476306	0.9004	Esophageal cancer || id:ebi-a-GCST90018841	Esophageal cancer	Esophageal cancer || ||	TRUE	igd	0.0017	4.186e-06	exposure	TRUE	reported	M01358	2	1	TRUE
M01358	41	rs7996008	G	A	G	A	0.0079	0.0055	0.2935	0.614586	FALSE	FALSE	FALSE	ebi-a-GCST90018841	13	58365712	0.0309	476306	0.8581	Esophageal cancer || id:ebi-a-GCST90018841	Esophageal cancer	Esophageal cancer || ||	TRUE	igd	0.0017	5.685e-06	exposure	TRUE	reported	M01358	2	1	TRUE
M01358	42	rs954820	G	A	G	A	0.0083	-0.041	0.5619	0.391137	FALSE	FALSE	FALSE	ebi-a-GCST90018841	10	133957761	0.0325	476306	0.2074	Esophageal cancer || id:ebi-a-GCST90018841	Esophageal cancer	Esophageal cancer || ||	TRUE	igd	0.0018	2.57e-06	exposure	TRUE	reported	M01358	2	1	TRUE
M01358	43	rs9568232	C	T	C	T	0.0126	0.026	0.1152	0.902459	FALSE	FALSE	FALSE	ebi-a-GCST90018841	13	50089844	0.0447	476306	0.5604	Esophageal cancer || id:ebi-a-GCST90018841	Esophageal cancer	Esophageal cancer || ||	TRUE	igd	0.0028	5.056e-06	exposure	TRUE	reported	M01358	2	1	TRUE
M01358	44	rs9809122	G	A	G	A	-0.0087	-0.0128	0.5295	0.502757	FALSE	FALSE	FALSE	ebi-a-GCST90018841	3	70084253	0.0306	476306	0.676	Esophageal cancer || id:ebi-a-GCST90018841	Esophageal cancer	Esophageal cancer || ||	TRUE	igd	0.0017	3.924e-07	exposure	TRUE	reported	M01358	2	1	TRUE
M01359	1	rs10112003	G	A	G	A	0.019	0.0912	0.0783	0.947418	FALSE	FALSE	FALSE	ebi-a-GCST90018841	8	34360493	0.0858	476306	0.2877	Esophageal cancer || id:ebi-a-GCST90018841	Esophageal cancer	Esophageal cancer || ||	TRUE	igd	0.004	2.412e-06	exposure	TRUE	reported	M01359	2	1	TRUE
M01359	2	rs10242171	G	A	G	A	-0.0154	0.0335	0.135	0.885123	FALSE	FALSE	FALSE	ebi-a-GCST90018841	7	28944145	0.0491	476306	0.4956	Esophageal cancer || id:ebi-a-GCST90018841	Esophageal cancer	Esophageal cancer || ||	TRUE	igd	0.0033	4.315e-06	exposure	TRUE	reported	M01359	2	1	TRUE
M01359	3	rs10746614	G	A	G	A	-0.0114	-0.0718	0.2333	0.821691	FALSE	FALSE	FALSE	ebi-a-GCST90018841	9	82616777	0.0519	476306	0.1662	Esophageal cancer || id:ebi-a-GCST90018841	Esophageal cancer	Esophageal cancer || ||	TRUE	igd	0.0025	4.049e-06	exposure	TRUE	reported	M01359	2	1	TRUE
M01359	4	rs11118120	C	A	C	A	-0.0142	-0.0219	0.8514	0.214209	FALSE	FALSE	FALSE	ebi-a-GCST90018841	1	218705761	0.0339	476306	0.5179	Esophageal cancer || id:ebi-a-GCST90018841	Esophageal cancer	Esophageal cancer || ||	TRUE	igd	0.0031	6.009e-06	exposure	TRUE	reported	M01359	2	1	TRUE
M01359	5	rs11133892	G	A	G	A	0.012	-0.0007	0.4423	0.467768	FALSE	FALSE	FALSE	ebi-a-GCST90018841	5	17255026	0.0339	476306	0.9829	Esophageal cancer || id:ebi-a-GCST90018841	Esophageal cancer	Esophageal cancer || ||	TRUE	igd	0.0023	2.648e-07	exposure	TRUE	reported	M01359	2	1	TRUE
M01359	6	rs12451448	G	A	G	A	-0.0116	0.0919	0.2677	0.690058	FALSE	FALSE	FALSE	ebi-a-GCST90018841	17	51587882	0.031	476306	0.00303697	Esophageal cancer || id:ebi-a-GCST90018841	Esophageal cancer	Esophageal cancer || ||	TRUE	igd	0.0025	2.298e-06	exposure	TRUE	reported	M01359	2	1	TRUE
M01359	7	rs13019537	G	C	G	C	0.0157	0.0653	0.841	0.847561	FALSE	TRUE	FALSE	ebi-a-GCST90018841	2	48976577	0.0625	476306	0.2956	Esophageal cancer || id:ebi-a-GCST90018841	Esophageal cancer	Esophageal cancer || ||	TRUE	igd	0.0032	7.521e-07	exposure	TRUE	reported	M01359	2	1	TRUE
M01359	8	rs1348656	C	T	C	T	-0.0172	-0.0146	0.7976	0.189479	FALSE	FALSE	FALSE	ebi-a-GCST90018841	3	144933520	0.0383	476306	0.7032	Esophageal cancer || id:ebi-a-GCST90018841	Esophageal cancer	Esophageal cancer || ||	TRUE	igd	0.003	1.058e-08	exposure	TRUE	reported	M01359	2	1	TRUE
M01359	9	rs17495226	G	A	G	A	0.0216	-0.0472	0.0566	0.949821	FALSE	FALSE	FALSE	ebi-a-GCST90018841	4	37642746	0.0999	476306	0.6367	Esophageal cancer || id:ebi-a-GCST90018841	Esophageal cancer	Esophageal cancer || ||	TRUE	igd	0.0047	5.667e-06	exposure	TRUE	reported	M01359	2	1	TRUE
M01359	10	rs1922578	G	A	G	A	-0.0391	0.0393	0.9821	0.046536	FALSE	FALSE	FALSE	ebi-a-GCST90018841	12	83071197	0.0547	476306	0.472	Esophageal cancer || id:ebi-a-GCST90018841	Esophageal cancer	Esophageal cancer || ||	TRUE	igd	0.0088	9.363e-06	exposure	TRUE	reported	M01359	2	1	TRUE
M01359	11	rs2017823	G	A	G	A	0.0142	-0.0187	0.841	0.171517	FALSE	FALSE	FALSE	ebi-a-GCST90018841	18	2383523	0.0384	476306	0.6257	Esophageal cancer || id:ebi-a-GCST90018841	Esophageal cancer	Esophageal cancer || ||	TRUE	igd	0.0031	4.849e-06	exposure	TRUE	reported	M01359	2	1	TRUE
M01359	12	rs2929381	G	C	G	C	0.0105	0.0311	0.5777	0.643919	FALSE	TRUE	TRUE	ebi-a-GCST90018841	3	19938988	0.033	476306	0.3455	Esophageal cancer || id:ebi-a-GCST90018841	Esophageal cancer	Esophageal cancer || ||	TRUE	igd	0.0023	7.087e-06	exposure	TRUE	reported	M01359	2	1	FALSE
M01359	13	rs35350	G	A	G	A	0.0376	-0.1021	0.9692	0.026559	FALSE	FALSE	FALSE	ebi-a-GCST90018841	12	115608730	0.1362	476306	0.453401	Esophageal cancer || id:ebi-a-GCST90018841	Esophageal cancer	Esophageal cancer || ||	TRUE	igd	0.0083	5.443e-06	exposure	TRUE	reported	M01359	2	1	TRUE
M01359	14	rs4287543	G	A	G	A	0.015	0.0805	0.8771	0.240745	FALSE	FALSE	FALSE	ebi-a-GCST90018841	15	92113505	0.034	476306	0.01798	Esophageal cancer || id:ebi-a-GCST90018841	Esophageal cancer	Esophageal cancer || ||	TRUE	igd	0.0033	4.542e-06	exposure	TRUE	reported	M01359	2	1	TRUE
M01359	15	rs4353846	C	T	C	T	-0.0112	-0.0384	0.5643	0.458614	FALSE	FALSE	FALSE	ebi-a-GCST90018841	3	177166139	0.0298	476306	0.1975	Esophageal cancer || id:ebi-a-GCST90018841	Esophageal cancer	Esophageal cancer || ||	TRUE	igd	0.0023	1.7e-06	exposure	TRUE	reported	M01359	2	1	TRUE
M01359	16	rs4573205	G	T	G	T	-0.0146	0.0069	0.8698	0.129816	FALSE	FALSE	FALSE	ebi-a-GCST90018841	7	123864185	0.0422	476306	0.8705	Esophageal cancer || id:ebi-a-GCST90018841	Esophageal cancer	Esophageal cancer || ||	TRUE	igd	0.0033	8.717e-06	exposure	TRUE	reported	M01359	2	1	TRUE
M01359	17	rs4654501	G	A	G	A	0.011	0.0427	0.7667	0.22148	FALSE	FALSE	FALSE	ebi-a-GCST90018841	1	4235768	0.0348	476306	0.2189	Esophageal cancer || id:ebi-a-GCST90018841	Esophageal cancer	Esophageal cancer || ||	TRUE	igd	0.0025	7.407e-06	exposure	TRUE	reported	M01359	2	1	TRUE
M01359	18	rs6453591	T	A	T	A	0.0133	-0.0289	0.771	0.826048	FALSE	TRUE	FALSE	ebi-a-GCST90018841	6	73335108	0.0513	476306	0.5724	Esophageal cancer || id:ebi-a-GCST90018841	Esophageal cancer	Esophageal cancer || ||	TRUE	igd	0.0025	8.55e-08	exposure	TRUE	reported	M01359	2	1	TRUE
M01359	19	rs7898173	G	A	G	A	-0.0138	-0.0597	0.1431	0.87492	FALSE	FALSE	FALSE	ebi-a-GCST90018841	10	3429328	0.0536	476306	0.2656	Esophageal cancer || id:ebi-a-GCST90018841	Esophageal cancer	Esophageal cancer || ||	TRUE	igd	0.0031	8.957e-06	exposure	TRUE	reported	M01359	2	1	TRUE
M01359	20	rs7951538	G	C	G	C	-0.0107	-0.0247	0.7061	0.777345	FALSE	TRUE	FALSE	ebi-a-GCST90018841	11	95867689	0.0449	476306	0.582801	Esophageal cancer || id:ebi-a-GCST90018841	Esophageal cancer	Esophageal cancer || ||	TRUE	igd	0.0024	8.092e-06	exposure	TRUE	reported	M01359	2	1	TRUE
M01359	21	rs9861865	G	C	G	C	-0.0107	0.0249	0.3196	0.413309	FALSE	TRUE	FALSE	ebi-a-GCST90018841	3	116283527	0.0309	476306	0.4196	Esophageal cancer || id:ebi-a-GCST90018841	Esophageal cancer	Esophageal cancer || ||	TRUE	igd	0.0024	8.06e-06	exposure	TRUE	reported	M01359	2	1	TRUE
M01361	1	rs10509840	G	A	G	A	-0.0119	0.0181	0.6879	0.250689	FALSE	FALSE	FALSE	ebi-a-GCST90018841	10	109373772	0.0353	476306	0.6087	Esophageal cancer || id:ebi-a-GCST90018841	Esophageal cancer	Esophageal cancer || ||	TRUE	igd	0.0026	4.225e-06	exposure	TRUE	reported	M01361	2	1	TRUE
M01361	2	rs11036893	C	T	C	T	-0.013	0.0219	0.3592	0.619509	FALSE	FALSE	FALSE	ebi-a-GCST90018841	11	42466106	0.0299	476306	0.4638	Esophageal cancer || id:ebi-a-GCST90018841	Esophageal cancer	Esophageal cancer || ||	TRUE	igd	0.0025	3.005e-07	exposure	TRUE	reported	M01361	2	1	TRUE
M01361	3	rs11245200	C	T	C	T	0.018	-0.038	0.1119	0.883226	FALSE	FALSE	FALSE	ebi-a-GCST90018841	10	126182752	0.0459	476306	0.4073	Esophageal cancer || id:ebi-a-GCST90018841	Esophageal cancer	Esophageal cancer || ||	TRUE	igd	0.004	8.941e-06	exposure	TRUE	reported	M01361	2	1	TRUE
M01361	4	rs11791164	G	T	G	T	0.0196	0.0715	0.0803	0.918231	FALSE	FALSE	FALSE	ebi-a-GCST90018841	9	38285271	0.0605	476306	0.2372	Esophageal cancer || id:ebi-a-GCST90018841	Esophageal cancer	Esophageal cancer || ||	TRUE	igd	0.0043	4.345e-06	exposure	TRUE	reported	M01361	2	1	TRUE
M01361	5	rs16830012	G	T	G	T	-0.0328	0.0617	0.9719	0.0851736	FALSE	FALSE	FALSE	ebi-a-GCST90018841	2	134812663	0.0437	476306	0.1585	Esophageal cancer || id:ebi-a-GCST90018841	Esophageal cancer	Esophageal cancer || ||	TRUE	igd	0.0073	7.407e-06	exposure	TRUE	reported	M01361	2	1	TRUE
M01361	6	rs17056226	G	T	G	T	0.0153	0.0135	0.1416	0.875457	FALSE	FALSE	FALSE	ebi-a-GCST90018841	18	72767269	0.045	476306	0.7634	Esophageal cancer || id:ebi-a-GCST90018841	Esophageal cancer	Esophageal cancer || ||	TRUE	igd	0.0034	7.065e-06	exposure	TRUE	reported	M01361	2	1	TRUE
M01361	7	rs17385848	G	A	G	A	0.0122	-0.0038	0.6443	0.316899	FALSE	FALSE	FALSE	ebi-a-GCST90018841	2	17277900	0.0483	476306	0.9366	Esophageal cancer || id:ebi-a-GCST90018841	Esophageal cancer	Esophageal cancer || ||	TRUE	igd	0.0025	1.162e-06	exposure	TRUE	reported	M01361	2	1	TRUE
M01361	8	rs17773390	G	A	G	A	0.0123	0.0025	0.2915	0.696744	FALSE	FALSE	FALSE	ebi-a-GCST90018841	4	6173521	0.0328	476306	0.9393	Esophageal cancer || id:ebi-a-GCST90018841	Esophageal cancer	Esophageal cancer || ||	TRUE	igd	0.0026	3.254e-06	exposure	TRUE	reported	M01361	2	1	TRUE
M01361	9	rs1830241	G	A	G	A	0.0118	-0.0823	0.3431	0.548288	FALSE	FALSE	FALSE	ebi-a-GCST90018841	3	22114812	0.0307	476306	0.00728098	Esophageal cancer || id:ebi-a-GCST90018841	Esophageal cancer	Esophageal cancer || ||	TRUE	igd	0.0026	7.497e-06	exposure	TRUE	reported	M01361	2	1	TRUE
M01361	10	rs3135459	C	T	C	T	0.0118	0.0505	0.7047	0.313106	FALSE	FALSE	FALSE	ebi-a-GCST90018841	4	2374646	0.0325	476306	0.1206	Esophageal cancer || id:ebi-a-GCST90018841	Esophageal cancer	Esophageal cancer || ||	TRUE	igd	0.0026	4.085e-06	exposure	TRUE	reported	M01361	2	1	TRUE
M01361	11	rs3900774	G	T	G	T	0.061	-0.0614	0.988	0.0216455	FALSE	FALSE	FALSE	ebi-a-GCST90018841	6	168870384	0.1552	476306	0.692599	Esophageal cancer || id:ebi-a-GCST90018841	Esophageal cancer	Esophageal cancer || ||	TRUE	igd	0.013	2.701e-06	exposure	TRUE	reported	M01361	2	1	TRUE
M01361	12	rs4960640	C	T	C	T	-0.0285	0.0437	0.9667	0.0543641	FALSE	FALSE	FALSE	ebi-a-GCST90018841	7	154676752	0.0609	476306	0.4737	Esophageal cancer || id:ebi-a-GCST90018841	Esophageal cancer	Esophageal cancer || ||	TRUE	igd	0.0064	9.695e-06	exposure	TRUE	reported	M01361	2	1	TRUE
M01361	13	rs6471261	G	T	G	T	0.0115	0.0016	0.2806	0.600265	FALSE	FALSE	FALSE	ebi-a-GCST90018841	8	91890170	0.0321	476306	0.9612	Esophageal cancer || id:ebi-a-GCST90018841	Esophageal cancer	Esophageal cancer || ||	TRUE	igd	0.0025	6.164e-06	exposure	TRUE	reported	M01361	2	1	TRUE
M01361	14	rs6472299	G	A	G	A	-0.0149	0.0283	0.8381	0.20006	FALSE	FALSE	FALSE	ebi-a-GCST90018841	8	68365314	0.0364	476306	0.4368	Esophageal cancer || id:ebi-a-GCST90018841	Esophageal cancer	Esophageal cancer || ||	TRUE	igd	0.0033	7.866e-06	exposure	TRUE	reported	M01361	2	1	TRUE
M01361	15	rs6783294	G	A	G	A	-0.0213	0.0054	0.4281	0.647561	FALSE	FALSE	FALSE	ebi-a-GCST90018841	3	133905345	0.0335	476306	0.8723	Esophageal cancer || id:ebi-a-GCST90018841	Esophageal cancer	Esophageal cancer || ||	TRUE	igd	0.0045	2.41e-06	exposure	TRUE	reported	M01361	2	1	TRUE
M01361	16	rs6887589	G	A	G	A	-0.0142	0.0574	0.7787	0.178902	FALSE	FALSE	FALSE	ebi-a-GCST90018841	5	107011559	0.0444	476306	0.196	Esophageal cancer || id:ebi-a-GCST90018841	Esophageal cancer	Esophageal cancer || ||	TRUE	igd	0.0026	4.33e-08	exposure	TRUE	reported	M01361	2	1	TRUE
M01361	17	rs7710912	G	A	G	A	-0.0189	-0.008	0.0728	0.91784	FALSE	FALSE	FALSE	ebi-a-GCST90018841	5	83978954	0.0855	476306	0.9254	Esophageal cancer || id:ebi-a-GCST90018841	Esophageal cancer	Esophageal cancer || ||	TRUE	igd	0.0042	8.302e-06	exposure	TRUE	reported	M01361	2	1	TRUE
M01361	18	rs7791503	C	T	C	T	0.0126	-0.0128	0.269	0.714944	FALSE	FALSE	FALSE	ebi-a-GCST90018841	7	46007683	0.0343	476306	0.7094	Esophageal cancer || id:ebi-a-GCST90018841	Esophageal cancer	Esophageal cancer || ||	TRUE	igd	0.0026	9.648e-07	exposure	TRUE	reported	M01361	2	1	TRUE
M01361	19	rs8098317	G	T	G	T	-0.0119	0.0028	0.7857	0.292398	FALSE	FALSE	FALSE	ebi-a-GCST90018841	18	22207719	0.0314	476306	0.9279	Esophageal cancer || id:ebi-a-GCST90018841	Esophageal cancer	Esophageal cancer || ||	TRUE	igd	0.0026	6.643e-06	exposure	TRUE	reported	M01361	2	1	TRUE
M01361	20	rs961959	C	A	C	A	-0.0121	-0.0415	0.1925	0.769528	FALSE	FALSE	FALSE	ebi-a-GCST90018841	9	121550035	0.0337	476306	0.2192	Esophageal cancer || id:ebi-a-GCST90018841	Esophageal cancer	Esophageal cancer || ||	TRUE	igd	0.0027	5.262e-06	exposure	TRUE	reported	M01361	2	1	TRUE
M01365	1	rs10005295	G	A	G	A	-0.0634	0.0337	0.0267	0.936604	FALSE	FALSE	FALSE	ebi-a-GCST90018841	4	91882724	0.0518	476306	0.5161	Esophageal cancer || id:ebi-a-GCST90018841	Esophageal cancer	Esophageal cancer || ||	TRUE	igd	0.0136	3.398e-06	exposure	TRUE	reported	M01365	2	1	TRUE
M01365	2	rs10164158	G	A	G	A	0.0229	-0.0037	0.0577	0.887327	FALSE	FALSE	FALSE	ebi-a-GCST90018841	18	66766874	0.0402	476306	0.9259	Esophageal cancer || id:ebi-a-GCST90018841	Esophageal cancer	Esophageal cancer || ||	TRUE	igd	0.005	4.179e-06	exposure	TRUE	reported	M01365	2	1	TRUE
M01365	3	rs10831497	G	A	G	A	0.0126	-0.0309	0.2209	0.785838	FALSE	FALSE	FALSE	ebi-a-GCST90018841	11	95947410	0.0387	476306	0.4252	Esophageal cancer || id:ebi-a-GCST90018841	Esophageal cancer	Esophageal cancer || ||	TRUE	igd	0.0028	4.968e-06	exposure	TRUE	reported	M01365	2	1	TRUE
M01365	4	rs11118120	C	A	C	A	-0.0175	-0.0219	0.8534	0.214209	FALSE	FALSE	FALSE	ebi-a-GCST90018841	1	218705761	0.0339	476306	0.5179	Esophageal cancer || id:ebi-a-GCST90018841	Esophageal cancer	Esophageal cancer || ||	TRUE	igd	0.0033	1.709e-07	exposure	TRUE	reported	M01365	2	1	TRUE
M01365	5	rs12250605	C	T	C	T	0.0122	0.0377	0.751	0.250155	FALSE	FALSE	FALSE	ebi-a-GCST90018841	10	120049194	0.0397	476306	0.3422	Esophageal cancer || id:ebi-a-GCST90018841	Esophageal cancer	Esophageal cancer || ||	TRUE	igd	0.0026	2.015e-06	exposure	TRUE	reported	M01365	2	1	TRUE
M01365	6	rs12426539	C	T	C	T	0.0405	-0.6369	0.0306	0.97158	FALSE	FALSE	FALSE	ebi-a-GCST90018841	12	131736779	0.4194	476306	0.1289	Esophageal cancer || id:ebi-a-GCST90018841	Esophageal cancer	Esophageal cancer || ||	TRUE	igd	0.0091	9.311e-06	exposure	TRUE	reported	M01365	2	1	TRUE
M01365	7	rs13393013	G	A	G	A	0.0415	0.0344	0.0218	0.924962	FALSE	FALSE	FALSE	ebi-a-GCST90018841	2	196373911	0.0447	476306	0.4416	Esophageal cancer || id:ebi-a-GCST90018841	Esophageal cancer	Esophageal cancer || ||	TRUE	igd	0.0085	1.075e-06	exposure	TRUE	reported	M01365	2	1	TRUE
M01365	8	rs17155949	C	T	C	T	0.0698	0.0622	0.9746	0.0193033	FALSE	FALSE	FALSE	ebi-a-GCST90018841	5	103243077	0.1106	476306	0.573801	Esophageal cancer || id:ebi-a-GCST90018841	Esophageal cancer	Esophageal cancer || ||	TRUE	igd	0.0153	4.752e-06	exposure	TRUE	reported	M01365	2	1	TRUE
M01365	9	rs1936396	G	A	G	A	-0.0118	-0.0039	0.2253	0.721646	FALSE	FALSE	FALSE	ebi-a-GCST90018841	10	45548068	0.0316	476306	0.9029	Esophageal cancer || id:ebi-a-GCST90018841	Esophageal cancer	Esophageal cancer || ||	TRUE	igd	0.0026	5.67e-06	exposure	TRUE	reported	M01365	2	1	TRUE
M01365	10	rs314241	C	T	C	T	-0.0114	0.0065	0.4625	0.448422	FALSE	FALSE	FALSE	ebi-a-GCST90018841	17	7045661	0.0348	476306	0.8515	Esophageal cancer || id:ebi-a-GCST90018841	Esophageal cancer	Esophageal cancer || ||	TRUE	igd	0.0025	5.249e-06	exposure	TRUE	reported	M01365	2	1	TRUE
M01365	11	rs35350	G	A	G	A	0.0397	-0.1021	0.9722	0.026559	FALSE	FALSE	FALSE	ebi-a-GCST90018841	12	115608730	0.1362	476306	0.453401	Esophageal cancer || id:ebi-a-GCST90018841	Esophageal cancer	Esophageal cancer || ||	TRUE	igd	0.0089	8.097e-06	exposure	TRUE	reported	M01365	2	1	TRUE
M01365	12	rs3759526	C	T	C	T	-0.0209	-0.0571	0.0806	0.844939	FALSE	FALSE	FALSE	ebi-a-GCST90018841	14	51292535	0.0364	476306	0.1164	Esophageal cancer || id:ebi-a-GCST90018841	Esophageal cancer	Esophageal cancer || ||	TRUE	igd	0.0043	8.927e-07	exposure	TRUE	reported	M01365	2	1	TRUE
M01365	13	rs4109037	T	A	T	A	0.0162	-0.0876	0.146	0.131781	FALSE	TRUE	FALSE	ebi-a-GCST90018841	4	57775609	0.0656	476306	0.1819	Esophageal cancer || id:ebi-a-GCST90018841	Esophageal cancer	Esophageal cancer || ||	TRUE	igd	0.0033	9.489e-07	exposure	TRUE	reported	M01365	2	1	TRUE
M01365	14	rs4420815	G	A	G	A	-0.019	-0.0023	0.143	0.775388	FALSE	FALSE	FALSE	ebi-a-GCST90018841	3	33794769	0.0332	476306	0.944	Esophageal cancer || id:ebi-a-GCST90018841	Esophageal cancer	Esophageal cancer || ||	TRUE	igd	0.004	2.034e-06	exposure	TRUE	reported	M01365	2	1	TRUE
M01365	15	rs453612	C	T	C	T	0.0114	-0.0509	0.3549	0.554074	FALSE	FALSE	FALSE	ebi-a-GCST90018841	20	15402178	0.0311	476306	0.1009	Esophageal cancer || id:ebi-a-GCST90018841	Esophageal cancer	Esophageal cancer || ||	TRUE	igd	0.0025	5.854e-06	exposure	TRUE	reported	M01365	2	1	TRUE
M01365	16	rs4710948	G	A	G	A	-0.0115	-0.0196	0.3383	0.649165	FALSE	FALSE	FALSE	ebi-a-GCST90018841	6	10305925	0.031	476306	0.526	Esophageal cancer || id:ebi-a-GCST90018841	Esophageal cancer	Esophageal cancer || ||	TRUE	igd	0.0025	4.85e-06	exposure	TRUE	reported	M01365	2	1	TRUE
M01365	17	rs603424	G	A	G	A	0.0162	0.0776	0.1832	0.877667	FALSE	FALSE	FALSE	ebi-a-GCST90018841	10	102075479	0.0542	476306	0.1519	Esophageal cancer || id:ebi-a-GCST90018841	Esophageal cancer	Esophageal cancer || ||	TRUE	igd	0.0032	5.756e-07	exposure	TRUE	reported	M01365	2	1	TRUE
M01365	18	rs6467872	C	A	C	A	0.0114	0.0017	0.6087	0.436046	FALSE	FALSE	FALSE	ebi-a-GCST90018841	7	81404882	0.0296	476306	0.9548	Esophageal cancer || id:ebi-a-GCST90018841	Esophageal cancer	Esophageal cancer || ||	TRUE	igd	0.0025	5.639e-06	exposure	TRUE	reported	M01365	2	1	TRUE
M01365	19	rs6665988	C	A	C	A	-0.0115	-0.0397	0.7127	0.344964	FALSE	FALSE	FALSE	ebi-a-GCST90018841	1	200509911	0.0306	476306	0.1948	Esophageal cancer || id:ebi-a-GCST90018841	Esophageal cancer	Esophageal cancer || ||	TRUE	igd	0.0026	9.113e-06	exposure	TRUE	reported	M01365	2	1	TRUE
M01365	20	rs670365	G	A	G	A	0.039	0.0174	0.0903	0.888322	FALSE	FALSE	FALSE	ebi-a-GCST90018841	5	41603440	0.0538	476306	0.746	Esophageal cancer || id:ebi-a-GCST90018841	Esophageal cancer	Esophageal cancer || ||	TRUE	igd	0.0088	9.48e-06	exposure	TRUE	reported	M01365	2	1	TRUE
M01365	21	rs7016645	C	T	C	T	-0.0117	0.0157	0.253	0.708193	FALSE	FALSE	FALSE	ebi-a-GCST90018841	8	80542027	0.0311	476306	0.613901	Esophageal cancer || id:ebi-a-GCST90018841	Esophageal cancer	Esophageal cancer || ||	TRUE	igd	0.0026	8.442e-06	exposure	TRUE	reported	M01365	2	1	TRUE
M01365	22	rs7796330	C	T	C	T	0.0116	0.0068	0.2727	0.611158	FALSE	FALSE	FALSE	ebi-a-GCST90018841	7	49127859	0.0329	476306	0.8351	Esophageal cancer || id:ebi-a-GCST90018841	Esophageal cancer	Esophageal cancer || ||	TRUE	igd	0.0026	7.927e-06	exposure	TRUE	reported	M01365	2	1	TRUE
M01444	1	rs11184997	T	A	T	A	0.0179	-0.0166	0.2894	0.25159	FALSE	TRUE	FALSE	ebi-a-GCST90018841	1	107417554	0.0362	476306	0.647099	Esophageal cancer || id:ebi-a-GCST90018841	Esophageal cancer	Esophageal cancer || ||	TRUE	igd	0.0039	6.013e-06	exposure	TRUE	reported	M01444	2	1	TRUE
M01444	2	rs11718405	C	T	C	T	0.0216	0.0351	0.8358	0.149073	FALSE	FALSE	FALSE	ebi-a-GCST90018841	3	105147202	0.0437	476306	0.4217	Esophageal cancer || id:ebi-a-GCST90018841	Esophageal cancer	Esophageal cancer || ||	TRUE	igd	0.0048	8.433e-06	exposure	TRUE	reported	M01444	2	1	TRUE
M01444	3	rs12725284	C	T	C	T	0.0315	-0.0563	0.1606	0.765453	FALSE	FALSE	FALSE	ebi-a-GCST90018841	1	146792265	0.0525	476306	0.2832	Esophageal cancer || id:ebi-a-GCST90018841	Esophageal cancer	Esophageal cancer || ||	TRUE	igd	0.0056	1.72e-08	exposure	TRUE	reported	M01444	2	1	TRUE
M01444	4	rs1476414	G	C	G	C	0.0397	0.0767	0.0535	0.0547557	FALSE	TRUE	FALSE	ebi-a-GCST90018841	13	88284956	0.0878	476306	0.382	Esophageal cancer || id:ebi-a-GCST90018841	Esophageal cancer	Esophageal cancer || ||	TRUE	igd	0.0081	9.299e-07	exposure	TRUE	reported	M01444	2	1	TRUE
M01444	5	rs3010320	T	A	T	A	-0.0205	0.0418	0.232	0.221407	FALSE	TRUE	FALSE	ebi-a-GCST90018841	1	59564892	0.0538	476306	0.4373	Esophageal cancer || id:ebi-a-GCST90018841	Esophageal cancer	Esophageal cancer || ||	TRUE	igd	0.0042	1.001e-06	exposure	TRUE	reported	M01444	2	1	TRUE
M01444	6	rs35421463	G	A	G	A	0.0277	-0.0085	0.4033	0.588045	FALSE	FALSE	FALSE	ebi-a-GCST90018841	4	12781664	0.0298	476306	0.774901	Esophageal cancer || id:ebi-a-GCST90018841	Esophageal cancer	Esophageal cancer || ||	TRUE	igd	0.006	4.148e-06	exposure	TRUE	reported	M01444	2	1	TRUE
M01444	7	rs3915237	G	T	G	T	-0.0182	0.0055	0.7005	0.305035	FALSE	FALSE	FALSE	ebi-a-GCST90018841	12	16419405	0.0317	476306	0.8613	Esophageal cancer || id:ebi-a-GCST90018841	Esophageal cancer	Esophageal cancer || ||	TRUE	igd	0.004	5.519e-06	exposure	TRUE	reported	M01444	2	1	TRUE
M01444	8	rs4443239	G	T	G	T	0.031	-0.0515	0.7453	0.172059	FALSE	FALSE	FALSE	ebi-a-GCST90018841	4	170263032	0.0504	476306	0.3068	Esophageal cancer || id:ebi-a-GCST90018841	Esophageal cancer	Esophageal cancer || ||	TRUE	igd	0.0069	7.58e-06	exposure	TRUE	reported	M01444	2	1	TRUE
M01444	9	rs4669590	T	A	T	A	-0.0214	-0.0573	0.5087	0.528904	FALSE	TRUE	TRUE	ebi-a-GCST90018841	2	10691027	0.0298	476306	0.05431	Esophageal cancer || id:ebi-a-GCST90018841	Esophageal cancer	Esophageal cancer || ||	TRUE	igd	0.0048	7.917e-06	exposure	TRUE	reported	M01444	2	1	FALSE
M01444	10	rs4717457	C	A	C	A	0.0233	-0.0053	0.1392	0.83142	FALSE	FALSE	FALSE	ebi-a-GCST90018841	7	67953848	0.036	476306	0.8833	Esophageal cancer || id:ebi-a-GCST90018841	Esophageal cancer	Esophageal cancer || ||	TRUE	igd	0.0052	6.802e-06	exposure	TRUE	reported	M01444	2	1	TRUE
M01444	11	rs6497209	G	A	G	A	0.019	0.0069	0.2139	0.7746	FALSE	FALSE	FALSE	ebi-a-GCST90018841	15	86029597	0.0353	476306	0.8446	Esophageal cancer || id:ebi-a-GCST90018841	Esophageal cancer	Esophageal cancer || ||	TRUE	igd	0.0042	4.779e-06	exposure	TRUE	reported	M01444	2	1	TRUE
M01444	12	rs699474	G	C	G	C	0.1282	-0.0952	0.0134	0.008991	FALSE	TRUE	FALSE	ebi-a-GCST90018841	4	24796864	0.2214	476306	0.6673	Esophageal cancer || id:ebi-a-GCST90018841	Esophageal cancer	Esophageal cancer || ||	TRUE	igd	0.0264	1.158e-06	exposure	TRUE	reported	M01444	2	1	TRUE
M01444	13	rs7561932	C	T	C	T	0.0184	-0.075	0.7721	0.353494	FALSE	FALSE	FALSE	ebi-a-GCST90018841	2	65545068	0.0352	476306	0.03322	Esophageal cancer || id:ebi-a-GCST90018841	Esophageal cancer	Esophageal cancer || ||	TRUE	igd	0.0042	9.551e-06	exposure	TRUE	reported	M01444	2	1	TRUE
M01444	14	rs7871735	G	T	G	T	0.0184	-0.0056	0.2953	0.704322	FALSE	FALSE	FALSE	ebi-a-GCST90018841	9	24205004	0.0321	476306	0.8603	Esophageal cancer || id:ebi-a-GCST90018841	Esophageal cancer	Esophageal cancer || ||	TRUE	igd	0.004	3.395e-06	exposure	TRUE	reported	M01444	2	1	TRUE
M01444	15	rs9295427	G	A	G	A	0.0356	-0.0029	0.9408	0.0834735	FALSE	FALSE	FALSE	ebi-a-GCST90018841	6	19287493	0.0483	476306	0.9523	Esophageal cancer || id:ebi-a-GCST90018841	Esophageal cancer	Esophageal cancer || ||	TRUE	igd	0.0077	3.808e-06	exposure	TRUE	reported	M01444	2	1	TRUE
M01444	16	rs9460045	C	T	C	T	-0.0529	0.0025	0.9224	0.186907	FALSE	FALSE	FALSE	ebi-a-GCST90018841	6	170414285	0.036	476306	0.9449	Esophageal cancer || id:ebi-a-GCST90018841	Esophageal cancer	Esophageal cancer || ||	TRUE	igd	0.0119	8.911e-06	exposure	TRUE	reported	M01444	2	1	TRUE
M01493	1	rs10900040	C	T	C	T	-0.0144	0.0611	0.8351	0.177175	FALSE	FALSE	FALSE	ebi-a-GCST90018841	10	44953571	0.0465	476306	0.1884	Esophageal cancer || id:ebi-a-GCST90018841	Esophageal cancer	Esophageal cancer || ||	TRUE	igd	0.0031	3.401e-06	exposure	TRUE	reported	M01493	2	1	TRUE
M01493	2	rs10945970	C	T	C	T	-0.011	0.0296	0.3103	0.737295	FALSE	FALSE	FALSE	ebi-a-GCST90018841	6	164697719	0.0422	476306	0.4831	Esophageal cancer || id:ebi-a-GCST90018841	Esophageal cancer	Esophageal cancer || ||	TRUE	igd	0.0025	7.379e-06	exposure	TRUE	reported	M01493	2	1	TRUE
M01493	3	rs11701867	C	A	C	A	-0.0136	-0.0567	0.1761	0.800807	FALSE	FALSE	FALSE	ebi-a-GCST90018841	21	43556732	0.0361	476306	0.1167	Esophageal cancer || id:ebi-a-GCST90018841	Esophageal cancer	Esophageal cancer || ||	TRUE	igd	0.0027	2.753e-07	exposure	TRUE	reported	M01493	2	1	TRUE
M01493	4	rs1192521	T	A	T	A	-0.0163	0.0624	0.7755	0.794232	FALSE	TRUE	FALSE	ebi-a-GCST90018841	20	56679345	0.0459	476306	0.1745	Esophageal cancer || id:ebi-a-GCST90018841	Esophageal cancer	Esophageal cancer || ||	TRUE	igd	0.0031	1.402e-07	exposure	TRUE	reported	M01493	2	1	TRUE
M01493	5	rs12300345	T	A	T	A	-0.0151	-0.0664	0.132	0.12989	FALSE	TRUE	FALSE	ebi-a-GCST90018841	12	12116258	0.048	476306	0.1669	Esophageal cancer || id:ebi-a-GCST90018841	Esophageal cancer	Esophageal cancer || ||	TRUE	igd	0.0034	7.452e-06	exposure	TRUE	reported	M01493	2	1	TRUE
M01493	6	rs13424082	G	A	G	A	-0.0125	0.0285	0.1735	0.787597	FALSE	FALSE	FALSE	ebi-a-GCST90018841	2	180227865	0.037	476306	0.442	Esophageal cancer || id:ebi-a-GCST90018841	Esophageal cancer	Esophageal cancer || ||	TRUE	igd	0.0026	1.799e-06	exposure	TRUE	reported	M01493	2	1	TRUE
M01493	7	rs2351725	T	A	T	A	-0.0119	0.0372	0.7947	0.825282	FALSE	TRUE	FALSE	ebi-a-GCST90018841	6	66524413	0.0432	476306	0.389	Esophageal cancer || id:ebi-a-GCST90018841	Esophageal cancer	Esophageal cancer || ||	TRUE	igd	0.0026	5.841e-06	exposure	TRUE	reported	M01493	2	1	TRUE
M01493	8	rs4812400	T	A	T	A	0.0178	0.0157	0.9092	0.843999	FALSE	TRUE	FALSE	ebi-a-GCST90018841	20	38179652	0.0358	476306	0.661601	Esophageal cancer || id:ebi-a-GCST90018841	Esophageal cancer	Esophageal cancer || ||	TRUE	igd	0.0039	4.893e-06	exposure	TRUE	reported	M01493	2	1	TRUE
M01493	9	rs6975921	G	A	G	A	0.0343	-0.1397	0.9095	0.0690574	FALSE	FALSE	FALSE	ebi-a-GCST90018841	7	15152813	0.0735	476306	0.0572203	Esophageal cancer || id:ebi-a-GCST90018841	Esophageal cancer	Esophageal cancer || ||	TRUE	igd	0.0071	1.246e-06	exposure	TRUE	reported	M01493	2	1	TRUE
M01494	1	rs1001210	C	T	C	T	-0.0106	-0.0122	0.8353	0.305054	FALSE	FALSE	FALSE	ebi-a-GCST90018841	6	16728780	0.0367	476306	0.74	Esophageal cancer || id:ebi-a-GCST90018841	Esophageal cancer	Esophageal cancer || ||	TRUE	igd	0.0023	3.798e-06	exposure	TRUE	reported	M01494	2	1	TRUE
M01494	2	rs10853533	C	A	C	A	0.0103	-0.0719	0.8743	0.129126	FALSE	FALSE	FALSE	ebi-a-GCST90018841	18	43153299	0.0669	476306	0.283	Esophageal cancer || id:ebi-a-GCST90018841	Esophageal cancer	Esophageal cancer || ||	TRUE	igd	0.0023	6.086e-06	exposure	TRUE	reported	M01494	2	1	TRUE
M01494	3	rs10890517	C	T	C	T	-0.0197	-0.0174	0.0433	0.958177	FALSE	FALSE	FALSE	ebi-a-GCST90018841	2	1408443	0.1107	476306	0.8751	Esophageal cancer || id:ebi-a-GCST90018841	Esophageal cancer	Esophageal cancer || ||	TRUE	igd	0.0043	3.448e-06	exposure	TRUE	reported	M01494	2	1	TRUE
M01494	4	rs11582143	G	C	G	C	-0.0112	-0.0017	0.1443	0.121877	FALSE	TRUE	FALSE	ebi-a-GCST90018841	1	211516976	0.0491	476306	0.9725	Esophageal cancer || id:ebi-a-GCST90018841	Esophageal cancer	Esophageal cancer || ||	TRUE	igd	0.0023	9.315e-07	exposure	TRUE	reported	M01494	2	1	TRUE
M01494	5	rs12143589	G	A	G	A	0.0118	-0.0627	0.1428	0.797262	FALSE	FALSE	FALSE	ebi-a-GCST90018841	1	239340123	0.0351	476306	0.0744492	Esophageal cancer || id:ebi-a-GCST90018841	Esophageal cancer	Esophageal cancer || ||	TRUE	igd	0.0023	3.381e-07	exposure	TRUE	reported	M01494	2	1	TRUE
M01494	6	rs12294182	C	T	C	T	0.014	0.0034	0.0987	0.868806	FALSE	FALSE	FALSE	ebi-a-GCST90018841	11	12240720	0.0534	476306	0.9496	Esophageal cancer || id:ebi-a-GCST90018841	Esophageal cancer	Esophageal cancer || ||	TRUE	igd	0.0029	1.071e-06	exposure	TRUE	reported	M01494	2	1	TRUE
M01494	7	rs12550729	C	T	C	T	0.0637	-0.0777	0.9233	0.06279	FALSE	FALSE	FALSE	ebi-a-GCST90018841	8	145155408	0.0786	476306	0.3232	Esophageal cancer || id:ebi-a-GCST90018841	Esophageal cancer	Esophageal cancer || ||	TRUE	igd	0.0029	5.97e-110	exposure	TRUE	reported	M01494	2	1	TRUE
M01494	8	rs12611788	C	T	C	T	-0.007	-0.0167	0.6267	0.320599	FALSE	FALSE	FALSE	ebi-a-GCST90018841	2	31342175	0.0349	476306	0.6327	Esophageal cancer || id:ebi-a-GCST90018841	Esophageal cancer	Esophageal cancer || ||	TRUE	igd	0.0015	5.507e-06	exposure	TRUE	reported	M01494	2	1	TRUE
M01494	9	rs13013224	G	C	G	C	0.0113	0.039	0.1794	0.32621	FALSE	TRUE	FALSE	ebi-a-GCST90018841	2	53430486	0.0346	476306	0.2603	Esophageal cancer || id:ebi-a-GCST90018841	Esophageal cancer	Esophageal cancer || ||	TRUE	igd	0.0023	7.044e-07	exposure	TRUE	reported	M01494	2	1	TRUE
M01494	10	rs13159409	G	T	G	T	-0.0148	0.0409	0.0652	0.864078	FALSE	FALSE	FALSE	ebi-a-GCST90018841	5	55128472	0.0371	476306	0.27	Esophageal cancer || id:ebi-a-GCST90018841	Esophageal cancer	Esophageal cancer || ||	TRUE	igd	0.0032	2.741e-06	exposure	TRUE	reported	M01494	2	1	TRUE
M01494	11	rs1578743	C	A	C	A	0.0075	0.0355	0.6068	0.37577	FALSE	FALSE	FALSE	ebi-a-GCST90018841	10	5722784	0.0308	476306	0.2494	Esophageal cancer || id:ebi-a-GCST90018841	Esophageal cancer	Esophageal cancer || ||	TRUE	igd	0.0016	1.7e-06	exposure	TRUE	reported	M01494	2	1	TRUE
M01494	12	rs2068157	C	T	C	T	0.0137	0.0076	0.9144	0.0867873	FALSE	FALSE	FALSE	ebi-a-GCST90018841	5	178193350	0.0818	476306	0.9259	Esophageal cancer || id:ebi-a-GCST90018841	Esophageal cancer	Esophageal cancer || ||	TRUE	igd	0.0031	8.989e-06	exposure	TRUE	reported	M01494	2	1	TRUE
M01494	13	rs2115151	T	A	T	A	0.0103	0.0704	0.8627	0.879735	FALSE	TRUE	FALSE	ebi-a-GCST90018841	4	124012371	0.0669	476306	0.2924	Esophageal cancer || id:ebi-a-GCST90018841	Esophageal cancer	Esophageal cancer || ||	TRUE	igd	0.0022	3.752e-06	exposure	TRUE	reported	M01494	2	1	TRUE
M01494	14	rs2592916	C	T	C	T	-0.0123	-0.021	0.1013	0.886063	FALSE	FALSE	FALSE	ebi-a-GCST90018841	11	127242451	0.0428	476306	0.6236	Esophageal cancer || id:ebi-a-GCST90018841	Esophageal cancer	Esophageal cancer || ||	TRUE	igd	0.0027	6.554e-06	exposure	TRUE	reported	M01494	2	1	TRUE
M01494	15	rs306676	G	A	G	A	0.0112	0.0568	0.1304	0.861826	FALSE	FALSE	FALSE	ebi-a-GCST90018841	13	93606814	0.0661	476306	0.3904	Esophageal cancer || id:ebi-a-GCST90018841	Esophageal cancer	Esophageal cancer || ||	TRUE	igd	0.0024	2.484e-06	exposure	TRUE	reported	M01494	2	1	TRUE
M01494	16	rs4646693	C	T	C	T	-0.009	-0.0183	0.435	0.60345	FALSE	FALSE	FALSE	ebi-a-GCST90018841	15	101458014	0.0308	476306	0.5531	Esophageal cancer || id:ebi-a-GCST90018841	Esophageal cancer	Esophageal cancer || ||	TRUE	igd	0.002	6.795e-06	exposure	TRUE	reported	M01494	2	1	TRUE
M01494	17	rs5764925	G	A	G	A	-0.016	-0.0062	0.0772	0.903257	FALSE	FALSE	FALSE	ebi-a-GCST90018841	22	44763799	0.0491	476306	0.8997	Esophageal cancer || id:ebi-a-GCST90018841	Esophageal cancer	Esophageal cancer || ||	TRUE	igd	0.0031	1.906e-07	exposure	TRUE	reported	M01494	2	1	TRUE
M01494	18	rs7561255	G	A	G	A	-0.0072	0.0093	0.7086	0.358884	FALSE	FALSE	FALSE	ebi-a-GCST90018841	2	181369216	0.0305	476306	0.760901	Esophageal cancer || id:ebi-a-GCST90018841	Esophageal cancer	Esophageal cancer || ||	TRUE	igd	0.0016	4.719e-06	exposure	TRUE	reported	M01494	2	1	TRUE
M01494	19	rs764206	G	A	G	A	0.0071	0.0018	0.6546	0.2815	FALSE	FALSE	FALSE	ebi-a-GCST90018841	1	171545051	0.0368	476306	0.9603	Esophageal cancer || id:ebi-a-GCST90018841	Esophageal cancer	Esophageal cancer || ||	TRUE	igd	0.0015	4.581e-06	exposure	TRUE	reported	M01494	2	1	TRUE
M01494	20	rs7973508	G	A	G	A	-0.0073	0.0263	0.2831	0.646662	FALSE	FALSE	FALSE	ebi-a-GCST90018841	12	115293579	0.0306	476306	0.3903	Esophageal cancer || id:ebi-a-GCST90018841	Esophageal cancer	Esophageal cancer || ||	TRUE	igd	0.0016	5.403e-06	exposure	TRUE	reported	M01494	2	1	TRUE
M01494	21	rs9964014	C	T	C	T	-0.0132	-0.0478	0.1115	0.862268	FALSE	FALSE	FALSE	ebi-a-GCST90018841	18	3794759	0.0667	476306	0.4737	Esophageal cancer || id:ebi-a-GCST90018841	Esophageal cancer	Esophageal cancer || ||	TRUE	igd	0.0025	1.796e-07	exposure	TRUE	reported	M01494	2	1	TRUE
M01494	22	rs9987070	G	C	G	C	-0.028	0.0011	0.9808	0.90595	FALSE	TRUE	FALSE	ebi-a-GCST90018841	7	19197941	0.0412	476306	0.978	Esophageal cancer || id:ebi-a-GCST90018841	Esophageal cancer	Esophageal cancer || ||	TRUE	igd	0.0059	2.432e-06	exposure	TRUE	reported	M01494	2	1	TRUE
M01508	1	rs10919047	C	A	C	A	0.0176	0.034	0.1408	0.87112	FALSE	FALSE	FALSE	ebi-a-GCST90018841	1	169033499	0.0656	476306	0.6041	Esophageal cancer || id:ebi-a-GCST90018841	Esophageal cancer	Esophageal cancer || ||	TRUE	igd	0.0035	6.751e-07	exposure	TRUE	reported	M01508	2	1	TRUE
M01508	2	rs11719633	G	A	G	A	-0.0206	-0.0599	0.0945	0.913113	FALSE	FALSE	FALSE	ebi-a-GCST90018841	3	20402881	0.0524	476306	0.2527	Esophageal cancer || id:ebi-a-GCST90018841	Esophageal cancer	Esophageal cancer || ||	TRUE	igd	0.0044	3.012e-06	exposure	TRUE	reported	M01508	2	1	TRUE
M01508	3	rs12544560	G	A	G	A	0.0164	0.0182	0.148	0.838345	FALSE	FALSE	FALSE	ebi-a-GCST90018841	8	21368451	0.0367	476306	0.6207	Esophageal cancer || id:ebi-a-GCST90018841	Esophageal cancer	Esophageal cancer || ||	TRUE	igd	0.0035	3.318e-06	exposure	TRUE	reported	M01508	2	1	TRUE
M01508	4	rs13212846	C	A	C	A	-0.0241	-0.0117	0.9252	0.0782266	FALSE	FALSE	FALSE	ebi-a-GCST90018841	6	50301100	0.08	476306	0.8838	Esophageal cancer || id:ebi-a-GCST90018841	Esophageal cancer	Esophageal cancer || ||	TRUE	igd	0.0052	2.882e-06	exposure	TRUE	reported	M01508	2	1	TRUE
M01508	5	rs1350858	C	A	C	A	0.0152	-0.0091	0.1783	0.847521	FALSE	FALSE	FALSE	ebi-a-GCST90018841	3	109874627	0.0447	476306	0.839	Esophageal cancer || id:ebi-a-GCST90018841	Esophageal cancer	Esophageal cancer || ||	TRUE	igd	0.0034	8.213e-06	exposure	TRUE	reported	M01508	2	1	TRUE
M01508	6	rs1395	G	A	G	A	0.0172	0.073	0.7034	0.251061	FALSE	FALSE	FALSE	ebi-a-GCST90018841	2	27424636	0.0387	476306	0.0595594	Esophageal cancer || id:ebi-a-GCST90018841	Esophageal cancer	Esophageal cancer || ||	TRUE	igd	0.0027	8.138e-11	exposure	TRUE	reported	M01508	2	1	TRUE
M01508	7	rs17049936	C	T	C	T	-0.0187	0.0023	0.8912	0.107867	FALSE	FALSE	FALSE	ebi-a-GCST90018841	2	59346812	0.062	476306	0.9703	Esophageal cancer || id:ebi-a-GCST90018841	Esophageal cancer	Esophageal cancer || ||	TRUE	igd	0.0042	9.584e-06	exposure	TRUE	reported	M01508	2	1	TRUE
M01508	8	rs17751805	G	A	G	A	0.0628	-0.0389	0.9645	0.0366143	FALSE	FALSE	FALSE	ebi-a-GCST90018841	14	65034363	0.1232	476306	0.752199	Esophageal cancer || id:ebi-a-GCST90018841	Esophageal cancer	Esophageal cancer || ||	TRUE	igd	0.0135	3.399e-06	exposure	TRUE	reported	M01508	2	1	TRUE
M01508	9	rs1975271	C	T	C	T	0.0116	-0.0076	0.5872	0.38672	FALSE	FALSE	FALSE	ebi-a-GCST90018841	16	9497663	0.0315	476306	0.8085	Esophageal cancer || id:ebi-a-GCST90018841	Esophageal cancer	Esophageal cancer || ||	TRUE	igd	0.0026	8.682e-06	exposure	TRUE	reported	M01508	2	1	TRUE
M01508	10	rs2173615	G	T	G	T	0.0125	-0.0142	0.3153	0.662154	FALSE	FALSE	FALSE	ebi-a-GCST90018841	3	191673577	0.0309	476306	0.6453	Esophageal cancer || id:ebi-a-GCST90018841	Esophageal cancer	Esophageal cancer || ||	TRUE	igd	0.0026	1.693e-06	exposure	TRUE	reported	M01508	2	1	TRUE
M01508	11	rs248063	T	A	T	A	-0.024	0.0572	0.5019	0.544851	FALSE	TRUE	TRUE	ebi-a-GCST90018841	5	126500208	0.0297	476306	0.0540406	Esophageal cancer || id:ebi-a-GCST90018841	Esophageal cancer	Esophageal cancer || ||	TRUE	igd	0.0051	2.43e-06	exposure	TRUE	reported	M01508	2	1	FALSE
M01508	12	rs2526477	G	A	G	A	-0.012	0.0131	0.609	0.500623	FALSE	FALSE	FALSE	ebi-a-GCST90018841	17	20131193	0.0321	476306	0.684499	Esophageal cancer || id:ebi-a-GCST90018841	Esophageal cancer	Esophageal cancer || ||	TRUE	igd	0.0026	2.988e-06	exposure	TRUE	reported	M01508	2	1	TRUE
M01508	13	rs2967437	G	A	G	A	-0.0126	-0.0037	0.6902	0.381835	FALSE	FALSE	FALSE	ebi-a-GCST90018841	19	37086645	0.0306	476306	0.9038	Esophageal cancer || id:ebi-a-GCST90018841	Esophageal cancer	Esophageal cancer || ||	TRUE	igd	0.0027	1.879e-06	exposure	TRUE	reported	M01508	2	1	TRUE
M01508	14	rs3949865	G	C	G	C	-0.0115	0.0019	0.6187	0.600851	FALSE	TRUE	FALSE	ebi-a-GCST90018841	1	183930806	0.0301	476306	0.9498	Esophageal cancer || id:ebi-a-GCST90018841	Esophageal cancer	Esophageal cancer || ||	TRUE	igd	0.0026	9.491e-06	exposure	TRUE	reported	M01508	2	1	TRUE
M01508	15	rs4269521	G	A	G	A	0.0168	0.014	0.8431	0.233075	FALSE	FALSE	FALSE	ebi-a-GCST90018841	8	132358549	0.0329	476306	0.6708	Esophageal cancer || id:ebi-a-GCST90018841	Esophageal cancer	Esophageal cancer || ||	TRUE	igd	0.0034	1.034e-06	exposure	TRUE	reported	M01508	2	1	TRUE
M01508	16	rs4746017	C	A	C	A	-0.0122	0.0005	0.713	0.368017	FALSE	FALSE	FALSE	ebi-a-GCST90018841	10	71774872	0.0315	476306	0.9875	Esophageal cancer || id:ebi-a-GCST90018841	Esophageal cancer	Esophageal cancer || ||	TRUE	igd	0.0027	5.098e-06	exposure	TRUE	reported	M01508	2	1	TRUE
M01508	17	rs6034318	G	A	G	A	0.1083	0.0532	0.013	0.9643	FALSE	FALSE	FALSE	ebi-a-GCST90018841	20	15863999	0.0618	476306	0.3888	Esophageal cancer || id:ebi-a-GCST90018841	Esophageal cancer	Esophageal cancer || ||	TRUE	igd	0.0236	4.518e-06	exposure	TRUE	reported	M01508	2	1	TRUE
M01508	18	rs6078500	C	T	C	T	-0.0118	-0.0561	0.5117	0.50564	FALSE	FALSE	FALSE	ebi-a-GCST90018841	20	182013	0.0293	476306	0.0555405	Esophageal cancer || id:ebi-a-GCST90018841	Esophageal cancer	Esophageal cancer || ||	TRUE	igd	0.0026	4.468e-06	exposure	TRUE	reported	M01508	2	1	TRUE
M01508	19	rs6774965	G	A	G	A	-0.0163	-0.0071	0.8582	0.123862	FALSE	FALSE	FALSE	ebi-a-GCST90018841	3	27548813	0.049	476306	0.8856	Esophageal cancer || id:ebi-a-GCST90018841	Esophageal cancer	Esophageal cancer || ||	TRUE	igd	0.0035	3.16e-06	exposure	TRUE	reported	M01508	2	1	TRUE
M01508	20	rs6848070	G	A	G	A	-0.0117	0.002	0.3521	0.543455	FALSE	FALSE	FALSE	ebi-a-GCST90018841	4	127862814	0.0304	476306	0.9483	Esophageal cancer || id:ebi-a-GCST90018841	Esophageal cancer	Esophageal cancer || ||	TRUE	igd	0.0027	9.911e-06	exposure	TRUE	reported	M01508	2	1	TRUE
M01508	21	rs7009776	C	T	C	T	-0.0268	-0.0231	0.3342	0.642505	FALSE	FALSE	FALSE	ebi-a-GCST90018841	8	90373191	0.0309	476306	0.4536	Esophageal cancer || id:ebi-a-GCST90018841	Esophageal cancer	Esophageal cancer || ||	TRUE	igd	0.006	7.116e-06	exposure	TRUE	reported	M01508	2	1	TRUE
M01508	22	rs7166370	G	C	G	C	0.0119	-0.0092	0.4297	0.420888	FALSE	TRUE	TRUE	ebi-a-GCST90018841	15	60959089	0.0304	476306	0.7626	Esophageal cancer || id:ebi-a-GCST90018841	Esophageal cancer	Esophageal cancer || ||	TRUE	igd	0.0026	5.229e-06	exposure	TRUE	reported	M01508	2	1	FALSE
M01508	23	rs7458704	G	T	G	T	-0.0544	-0.0253	0.984	0.0559773	FALSE	FALSE	FALSE	ebi-a-GCST90018841	7	67422093	0.0519	476306	0.625299	Esophageal cancer || id:ebi-a-GCST90018841	Esophageal cancer	Esophageal cancer || ||	TRUE	igd	0.0109	5.6e-07	exposure	TRUE	reported	M01508	2	1	TRUE
M01508	24	rs7574257	C	T	C	T	0.0118	-0.0606	0.325	0.6448	FALSE	FALSE	FALSE	ebi-a-GCST90018841	2	105988447	0.0305	476306	0.0472999	Esophageal cancer || id:ebi-a-GCST90018841	Esophageal cancer	Esophageal cancer || ||	TRUE	igd	0.0026	7.764e-06	exposure	TRUE	reported	M01508	2	1	TRUE
M01508	25	rs8065435	G	A	G	A	-0.0128	-0.0067	0.327	0.673638	FALSE	FALSE	FALSE	ebi-a-GCST90018841	17	56157617	0.033	476306	0.8389	Esophageal cancer || id:ebi-a-GCST90018841	Esophageal cancer	Esophageal cancer || ||	TRUE	igd	0.0028	5.034e-06	exposure	TRUE	reported	M01508	2	1	TRUE
M01508	26	rs9365106	G	A	G	A	-0.0117	-0.0142	0.6824	0.456366	FALSE	FALSE	FALSE	ebi-a-GCST90018841	6	160282834	0.0339	476306	0.6747	Esophageal cancer || id:ebi-a-GCST90018841	Esophageal cancer	Esophageal cancer || ||	TRUE	igd	0.0026	8.055e-06	exposure	TRUE	reported	M01508	2	1	TRUE
M01515	1	rs10205265	C	T	C	T	-0.0901	-0.058	0.2056	0.834296	FALSE	FALSE	FALSE	ebi-a-GCST90018841	2	134625729	0.0444	476306	0.191	Esophageal cancer || id:ebi-a-GCST90018841	Esophageal cancer	Esophageal cancer || ||	TRUE	igd	0.0202	7.794e-06	exposure	TRUE	reported	M01515	2	1	TRUE
M01515	2	rs10402106	C	T	C	T	0.9529	0.0452	0.0165	0.969498	FALSE	FALSE	FALSE	ebi-a-GCST90018841	19	57563289	0.0697	476306	0.5162	Esophageal cancer || id:ebi-a-GCST90018841	Esophageal cancer	Esophageal cancer || ||	TRUE	igd	0.1924	7.348e-07	exposure	TRUE	reported	M01515	2	1	TRUE
M01515	3	rs10458721	G	A	G	A	-0.0786	0.0194	0.609	0.388523	FALSE	FALSE	FALSE	ebi-a-GCST90018841	10	49905547	0.0307	476306	0.525801	Esophageal cancer || id:ebi-a-GCST90018841	Esophageal cancer	Esophageal cancer || ||	TRUE	igd	0.0175	7.228e-06	exposure	TRUE	reported	M01515	2	1	TRUE
M01515	4	rs10471169	C	T	C	T	0.9362	-0.0911	0.0105	0.930231	FALSE	FALSE	FALSE	ebi-a-GCST90018841	4	168628323	0.0846	476306	0.2814	Esophageal cancer || id:ebi-a-GCST90018841	Esophageal cancer	Esophageal cancer || ||	TRUE	igd	0.1854	4.427e-07	exposure	TRUE	reported	M01515	2	1	TRUE
M01515	5	rs10749553	G	A	G	A	-0.0868	-0.0018	0.3074	0.652301	FALSE	FALSE	FALSE	ebi-a-GCST90018841	10	89340206	0.0308	476306	0.9544	Esophageal cancer || id:ebi-a-GCST90018841	Esophageal cancer	Esophageal cancer || ||	TRUE	igd	0.0194	7.554e-06	exposure	TRUE	reported	M01515	2	1	TRUE
M01515	6	rs10977627	C	T	C	T	0.8146	-0.0451	0.0168	0.96104	FALSE	FALSE	FALSE	ebi-a-GCST90018841	9	9273681	0.0611	476306	0.4601	Esophageal cancer || id:ebi-a-GCST90018841	Esophageal cancer	Esophageal cancer || ||	TRUE	igd	0.1524	9.061e-08	exposure	TRUE	reported	M01515	2	1	TRUE
M01515	7	rs10984575	C	A	C	A	0.1144	0.0447	0.1164	0.860522	FALSE	FALSE	FALSE	ebi-a-GCST90018841	9	122276088	0.0427	476306	0.2959	Esophageal cancer || id:ebi-a-GCST90018841	Esophageal cancer	Esophageal cancer || ||	TRUE	igd	0.0257	8.271e-06	exposure	TRUE	reported	M01515	2	1	TRUE
M01515	8	rs11256026	G	A	G	A	-0.2061	-0.0003	0.6357	0.430723	FALSE	FALSE	FALSE	ebi-a-GCST90018841	10	9054689	0.0301	476306	0.9926	Esophageal cancer || id:ebi-a-GCST90018841	Esophageal cancer	Esophageal cancer || ||	TRUE	igd	0.0409	4.601e-07	exposure	TRUE	reported	M01515	2	1	TRUE
M01515	9	rs1164673	G	C	G	C	0.0754	0.0157	0.3743	0.393823	FALSE	TRUE	FALSE	ebi-a-GCST90018841	11	49328356	0.0341	476306	0.6451	Esophageal cancer || id:ebi-a-GCST90018841	Esophageal cancer	Esophageal cancer || ||	TRUE	igd	0.0168	7.267e-06	exposure	TRUE	reported	M01515	2	1	TRUE
M01515	10	rs12005082	T	A	T	A	0.1232	-0.0015	0.1814	0.279859	FALSE	TRUE	FALSE	ebi-a-GCST90018841	9	7904849	0.0318	476306	0.9631	Esophageal cancer || id:ebi-a-GCST90018841	Esophageal cancer	Esophageal cancer || ||	TRUE	igd	0.0265	3.354e-06	exposure	TRUE	reported	M01515	2	1	TRUE
M01515	11	rs12075728	G	T	G	T	-0.4196	-0.1561	0.9442	0.0565312	FALSE	FALSE	FALSE	ebi-a-GCST90018841	1	191655181	0.0841	476306	0.0636502	Esophageal cancer || id:ebi-a-GCST90018841	Esophageal cancer	Esophageal cancer || ||	TRUE	igd	0.0922	5.394e-06	exposure	TRUE	reported	M01515	2	1	TRUE
M01515	12	rs16832600	C	T	C	T	0.2205	0.0591	0.0297	0.963415	FALSE	FALSE	FALSE	ebi-a-GCST90018841	1	235586376	0.117	476306	0.6134	Esophageal cancer || id:ebi-a-GCST90018841	Esophageal cancer	Esophageal cancer || ||	TRUE	igd	0.0469	2.579e-06	exposure	TRUE	reported	M01515	2	1	TRUE
M01515	13	rs16862165	C	T	C	T	-0.413	-0.0421	0.99	0.0356805	FALSE	FALSE	FALSE	ebi-a-GCST90018841	3	149414446	0.062	476306	0.4972	Esophageal cancer || id:ebi-a-GCST90018841	Esophageal cancer	Esophageal cancer || ||	TRUE	igd	0.089	3.477e-06	exposure	TRUE	reported	M01515	2	1	TRUE
M01515	14	rs17682068	G	A	G	A	-0.1299	-0.0635	0.9248	0.069289	FALSE	FALSE	FALSE	ebi-a-GCST90018841	8	119398255	0.0919	476306	0.4898	Esophageal cancer || id:ebi-a-GCST90018841	Esophageal cancer	Esophageal cancer || ||	TRUE	igd	0.029	7.452e-06	exposure	TRUE	reported	M01515	2	1	TRUE
M01515	15	rs400214	C	T	C	T	0.3258	0.0229	0.0185	0.951312	FALSE	FALSE	FALSE	ebi-a-GCST90018841	1	158171078	0.0598	476306	0.7021	Esophageal cancer || id:ebi-a-GCST90018841	Esophageal cancer	Esophageal cancer || ||	TRUE	igd	0.0723	6.599e-06	exposure	TRUE	reported	M01515	2	1	TRUE
M01515	16	rs7701675	G	A	G	A	-0.7943	0.0883	0.9839	0.0247931	FALSE	FALSE	FALSE	ebi-a-GCST90018841	5	171214664	0.0772	476306	0.2527	Esophageal cancer || id:ebi-a-GCST90018841	Esophageal cancer	Esophageal cancer || ||	TRUE	igd	0.1733	4.558e-06	exposure	TRUE	reported	M01515	2	1	TRUE
M01515	17	rs8178289	C	A	C	A	-0.1064	0.087	0.8497	0.161733	FALSE	FALSE	FALSE	ebi-a-GCST90018841	17	56319930	0.0614	476306	0.1567	Esophageal cancer || id:ebi-a-GCST90018841	Esophageal cancer	Esophageal cancer || ||	TRUE	igd	0.0233	5.095e-06	exposure	TRUE	reported	M01515	2	1	TRUE
M01515	18	rs9453415	G	A	G	A	0.374	0.0891	0.011	0.982046	FALSE	FALSE	FALSE	ebi-a-GCST90018841	6	66522851	0.0937	476306	0.3412	Esophageal cancer || id:ebi-a-GCST90018841	Esophageal cancer	Esophageal cancer || ||	TRUE	igd	0.083	6.605e-06	exposure	TRUE	reported	M01515	2	1	TRUE
M01558	1	rs10004130	G	A	G	A	0.009	-0.0028	0.581	0.4221	FALSE	FALSE	FALSE	ebi-a-GCST90018841	4	84664343	0.0296	476306	0.9235	Esophageal cancer || id:ebi-a-GCST90018841	Esophageal cancer	Esophageal cancer || ||	TRUE	igd	0.002	6.795e-06	exposure	TRUE	reported	M01558	2	1	TRUE
M01558	2	rs10122824	G	T	G	T	0.0087	0.0162	0.3503	0.61143	FALSE	FALSE	FALSE	ebi-a-GCST90018841	9	139109861	0.0301	476306	0.5904	Esophageal cancer || id:ebi-a-GCST90018841	Esophageal cancer	Esophageal cancer || ||	TRUE	igd	0.0019	2.787e-06	exposure	TRUE	reported	M01558	2	1	TRUE
M01558	3	rs10416031	G	A	G	A	0.0085	0.0382	0.3202	0.761373	FALSE	FALSE	FALSE	ebi-a-GCST90018841	19	1095151	0.0447	476306	0.3916	Esophageal cancer || id:ebi-a-GCST90018841	Esophageal cancer	Esophageal cancer || ||	TRUE	igd	0.0018	3.84e-06	exposure	TRUE	reported	M01558	2	1	TRUE
M01558	4	rs10496826	G	A	G	A	-0.008	-0.0113	0.2948	0.71034	FALSE	FALSE	FALSE	ebi-a-GCST90018841	2	140474772	0.0341	476306	0.7399	Esophageal cancer || id:ebi-a-GCST90018841	Esophageal cancer	Esophageal cancer || ||	TRUE	igd	0.0018	7.767e-06	exposure	TRUE	reported	M01558	2	1	TRUE
M01558	5	rs11023380	G	A	G	A	0.0088	0.0322	0.4591	0.434165	FALSE	FALSE	FALSE	ebi-a-GCST90018841	11	14930058	0.0299	476306	0.2818	Esophageal cancer || id:ebi-a-GCST90018841	Esophageal cancer	Esophageal cancer || ||	TRUE	igd	0.0018	5.374e-07	exposure	TRUE	reported	M01558	2	1	TRUE
M01558	6	rs1113643	C	T	C	T	0.0094	0.0145	0.2769	0.754267	FALSE	FALSE	FALSE	ebi-a-GCST90018841	2	29539536	0.0364	476306	0.6909	Esophageal cancer || id:ebi-a-GCST90018841	Esophageal cancer	Esophageal cancer || ||	TRUE	igd	0.0018	2.236e-07	exposure	TRUE	reported	M01558	2	1	TRUE
M01558	7	rs11170032	C	T	C	T	-0.008	-0.017	0.64	0.419706	FALSE	FALSE	FALSE	ebi-a-GCST90018841	12	52568912	0.0302	476306	0.5747	Esophageal cancer || id:ebi-a-GCST90018841	Esophageal cancer	Esophageal cancer || ||	TRUE	igd	0.0018	7.178e-06	exposure	TRUE	reported	M01558	2	1	TRUE
M01558	8	rs11650615	G	C	G	C	0.0081	-0.0334	0.6907	0.69458	FALSE	TRUE	FALSE	ebi-a-GCST90018841	17	46123698	0.0495	476306	0.4998	Esophageal cancer || id:ebi-a-GCST90018841	Esophageal cancer	Esophageal cancer || ||	TRUE	igd	0.0018	5.987e-06	exposure	TRUE	reported	M01558	2	1	TRUE
M01558	9	rs1280717	G	A	G	A	0.0094	0.0214	0.2512	0.652388	FALSE	FALSE	FALSE	ebi-a-GCST90018841	6	54497728	0.0317	476306	0.499401	Esophageal cancer || id:ebi-a-GCST90018841	Esophageal cancer	Esophageal cancer || ||	TRUE	igd	0.0018	2.006e-07	exposure	TRUE	reported	M01558	2	1	TRUE
M01558	10	rs13164411	C	T	C	T	0.0082	-0.0199	0.7246	0.2049	FALSE	FALSE	FALSE	ebi-a-GCST90018841	5	105377638	0.0479	476306	0.677699	Esophageal cancer || id:ebi-a-GCST90018841	Esophageal cancer	Esophageal cancer || ||	TRUE	igd	0.0018	5.334e-06	exposure	TRUE	reported	M01558	2	1	TRUE
M01558	11	rs1538330	G	T	G	T	-0.0306	0.137	0.0213	0.978285	FALSE	FALSE	FALSE	ebi-a-GCST90018841	6	715684	0.1524	476306	0.3689	Esophageal cancer || id:ebi-a-GCST90018841	Esophageal cancer	Esophageal cancer || ||	TRUE	igd	0.0064	1.728e-06	exposure	TRUE	reported	M01558	2	1	TRUE
M01558	12	rs1556880	C	T	C	T	0.0081	0.0339	0.2976	0.763454	FALSE	FALSE	FALSE	ebi-a-GCST90018841	6	150615827	0.0443	476306	0.4445	Esophageal cancer || id:ebi-a-GCST90018841	Esophageal cancer	Esophageal cancer || ||	TRUE	igd	0.0018	6.043e-06	exposure	TRUE	reported	M01558	2	1	TRUE
M01558	13	rs1604290	C	A	C	A	-0.0079	0.0293	0.3851	0.542001	FALSE	FALSE	FALSE	ebi-a-GCST90018841	18	4946422	0.0302	476306	0.3316	Esophageal cancer || id:ebi-a-GCST90018841	Esophageal cancer	Esophageal cancer || ||	TRUE	igd	0.0018	8.13e-06	exposure	TRUE	reported	M01558	2	1	TRUE
M01558	14	rs164742	G	A	G	A	-0.0079	-0.0311	0.4697	0.480391	FALSE	FALSE	FALSE	ebi-a-GCST90018841	16	89757725	0.0309	476306	0.3135	Esophageal cancer || id:ebi-a-GCST90018841	Esophageal cancer	Esophageal cancer || ||	TRUE	igd	0.0018	7.375e-06	exposure	TRUE	reported	M01558	2	1	TRUE
M01558	15	rs1812125	G	T	G	T	-0.0085	-0.0603	0.7578	0.166362	FALSE	FALSE	FALSE	ebi-a-GCST90018841	18	44138761	0.051	476306	0.2373	Esophageal cancer || id:ebi-a-GCST90018841	Esophageal cancer	Esophageal cancer || ||	TRUE	igd	0.0018	3.484e-06	exposure	TRUE	reported	M01558	2	1	TRUE
M01558	16	rs2055056	C	T	C	T	-0.0244	0.1316	0.968	0.0251822	FALSE	FALSE	FALSE	ebi-a-GCST90018841	8	96278070	0.1153	476306	0.2535	Esophageal cancer || id:ebi-a-GCST90018841	Esophageal cancer	Esophageal cancer || ||	TRUE	igd	0.0055	8.566e-06	exposure	TRUE	reported	M01558	2	1	TRUE
M01558	17	rs2144834	G	A	G	A	0.008	-0.0392	0.2535	0.779158	FALSE	FALSE	FALSE	ebi-a-GCST90018841	14	94773634	0.0386	476306	0.3101	Esophageal cancer || id:ebi-a-GCST90018841	Esophageal cancer	Esophageal cancer || ||	TRUE	igd	0.0018	7.973e-06	exposure	TRUE	reported	M01558	2	1	TRUE
M01558	18	rs2252585	C	T	C	T	-0.0081	0.0075	0.7349	0.303499	FALSE	FALSE	FALSE	ebi-a-GCST90018841	21	36241929	0.0392	476306	0.8489	Esophageal cancer || id:ebi-a-GCST90018841	Esophageal cancer	Esophageal cancer || ||	TRUE	igd	0.0018	5.967e-06	exposure	TRUE	reported	M01558	2	1	TRUE
M01558	19	rs2290156	G	C	G	C	0.0088	-0.0158	0.2806	0.347231	FALSE	TRUE	FALSE	ebi-a-GCST90018841	2	11333208	0.0307	476306	0.6069	Esophageal cancer || id:ebi-a-GCST90018841	Esophageal cancer	Esophageal cancer || ||	TRUE	igd	0.0018	1.05e-06	exposure	TRUE	reported	M01558	2	1	TRUE
M01558	20	rs2374393	G	C	G	C	0.0078	-0.0055	0.4365	0.47728	FALSE	TRUE	TRUE	ebi-a-GCST90018841	2	42414557	0.0295	476306	0.8511	Esophageal cancer || id:ebi-a-GCST90018841	Esophageal cancer	Esophageal cancer || ||	TRUE	igd	0.0018	9.218e-06	exposure	TRUE	reported	M01558	2	1	FALSE
M01558	21	rs2604548	C	T	C	T	-0.0086	0.0554	0.6463	0.26233	FALSE	FALSE	FALSE	ebi-a-GCST90018841	4	15090453	0.0427	476306	0.1944	Esophageal cancer || id:ebi-a-GCST90018841	Esophageal cancer	Esophageal cancer || ||	TRUE	igd	0.0018	1.285e-06	exposure	TRUE	reported	M01558	2	1	TRUE
M01558	22	rs304171	C	T	C	T	-0.0168	-0.0585	0.0624	0.927265	FALSE	FALSE	FALSE	ebi-a-GCST90018841	3	62780809	0.0907	476306	0.5189	Esophageal cancer || id:ebi-a-GCST90018841	Esophageal cancer	Esophageal cancer || ||	TRUE	igd	0.0036	2.168e-06	exposure	TRUE	reported	M01558	2	1	TRUE
M01558	23	rs3813810	C	A	C	A	0.0117	-0.001	0.1334	0.896426	FALSE	FALSE	FALSE	ebi-a-GCST90018841	1	4088339	0.0613	476306	0.9863	Esophageal cancer || id:ebi-a-GCST90018841	Esophageal cancer	Esophageal cancer || ||	TRUE	igd	0.0026	5.725e-06	exposure	TRUE	reported	M01558	2	1	TRUE
M01558	24	rs4443239	G	T	G	T	0.02	-0.0515	0.7446	0.172059	FALSE	FALSE	FALSE	ebi-a-GCST90018841	4	170263032	0.0504	476306	0.3068	Esophageal cancer || id:ebi-a-GCST90018841	Esophageal cancer	Esophageal cancer || ||	TRUE	igd	0.0042	2.265e-06	exposure	TRUE	reported	M01558	2	1	TRUE
M01558	25	rs4687937	C	T	C	T	-0.0079	-0.0235	0.3741	0.622627	FALSE	FALSE	FALSE	ebi-a-GCST90018841	3	118422245	0.0306	476306	0.4431	Esophageal cancer || id:ebi-a-GCST90018841	Esophageal cancer	Esophageal cancer || ||	TRUE	igd	0.0018	9.469e-06	exposure	TRUE	reported	M01558	2	1	TRUE
M01558	26	rs4923082	C	T	C	T	0.0081	0.0248	0.2518	0.705744	FALSE	FALSE	FALSE	ebi-a-GCST90018841	11	23288296	0.0311	476306	0.4246	Esophageal cancer || id:ebi-a-GCST90018841	Esophageal cancer	Esophageal cancer || ||	TRUE	igd	0.0018	6.953e-06	exposure	TRUE	reported	M01558	2	1	TRUE
M01558	27	rs604388	C	T	C	T	0.0086	-0.0089	0.6845	0.408199	FALSE	FALSE	FALSE	ebi-a-GCST90018841	1	177877979	0.0309	476306	0.772999	Esophageal cancer || id:ebi-a-GCST90018841	Esophageal cancer	Esophageal cancer || ||	TRUE	igd	0.0018	1.562e-06	exposure	TRUE	reported	M01558	2	1	TRUE
M01558	28	rs6500864	G	A	G	A	-0.0083	0.0362	0.2762	0.715032	FALSE	FALSE	FALSE	ebi-a-GCST90018841	16	6938132	0.0327	476306	0.2678	Esophageal cancer || id:ebi-a-GCST90018841	Esophageal cancer	Esophageal cancer || ||	TRUE	igd	0.0018	4.339e-06	exposure	TRUE	reported	M01558	2	1	TRUE
M01558	29	rs721399	C	T	C	T	-0.0289	-0.0107	0.7176	0.417885	FALSE	FALSE	FALSE	ebi-a-GCST90018841	8	18259366	0.0344	476306	0.755299	Esophageal cancer || id:ebi-a-GCST90018841	Esophageal cancer	Esophageal cancer || ||	TRUE	igd	0.0018	3.948e-58	exposure	TRUE	reported	M01558	2	1	TRUE
M01558	30	rs7228099	C	T	C	T	-0.0097	0.0193	0.4364	0.563429	FALSE	FALSE	FALSE	ebi-a-GCST90018841	18	22786478	0.0297	476306	0.516	Esophageal cancer || id:ebi-a-GCST90018841	Esophageal cancer	Esophageal cancer || ||	TRUE	igd	0.0018	3.609e-08	exposure	TRUE	reported	M01558	2	1	TRUE
M01558	31	rs7943587	C	A	C	A	-0.0115	-0.0185	0.1515	0.814754	FALSE	FALSE	FALSE	ebi-a-GCST90018841	11	16814631	0.0383	476306	0.6284	Esophageal cancer || id:ebi-a-GCST90018841	Esophageal cancer	Esophageal cancer || ||	TRUE	igd	0.0026	6.326e-06	exposure	TRUE	reported	M01558	2	1	TRUE
M01558	32	rs890984	G	A	G	A	-0.012	0.0698	0.1092	0.803672	FALSE	FALSE	FALSE	ebi-a-GCST90018841	5	479540	0.0341	476306	0.0403896	Esophageal cancer || id:ebi-a-GCST90018841	Esophageal cancer	Esophageal cancer || ||	TRUE	igd	0.0027	6.908e-06	exposure	TRUE	reported	M01558	2	1	TRUE
M01558	33	rs9354329	C	T	C	T	-0.0081	-0.0277	0.6322	0.395211	FALSE	FALSE	FALSE	ebi-a-GCST90018841	6	66600184	0.0298	476306	0.3528	Esophageal cancer || id:ebi-a-GCST90018841	Esophageal cancer	Esophageal cancer || ||	TRUE	igd	0.0018	5.104e-06	exposure	TRUE	reported	M01558	2	1	TRUE
M01558	34	rs9940567	C	T	C	T	0.0095	0.071	0.7319	0.187907	FALSE	FALSE	FALSE	ebi-a-GCST90018841	16	62285678	0.0485	476306	0.1427	Esophageal cancer || id:ebi-a-GCST90018841	Esophageal cancer	Esophageal cancer || ||	TRUE	igd	0.0018	1.574e-07	exposure	TRUE	reported	M01558	2	1	TRUE
M01561	1	rs10163969	G	T	G	T	-0.0352	-0.0337	0.0412	0.838635	FALSE	FALSE	FALSE	ebi-a-GCST90018841	18	9067439	0.0364	476306	0.3554	Esophageal cancer || id:ebi-a-GCST90018841	Esophageal cancer	Esophageal cancer || ||	TRUE	igd	0.008	9.385e-06	exposure	TRUE	reported	M01561	2	1	TRUE
M01561	2	rs10245705	C	T	C	T	-0.0663	0.0817	0.0181	0.981768	FALSE	FALSE	FALSE	ebi-a-GCST90018841	7	26129672	0.1686	476306	0.6281	Esophageal cancer || id:ebi-a-GCST90018841	Esophageal cancer	Esophageal cancer || ||	TRUE	igd	0.0127	1.946e-07	exposure	TRUE	reported	M01561	2	1	TRUE
M01561	3	rs10935814	G	A	G	A	-0.037	0.0498	0.1006	0.818382	FALSE	FALSE	FALSE	ebi-a-GCST90018841	3	150352873	0.0348	476306	0.1521	Esophageal cancer || id:ebi-a-GCST90018841	Esophageal cancer	Esophageal cancer || ||	TRUE	igd	0.0083	9.443e-06	exposure	TRUE	reported	M01561	2	1	TRUE
M01561	4	rs11145330	C	A	C	A	0.0324	-0.0049	0.8908	0.122371	FALSE	FALSE	FALSE	ebi-a-GCST90018841	9	71733603	0.0456	476306	0.9154	Esophageal cancer || id:ebi-a-GCST90018841	Esophageal cancer	Esophageal cancer || ||	TRUE	igd	0.0068	1.945e-06	exposure	TRUE	reported	M01561	2	1	TRUE
M01561	5	rs11992435	G	A	G	A	0.0327	0.1269	0.9488	0.0542405	FALSE	FALSE	FALSE	ebi-a-GCST90018841	8	81526083	0.0985	476306	0.1975	Esophageal cancer || id:ebi-a-GCST90018841	Esophageal cancer	Esophageal cancer || ||	TRUE	igd	0.0072	6.383e-06	exposure	TRUE	reported	M01561	2	1	TRUE
M01561	6	rs1404410	G	C	G	C	-0.0236	-0.0426	0.7853	0.834629	FALSE	TRUE	FALSE	ebi-a-GCST90018841	7	124248950	0.0454	476306	0.3479	Esophageal cancer || id:ebi-a-GCST90018841	Esophageal cancer	Esophageal cancer || ||	TRUE	igd	0.0052	4.568e-06	exposure	TRUE	reported	M01561	2	1	TRUE
M01561	7	rs1532701	G	A	G	A	0.0137	0.0175	0.5456	0.45588	FALSE	FALSE	FALSE	ebi-a-GCST90018841	16	55698027	0.0295	476306	0.5534	Esophageal cancer || id:ebi-a-GCST90018841	Esophageal cancer	Esophageal cancer || ||	TRUE	igd	0.003	5.074e-06	exposure	TRUE	reported	M01561	2	1	TRUE
M01561	8	rs2074731	C	A	C	A	-0.0184	-0.0525	0.1654	0.799174	FALSE	FALSE	FALSE	ebi-a-GCST90018841	22	30733914	0.0346	476306	0.1289	Esophageal cancer || id:ebi-a-GCST90018841	Esophageal cancer	Esophageal cancer || ||	TRUE	igd	0.0039	2.307e-06	exposure	TRUE	reported	M01561	2	1	TRUE
M01561	9	rs261342	G	C	G	C	-0.0169	-0.0383	0.794	0.661762	FALSE	TRUE	FALSE	ebi-a-GCST90018841	15	58731153	0.0331	476306	0.2477	Esophageal cancer || id:ebi-a-GCST90018841	Esophageal cancer	Esophageal cancer || ||	TRUE	igd	0.0037	5.405e-06	exposure	TRUE	reported	M01561	2	1	TRUE
M01561	10	rs7238006	C	T	C	T	0.0281	-0.0051	0.9262	0.141864	FALSE	FALSE	FALSE	ebi-a-GCST90018841	18	31927898	0.038	476306	0.8939	Esophageal cancer || id:ebi-a-GCST90018841	Esophageal cancer	Esophageal cancer || ||	TRUE	igd	0.0057	6.772e-07	exposure	TRUE	reported	M01561	2	1	TRUE
M01561	11	rs7930821	C	T	C	T	0.0666	0.0753	0.0202	0.944455	FALSE	FALSE	FALSE	ebi-a-GCST90018841	11	19142695	0.049	476306	0.1245	Esophageal cancer || id:ebi-a-GCST90018841	Esophageal cancer	Esophageal cancer || ||	TRUE	igd	0.0149	7.53e-06	exposure	TRUE	reported	M01561	2	1	TRUE
M01564	1	rs10043015	C	T	C	T	0.0082	0.0077	0.7113	0.320968	FALSE	FALSE	FALSE	ebi-a-GCST90018841	5	168658371	0.0307	476306	0.8022	Esophageal cancer || id:ebi-a-GCST90018841	Esophageal cancer	Esophageal cancer || ||	TRUE	igd	0.0018	5.582e-06	exposure	TRUE	reported	M01564	2	1	TRUE
M01564	2	rs10514735	G	A	G	A	0.0346	-0.0075	0.985	0.0477253	FALSE	FALSE	FALSE	ebi-a-GCST90018841	3	85798950	0.0533	476306	0.8885	Esophageal cancer || id:ebi-a-GCST90018841	Esophageal cancer	Esophageal cancer || ||	TRUE	igd	0.0077	6.505e-06	exposure	TRUE	reported	M01564	2	1	TRUE
M01564	3	rs10787308	G	A	G	A	-0.009	-0.0478	0.2701	0.781425	FALSE	FALSE	FALSE	ebi-a-GCST90018841	10	112908968	0.0404	476306	0.237	Esophageal cancer || id:ebi-a-GCST90018841	Esophageal cancer	Esophageal cancer || ||	TRUE	igd	0.0018	6.039e-07	exposure	TRUE	reported	M01564	2	1	TRUE
M01564	4	rs10992722	C	A	C	A	0.0326	0.1617	0.0163	0.977791	FALSE	FALSE	FALSE	ebi-a-GCST90018841	9	96163761	0.1603	476306	0.3131	Esophageal cancer || id:ebi-a-GCST90018841	Esophageal cancer	Esophageal cancer || ||	TRUE	igd	0.0069	2.441e-06	exposure	TRUE	reported	M01564	2	1	TRUE
M01564	5	rs11120725	G	A	G	A	-0.0181	-0.0678	0.4596	0.469089	FALSE	FALSE	FALSE	ebi-a-GCST90018841	1	216206768	0.0324	476306	0.0362903	Esophageal cancer || id:ebi-a-GCST90018841	Esophageal cancer	Esophageal cancer || ||	TRUE	igd	0.0039	4.609e-06	exposure	TRUE	reported	M01564	2	1	TRUE
M01564	6	rs12625828	G	T	G	T	0.0086	0.0029	0.3366	0.654239	FALSE	FALSE	FALSE	ebi-a-GCST90018841	20	48844585	0.0312	476306	0.9267	Esophageal cancer || id:ebi-a-GCST90018841	Esophageal cancer	Esophageal cancer || ||	TRUE	igd	0.0018	2.055e-06	exposure	TRUE	reported	M01564	2	1	TRUE
M01564	7	rs12803308	T	A	T	A	-0.0081	-0.0038	0.6752	0.602535	FALSE	TRUE	FALSE	ebi-a-GCST90018841	11	96180609	0.0304	476306	0.8993	Esophageal cancer || id:ebi-a-GCST90018841	Esophageal cancer	Esophageal cancer || ||	TRUE	igd	0.0018	5.967e-06	exposure	TRUE	reported	M01564	2	1	TRUE
M01564	8	rs13130021	C	T	C	T	-0.0089	0.0195	0.4312	0.517916	FALSE	FALSE	FALSE	ebi-a-GCST90018841	4	2277763	0.031	476306	0.5293	Esophageal cancer || id:ebi-a-GCST90018841	Esophageal cancer	Esophageal cancer || ||	TRUE	igd	0.0018	1.411e-06	exposure	TRUE	reported	M01564	2	1	TRUE
M01564	9	rs13151462	T	A	T	A	0.0081	-0.0231	0.5773	0.517598	FALSE	TRUE	TRUE	ebi-a-GCST90018841	4	12670968	0.0302	476306	0.443	Esophageal cancer || id:ebi-a-GCST90018841	Esophageal cancer	Esophageal cancer || ||	TRUE	igd	0.0018	5.06e-06	exposure	TRUE	reported	M01564	2	1	FALSE
M01564	10	rs1380634	G	A	G	A	-0.0083	-0.0511	0.7425	0.346738	FALSE	FALSE	FALSE	ebi-a-GCST90018841	8	80237893	0.0328	476306	0.1194	Esophageal cancer || id:ebi-a-GCST90018841	Esophageal cancer	Esophageal cancer || ||	TRUE	igd	0.0018	5.174e-06	exposure	TRUE	reported	M01564	2	1	TRUE
M01564	11	rs13966	C	T	C	T	0.0082	0.0362	0.467	0.643875	FALSE	FALSE	FALSE	ebi-a-GCST90018841	11	61664992	0.04	476306	0.3654	Esophageal cancer || id:ebi-a-GCST90018841	Esophageal cancer	Esophageal cancer || ||	TRUE	igd	0.0019	9.994e-06	exposure	TRUE	reported	M01564	2	1	TRUE
M01564	12	rs1404373	C	T	C	T	-0.0084	-0.0107	0.6525	0.304261	FALSE	FALSE	FALSE	ebi-a-GCST90018841	4	58204024	0.0338	476306	0.7519	Esophageal cancer || id:ebi-a-GCST90018841	Esophageal cancer	Esophageal cancer || ||	TRUE	igd	0.0018	2.917e-06	exposure	TRUE	reported	M01564	2	1	TRUE
M01564	13	rs1530219	G	A	G	A	-0.0078	-0.0238	0.4797	0.459137	FALSE	FALSE	FALSE	ebi-a-GCST90018841	15	39602380	0.031	476306	0.4431	Esophageal cancer || id:ebi-a-GCST90018841	Esophageal cancer	Esophageal cancer || ||	TRUE	igd	0.0018	9.942e-06	exposure	TRUE	reported	M01564	2	1	TRUE
M01564	14	rs170149	G	A	G	A	0.0256	-0.0209	0.074	0.926474	FALSE	FALSE	FALSE	ebi-a-GCST90018841	17	6595930	0.0512	476306	0.6838	Esophageal cancer || id:ebi-a-GCST90018841	Esophageal cancer	Esophageal cancer || ||	TRUE	igd	0.0035	1.421e-13	exposure	TRUE	reported	M01564	2	1	TRUE
M01564	15	rs17034684	G	T	G	T	0.0081	-0.013	0.2881	0.702842	FALSE	FALSE	FALSE	ebi-a-GCST90018841	4	105511810	0.0332	476306	0.695401	Esophageal cancer || id:ebi-a-GCST90018841	Esophageal cancer	Esophageal cancer || ||	TRUE	igd	0.0018	7.899e-06	exposure	TRUE	reported	M01564	2	1	TRUE
M01564	16	rs17804635	C	T	C	T	-0.0187	0.0015	0.0934	0.899309	FALSE	FALSE	FALSE	ebi-a-GCST90018841	17	6703985	0.0748	476306	0.9835	Esophageal cancer || id:ebi-a-GCST90018841	Esophageal cancer	Esophageal cancer || ||	TRUE	igd	0.0034	3.623e-08	exposure	TRUE	reported	M01564	2	1	TRUE
M01564	17	rs2143327	C	T	C	T	0.0392	0.1833	0.0129	0.984753	FALSE	FALSE	FALSE	ebi-a-GCST90018841	6	146616239	0.1736	476306	0.2911	Esophageal cancer || id:ebi-a-GCST90018841	Esophageal cancer	Esophageal cancer || ||	TRUE	igd	0.0085	4.276e-06	exposure	TRUE	reported	M01564	2	1	TRUE
M01564	18	rs2236299	G	A	G	A	0.0087	0.0005	0.3065	0.702462	FALSE	FALSE	FALSE	ebi-a-GCST90018841	14	55255335	0.0313	476306	0.9861	Esophageal cancer || id:ebi-a-GCST90018841	Esophageal cancer	Esophageal cancer || ||	TRUE	igd	0.0018	1.694e-06	exposure	TRUE	reported	M01564	2	1	TRUE
M01564	19	rs2239337	G	C	G	C	0.023	0.0019	0.0356	0.124374	FALSE	TRUE	FALSE	ebi-a-GCST90018841	16	22911553	0.038	476306	0.9609	Esophageal cancer || id:ebi-a-GCST90018841	Esophageal cancer	Esophageal cancer || ||	TRUE	igd	0.0051	7.514e-06	exposure	TRUE	reported	M01564	2	1	TRUE
M01564	20	rs2370136	C	T	C	T	-0.0086	0.0192	0.4875	0.458197	FALSE	FALSE	FALSE	ebi-a-GCST90018841	19	57619241	0.0307	476306	0.5306	Esophageal cancer || id:ebi-a-GCST90018841	Esophageal cancer	Esophageal cancer || ||	TRUE	igd	0.0018	1.249e-06	exposure	TRUE	reported	M01564	2	1	TRUE
M01564	21	rs2534835	G	T	G	T	-0.0083	-0.0342	0.2407	0.811048	FALSE	FALSE	FALSE	ebi-a-GCST90018841	5	56948443	0.0443	476306	0.4394	Esophageal cancer || id:ebi-a-GCST90018841	Esophageal cancer	Esophageal cancer || ||	TRUE	igd	0.0018	6.23e-06	exposure	TRUE	reported	M01564	2	1	TRUE
M01564	22	rs3193970	C	T	C	T	0.0081	-0.0057	0.5801	0.388462	FALSE	FALSE	FALSE	ebi-a-GCST90018841	10	97072008	0.0312	476306	0.8549	Esophageal cancer || id:ebi-a-GCST90018841	Esophageal cancer	Esophageal cancer || ||	TRUE	igd	0.0018	6.065e-06	exposure	TRUE	reported	M01564	2	1	TRUE
M01564	23	rs4235093	G	A	G	A	-0.0083	0.0183	0.2874	0.633705	FALSE	FALSE	FALSE	ebi-a-GCST90018841	4	72346252	0.031	476306	0.5555	Esophageal cancer || id:ebi-a-GCST90018841	Esophageal cancer	Esophageal cancer || ||	TRUE	igd	0.0018	5.04e-06	exposure	TRUE	reported	M01564	2	1	TRUE
M01564	24	rs4589188	G	A	G	A	0.0122	0.0193	0.2827	0.772136	FALSE	FALSE	FALSE	ebi-a-GCST90018841	10	5567914	0.0427	476306	0.651799	Esophageal cancer || id:ebi-a-GCST90018841	Esophageal cancer	Esophageal cancer || ||	TRUE	igd	0.0026	3.343e-06	exposure	TRUE	reported	M01564	2	1	TRUE
M01564	25	rs4779800	G	A	G	A	-0.0122	-0.0422	0.8831	0.15174	FALSE	FALSE	FALSE	ebi-a-GCST90018841	15	29411326	0.0375	476306	0.2606	Esophageal cancer || id:ebi-a-GCST90018841	Esophageal cancer	Esophageal cancer || ||	TRUE	igd	0.0027	6.056e-06	exposure	TRUE	reported	M01564	2	1	TRUE
M01564	26	rs4999864	G	C	G	C	0.0179	0.0316	0.9329	0.806211	FALSE	TRUE	FALSE	ebi-a-GCST90018841	17	66786460	0.0412	476306	0.4421	Esophageal cancer || id:ebi-a-GCST90018841	Esophageal cancer	Esophageal cancer || ||	TRUE	igd	0.0035	4.77e-07	exposure	TRUE	reported	M01564	2	1	TRUE
M01564	27	rs6077792	G	T	G	T	-0.0085	0.0735	0.3	0.753666	FALSE	FALSE	FALSE	ebi-a-GCST90018841	20	1096116	0.0401	476306	0.0663804	Esophageal cancer || id:ebi-a-GCST90018841	Esophageal cancer	Esophageal cancer || ||	TRUE	igd	0.0018	2.821e-06	exposure	TRUE	reported	M01564	2	1	TRUE
M01564	28	rs6507399	G	A	G	A	-0.0101	-0.0121	0.6713	0.286825	FALSE	FALSE	FALSE	ebi-a-GCST90018841	18	38732045	0.0369	476306	0.742899	Esophageal cancer || id:ebi-a-GCST90018841	Esophageal cancer	Esophageal cancer || ||	TRUE	igd	0.0018	1.703e-08	exposure	TRUE	reported	M01564	2	1	TRUE
M01564	29	rs6678076	G	A	G	A	-0.0252	0.0371	0.0339	0.933173	FALSE	FALSE	FALSE	ebi-a-GCST90018841	1	199233200	0.0517	476306	0.4725	Esophageal cancer || id:ebi-a-GCST90018841	Esophageal cancer	Esophageal cancer || ||	TRUE	igd	0.0052	1.084e-06	exposure	TRUE	reported	M01564	2	1	TRUE
M01564	30	rs7105815	G	A	G	A	0.0091	0.0312	0.2968	0.651604	FALSE	FALSE	FALSE	ebi-a-GCST90018841	11	12309693	0.0304	476306	0.305	Esophageal cancer || id:ebi-a-GCST90018841	Esophageal cancer	Esophageal cancer || ||	TRUE	igd	0.0018	4.934e-07	exposure	TRUE	reported	M01564	2	1	TRUE
M01564	31	rs7152965	G	A	G	A	0.0079	-0.054	0.4052	0.595112	FALSE	FALSE	FALSE	ebi-a-GCST90018841	14	63641417	0.0303	476306	0.0743601	Esophageal cancer || id:ebi-a-GCST90018841	Esophageal cancer	Esophageal cancer || ||	TRUE	igd	0.0018	9.004e-06	exposure	TRUE	reported	M01564	2	1	TRUE
M01564	32	rs7584253	C	A	C	A	0.0083	-0.002	0.7047	0.242836	FALSE	FALSE	FALSE	ebi-a-GCST90018841	2	48927246	0.0401	476306	0.9594	Esophageal cancer || id:ebi-a-GCST90018841	Esophageal cancer	Esophageal cancer || ||	TRUE	igd	0.0018	5.043e-06	exposure	TRUE	reported	M01564	2	1	TRUE
M01564	33	rs7710027	C	T	C	T	0.0081	-0.023	0.2886	0.731639	FALSE	FALSE	FALSE	ebi-a-GCST90018841	5	55901945	0.0357	476306	0.5193	Esophageal cancer || id:ebi-a-GCST90018841	Esophageal cancer	Esophageal cancer || ||	TRUE	igd	0.0018	9.155e-06	exposure	TRUE	reported	M01564	2	1	TRUE
M01564	34	rs7919076	C	T	C	T	-0.0081	-0.0102	0.3416	0.757978	FALSE	FALSE	FALSE	ebi-a-GCST90018841	10	68328936	0.0443	476306	0.8186	Esophageal cancer || id:ebi-a-GCST90018841	Esophageal cancer	Esophageal cancer || ||	TRUE	igd	0.0018	7.791e-06	exposure	TRUE	reported	M01564	2	1	TRUE
M01564	35	rs807670	C	A	C	A	0.011	-0.0019	0.421	0.611407	FALSE	FALSE	FALSE	ebi-a-GCST90018841	22	19154608	0.0325	476306	0.9539	Esophageal cancer || id:ebi-a-GCST90018841	Esophageal cancer	Esophageal cancer || ||	TRUE	igd	0.0018	6.841e-10	exposure	TRUE	reported	M01564	2	1	TRUE
M01564	36	rs835154	G	A	G	A	-0.0114	-0.0233	0.5753	0.429272	FALSE	FALSE	FALSE	ebi-a-GCST90018841	5	14876569	0.0298	476306	0.4352	Esophageal cancer || id:ebi-a-GCST90018841	Esophageal cancer	Esophageal cancer || ||	TRUE	igd	0.0018	1.147e-10	exposure	TRUE	reported	M01564	2	1	TRUE
M01564	37	rs868395	G	T	G	T	0.0101	-0.0333	0.6653	0.339672	FALSE	FALSE	FALSE	ebi-a-GCST90018841	9	85175793	0.0321	476306	0.2996	Esophageal cancer || id:ebi-a-GCST90018841	Esophageal cancer	Esophageal cancer || ||	TRUE	igd	0.0018	2.031e-08	exposure	TRUE	reported	M01564	2	1	TRUE
M01564	38	rs889128	G	T	G	T	0.0082	0.0205	0.6665	0.405161	FALSE	FALSE	FALSE	ebi-a-GCST90018841	19	10131693	0.03	476306	0.4953	Esophageal cancer || id:ebi-a-GCST90018841	Esophageal cancer	Esophageal cancer || ||	TRUE	igd	0.0018	6.754e-06	exposure	TRUE	reported	M01564	2	1	TRUE
M01564	39	rs910616	C	T	C	T	-0.0093	0.0006	0.4991	0.579958	FALSE	FALSE	FALSE	ebi-a-GCST90018841	6	44074976	0.0329	476306	0.9857	Esophageal cancer || id:ebi-a-GCST90018841	Esophageal cancer	Esophageal cancer || ||	TRUE	igd	0.0018	1.972e-07	exposure	TRUE	reported	M01564	2	1	TRUE
M01564	40	rs9327706	C	A	C	A	0.0081	-0.0095	0.5937	0.385966	FALSE	FALSE	FALSE	ebi-a-GCST90018841	5	134512608	0.0308	476306	0.7571	Esophageal cancer || id:ebi-a-GCST90018841	Esophageal cancer	Esophageal cancer || ||	TRUE	igd	0.0018	5.612e-06	exposure	TRUE	reported	M01564	2	1	TRUE
M01564	41	rs9372398	C	T	C	T	0.0081	-0.0064	0.5453	0.587691	FALSE	FALSE	FALSE	ebi-a-GCST90018841	6	114833591	0.0308	476306	0.8361	Esophageal cancer || id:ebi-a-GCST90018841	Esophageal cancer	Esophageal cancer || ||	TRUE	igd	0.0018	6.735e-06	exposure	TRUE	reported	M01564	2	1	TRUE
M01564	42	rs9389071	G	A	G	A	-0.012	0.0173	0.1579	0.81559	FALSE	FALSE	FALSE	ebi-a-GCST90018841	6	133674634	0.0352	476306	0.623799	Esophageal cancer || id:ebi-a-GCST90018841	Esophageal cancer	Esophageal cancer || ||	TRUE	igd	0.0026	5.638e-06	exposure	TRUE	reported	M01564	2	1	TRUE
M01564	43	rs940697	G	A	G	A	0.0082	-0.0377	0.2701	0.777726	FALSE	FALSE	FALSE	ebi-a-GCST90018841	7	143183203	0.0413	476306	0.3619	Esophageal cancer || id:ebi-a-GCST90018841	Esophageal cancer	Esophageal cancer || ||	TRUE	igd	0.0018	5.706e-06	exposure	TRUE	reported	M01564	2	1	TRUE
M01572	1	rs11061416	G	A	G	A	-0.0125	0.0189	0.6428	0.329191	FALSE	FALSE	FALSE	ebi-a-GCST90018841	12	131742242	0.0312	476306	0.5439	Esophageal cancer || id:ebi-a-GCST90018841	Esophageal cancer	Esophageal cancer || ||	TRUE	igd	0.0024	1.763e-07	exposure	TRUE	reported	M01572	2	1	TRUE
M01572	2	rs11618222	C	T	C	T	-0.0182	0.0489	0.1008	0.832272	FALSE	FALSE	FALSE	ebi-a-GCST90018841	13	26299649	0.045	476306	0.2776	Esophageal cancer || id:ebi-a-GCST90018841	Esophageal cancer	Esophageal cancer || ||	TRUE	igd	0.004	5.999e-06	exposure	TRUE	reported	M01572	2	1	TRUE
M01572	3	rs11724197	G	A	G	A	0.0159	0.0096	0.8734	0.123319	FALSE	FALSE	FALSE	ebi-a-GCST90018841	4	168766934	0.0499	476306	0.8466	Esophageal cancer || id:ebi-a-GCST90018841	Esophageal cancer	Esophageal cancer || ||	TRUE	igd	0.0034	2.294e-06	exposure	TRUE	reported	M01572	2	1	TRUE
M01572	4	rs12507784	G	A	G	A	-0.012	-0.0705	0.2395	0.768906	FALSE	FALSE	FALSE	ebi-a-GCST90018841	4	137507686	0.0355	476306	0.0469905	Esophageal cancer || id:ebi-a-GCST90018841	Esophageal cancer	Esophageal cancer || ||	TRUE	igd	0.0025	1.782e-06	exposure	TRUE	reported	M01572	2	1	TRUE
M01572	5	rs12866131	C	A	C	A	0.011	-0.0078	0.2805	0.773545	FALSE	FALSE	FALSE	ebi-a-GCST90018841	13	71781111	0.0408	476306	0.8486	Esophageal cancer || id:ebi-a-GCST90018841	Esophageal cancer	Esophageal cancer || ||	TRUE	igd	0.0024	5.615e-06	exposure	TRUE	reported	M01572	2	1	TRUE
M01572	6	rs13102848	G	C	G	C	-0.0152	0.023	0.8686	0.824583	FALSE	TRUE	FALSE	ebi-a-GCST90018841	4	107565300	0.0363	476306	0.5252	Esophageal cancer || id:ebi-a-GCST90018841	Esophageal cancer	Esophageal cancer || ||	TRUE	igd	0.0033	3.132e-06	exposure	TRUE	reported	M01572	2	1	TRUE
M01572	7	rs17011367	C	T	C	T	0.0115	-0.0151	0.7325	0.295717	FALSE	FALSE	FALSE	ebi-a-GCST90018841	2	75691522	0.0315	476306	0.632199	Esophageal cancer || id:ebi-a-GCST90018841	Esophageal cancer	Esophageal cancer || ||	TRUE	igd	0.0026	7.378e-06	exposure	TRUE	reported	M01572	2	1	TRUE
M01572	8	rs17086746	C	T	C	T	-0.046	0.0052	0.02	0.925227	FALSE	FALSE	FALSE	ebi-a-GCST90018841	4	57259999	0.0438	476306	0.9059	Esophageal cancer || id:ebi-a-GCST90018841	Esophageal cancer	Esophageal cancer || ||	TRUE	igd	0.01	4.225e-06	exposure	TRUE	reported	M01572	2	1	TRUE
M01572	9	rs17131975	G	A	G	A	-0.0216	-0.0999	0.0607	0.973868	FALSE	FALSE	FALSE	ebi-a-GCST90018841	5	138583691	0.1159	476306	0.3888	Esophageal cancer || id:ebi-a-GCST90018841	Esophageal cancer	Esophageal cancer || ||	TRUE	igd	0.0048	8.184e-06	exposure	TRUE	reported	M01572	2	1	TRUE
M01572	10	rs2643891	G	A	G	A	-0.018	0.0516	0.165	0.776731	FALSE	FALSE	FALSE	ebi-a-GCST90018841	1	2292352	0.0343	476306	0.1331	Esophageal cancer || id:ebi-a-GCST90018841	Esophageal cancer	Esophageal cancer || ||	TRUE	igd	0.004	6.795e-06	exposure	TRUE	reported	M01572	2	1	TRUE
M01572	11	rs2907828	G	C	G	C	-0.0188	0.0252	0.1375	0.144081	FALSE	TRUE	FALSE	ebi-a-GCST90018841	5	56902155	0.0489	476306	0.605701	Esophageal cancer || id:ebi-a-GCST90018841	Esophageal cancer	Esophageal cancer || ||	TRUE	igd	0.004	2.736e-06	exposure	TRUE	reported	M01572	2	1	TRUE
M01572	12	rs338526	C	T	C	T	-0.0111	-0.0017	0.7181	0.302737	FALSE	FALSE	FALSE	ebi-a-GCST90018841	15	86261840	0.0319	476306	0.9565	Esophageal cancer || id:ebi-a-GCST90018841	Esophageal cancer	Esophageal cancer || ||	TRUE	igd	0.0024	5.606e-06	exposure	TRUE	reported	M01572	2	1	TRUE
M01572	13	rs6743210	C	T	C	T	0.0123	0.0684	0.6199	0.310747	FALSE	FALSE	FALSE	ebi-a-GCST90018841	2	235972217	0.0406	476306	0.0921998	Esophageal cancer || id:ebi-a-GCST90018841	Esophageal cancer	Esophageal cancer || ||	TRUE	igd	0.0026	2.209e-06	exposure	TRUE	reported	M01572	2	1	TRUE
M01572	14	rs6896132	G	C	G	C	0.0121	-0.0193	0.219	0.322871	FALSE	TRUE	FALSE	ebi-a-GCST90018841	5	130773561	0.0315	476306	0.5413	Esophageal cancer || id:ebi-a-GCST90018841	Esophageal cancer	Esophageal cancer || ||	TRUE	igd	0.0025	1.801e-06	exposure	TRUE	reported	M01572	2	1	TRUE
M01572	15	rs7861435	G	C	G	C	-0.0115	0.02	0.7685	0.817055	FALSE	TRUE	FALSE	ebi-a-GCST90018841	9	131971208	0.0527	476306	0.704301	Esophageal cancer || id:ebi-a-GCST90018841	Esophageal cancer	Esophageal cancer || ||	TRUE	igd	0.0025	4.012e-06	exposure	TRUE	reported	M01572	2	1	TRUE
M01572	16	rs884870	G	C	G	C	-0.0202	-0.0484	0.0689	0.100317	FALSE	TRUE	FALSE	ebi-a-GCST90018841	15	87789669	0.0428	476306	0.2581	Esophageal cancer || id:ebi-a-GCST90018841	Esophageal cancer	Esophageal cancer || ||	TRUE	igd	0.0045	7.402e-06	exposure	TRUE	reported	M01572	2	1	TRUE
M01573	1	rs11141909	C	A	C	A	0.0808	0.0416	0.0405	0.939081	FALSE	FALSE	FALSE	ebi-a-GCST90018841	9	90218852	0.1002	476306	0.678	Esophageal cancer || id:ebi-a-GCST90018841	Esophageal cancer	Esophageal cancer || ||	TRUE	igd	0.0182	9.02e-06	exposure	TRUE	reported	M01573	2	1	TRUE
M01573	2	rs12052900	G	A	G	A	-0.1115	0.2747	0.9783	0.0236335	FALSE	FALSE	FALSE	ebi-a-GCST90018841	2	202755176	0.1495	476306	0.0660496	Esophageal cancer || id:ebi-a-GCST90018841	Esophageal cancer	Esophageal cancer || ||	TRUE	igd	0.0242	4.27e-06	exposure	TRUE	reported	M01573	2	1	TRUE
M01573	3	rs1577941	G	A	G	A	0.0531	0.0215	0.1187	0.856059	FALSE	FALSE	FALSE	ebi-a-GCST90018841	10	8428209	0.0442	476306	0.6267	Esophageal cancer || id:ebi-a-GCST90018841	Esophageal cancer	Esophageal cancer || ||	TRUE	igd	0.0114	3.485e-06	exposure	TRUE	reported	M01573	2	1	TRUE
M01573	4	rs16887484	G	A	G	A	-0.0991	-0.0065	0.9585	0.0876119	FALSE	FALSE	FALSE	ebi-a-GCST90018841	5	57155308	0.0494	476306	0.8956	Esophageal cancer || id:ebi-a-GCST90018841	Esophageal cancer	Esophageal cancer || ||	TRUE	igd	0.0201	8.815e-07	exposure	TRUE	reported	M01573	2	1	TRUE
M01573	5	rs16933423	G	A	G	A	0.0891	0.1979	0.9651	0.0231309	FALSE	FALSE	FALSE	ebi-a-GCST90018841	8	68510396	0.1473	476306	0.1789	Esophageal cancer || id:ebi-a-GCST90018841	Esophageal cancer	Esophageal cancer || ||	TRUE	igd	0.02	8.312e-06	exposure	TRUE	reported	M01573	2	1	TRUE
M01573	6	rs17224277	G	A	G	A	0.0633	0.0174	0.0789	0.928212	FALSE	FALSE	FALSE	ebi-a-GCST90018841	2	182340444	0.0684	476306	0.7993	Esophageal cancer || id:ebi-a-GCST90018841	Esophageal cancer	Esophageal cancer || ||	TRUE	igd	0.0134	2.291e-06	exposure	TRUE	reported	M01573	2	1	TRUE
M01573	7	rs2257243	G	A	G	A	0.0354	-0.0117	0.6612	0.351695	FALSE	FALSE	FALSE	ebi-a-GCST90018841	21	29388625	0.0313	476306	0.7083	Esophageal cancer || id:ebi-a-GCST90018841	Esophageal cancer	Esophageal cancer || ||	TRUE	igd	0.0075	2.185e-06	exposure	TRUE	reported	M01573	2	1	TRUE
M01573	8	rs2846365	G	A	G	A	0.0336	-0.0066	0.4476	0.497415	FALSE	FALSE	FALSE	ebi-a-GCST90018841	11	102571892	0.0297	476306	0.823	Esophageal cancer || id:ebi-a-GCST90018841	Esophageal cancer	Esophageal cancer || ||	TRUE	igd	0.0071	1.976e-06	exposure	TRUE	reported	M01573	2	1	TRUE
M01573	9	rs4661299	G	T	G	T	0.0319	0.0423	0.4551	0.527077	FALSE	FALSE	FALSE	ebi-a-GCST90018841	1	15029260	0.0296	476306	0.153	Esophageal cancer || id:ebi-a-GCST90018841	Esophageal cancer	Esophageal cancer || ||	TRUE	igd	0.0071	7.63e-06	exposure	TRUE	reported	M01573	2	1	TRUE
M01573	10	rs4948051	C	T	C	T	0.0528	-0.0028	0.1328	0.725284	FALSE	FALSE	FALSE	ebi-a-GCST90018841	7	55688100	0.0348	476306	0.9347	Esophageal cancer || id:ebi-a-GCST90018841	Esophageal cancer	Esophageal cancer || ||	TRUE	igd	0.0115	4.836e-06	exposure	TRUE	reported	M01573	2	1	TRUE
M01573	11	rs7438272	C	T	C	T	0.0589	-0.0366	0.1691	0.760406	FALSE	FALSE	FALSE	ebi-a-GCST90018841	4	96474568	0.0347	476306	0.2907	Esophageal cancer || id:ebi-a-GCST90018841	Esophageal cancer	Esophageal cancer || ||	TRUE	igd	0.0123	1.802e-06	exposure	TRUE	reported	M01573	2	1	TRUE
M01573	12	rs9353315	G	A	G	A	-0.0476	0.0191	0.8731	0.113456	FALSE	FALSE	FALSE	ebi-a-GCST90018841	6	86149938	0.0521	476306	0.7145	Esophageal cancer || id:ebi-a-GCST90018841	Esophageal cancer	Esophageal cancer || ||	TRUE	igd	0.0105	5.856e-06	exposure	TRUE	reported	M01573	2	1	TRUE
M01585	1	rs10090064	C	T	C	T	0.0077	-0.0005	0.8026	0.185665	FALSE	FALSE	FALSE	ebi-a-GCST90018841	8	92896022	0.0408	476306	0.9903	Esophageal cancer || id:ebi-a-GCST90018841	Esophageal cancer	Esophageal cancer || ||	TRUE	igd	0.0017	5.931e-06	exposure	TRUE	reported	M01585	2	1	TRUE
M01585	2	rs10125203	G	C	G	C	0.009	-0.0228	0.8698	0.858544	FALSE	TRUE	FALSE	ebi-a-GCST90018841	9	83708171	0.0425	476306	0.5914	Esophageal cancer || id:ebi-a-GCST90018841	Esophageal cancer	Esophageal cancer || ||	TRUE	igd	0.0018	4.109e-07	exposure	TRUE	reported	M01585	2	1	TRUE
M01585	3	rs10757735	C	A	C	A	-0.008	0.0504	0.132	0.823628	FALSE	FALSE	FALSE	ebi-a-GCST90018841	9	28373518	0.0354	476306	0.1545	Esophageal cancer || id:ebi-a-GCST90018841	Esophageal cancer	Esophageal cancer || ||	TRUE	igd	0.0018	7.911e-06	exposure	TRUE	reported	M01585	2	1	TRUE
M01585	4	rs10850426	G	T	G	T	0.0081	-0.033	0.1199	0.902462	FALSE	FALSE	FALSE	ebi-a-GCST90018841	12	115443911	0.0518	476306	0.5244	Esophageal cancer || id:ebi-a-GCST90018841	Esophageal cancer	Esophageal cancer || ||	TRUE	igd	0.0018	6.845e-06	exposure	TRUE	reported	M01585	2	1	TRUE
M01585	5	rs10988352	G	T	G	T	0.0084	0.0567	0.1244	0.858054	FALSE	FALSE	FALSE	ebi-a-GCST90018841	9	132161256	0.0427	476306	0.1843	Esophageal cancer || id:ebi-a-GCST90018841	Esophageal cancer	Esophageal cancer || ||	TRUE	igd	0.0018	3.086e-06	exposure	TRUE	reported	M01585	2	1	TRUE
M01585	6	rs11045425	G	A	G	A	0.0086	-0.0103	0.1266	0.891437	FALSE	FALSE	FALSE	ebi-a-GCST90018841	12	20893980	0.054	476306	0.8482	Esophageal cancer || id:ebi-a-GCST90018841	Esophageal cancer	Esophageal cancer || ||	TRUE	igd	0.0018	1.832e-06	exposure	TRUE	reported	M01585	2	1	TRUE
M01585	7	rs11144136	G	T	G	T	0.0097	-0.064	0.1375	0.867258	FALSE	FALSE	FALSE	ebi-a-GCST90018841	9	71502351	0.0652	476306	0.3268	Esophageal cancer || id:ebi-a-GCST90018841	Esophageal cancer	Esophageal cancer || ||	TRUE	igd	0.0018	4.862e-08	exposure	TRUE	reported	M01585	2	1	TRUE
M01585	8	rs11606364	C	T	C	T	0.0084	0.0502	0.1149	0.886348	FALSE	FALSE	FALSE	ebi-a-GCST90018841	11	130506001	0.0431	476306	0.2449	Esophageal cancer || id:ebi-a-GCST90018841	Esophageal cancer	Esophageal cancer || ||	TRUE	igd	0.0019	9.266e-06	exposure	TRUE	reported	M01585	2	1	TRUE
M01585	9	rs1554074	G	A	G	A	0.0086	-0.016	0.1925	0.795722	FALSE	FALSE	FALSE	ebi-a-GCST90018841	12	101240350	0.0347	476306	0.645601	Esophageal cancer || id:ebi-a-GCST90018841	Esophageal cancer	Esophageal cancer || ||	TRUE	igd	0.0017	6.392e-07	exposure	TRUE	reported	M01585	2	1	TRUE
M01585	10	rs2019107	C	T	C	T	-0.0078	0.0361	0.6257	0.410978	FALSE	FALSE	FALSE	ebi-a-GCST90018841	19	1181717	0.0319	476306	0.2578	Esophageal cancer || id:ebi-a-GCST90018841	Esophageal cancer	Esophageal cancer || ||	TRUE	igd	0.0017	6.655e-06	exposure	TRUE	reported	M01585	2	1	TRUE
M01585	11	rs2486925	G	T	G	T	-0.0082	0.0076	0.1462	0.713702	FALSE	FALSE	FALSE	ebi-a-GCST90018841	1	203234037	0.0362	476306	0.8341	Esophageal cancer || id:ebi-a-GCST90018841	Esophageal cancer	Esophageal cancer || ||	TRUE	igd	0.0018	3.467e-06	exposure	TRUE	reported	M01585	2	1	TRUE
M01585	12	rs2596194	T	A	T	A	-0.0083	0.0346	0.1255	0.122861	FALSE	TRUE	FALSE	ebi-a-GCST90018841	15	33686777	0.0679	476306	0.6101	Esophageal cancer || id:ebi-a-GCST90018841	Esophageal cancer	Esophageal cancer || ||	TRUE	igd	0.0018	2.586e-06	exposure	TRUE	reported	M01585	2	1	TRUE
M01585	13	rs266742	G	T	G	T	0.0082	-0.0271	0.7307	0.313966	FALSE	FALSE	FALSE	ebi-a-GCST90018841	3	186475845	0.0316	476306	0.3908	Esophageal cancer || id:ebi-a-GCST90018841	Esophageal cancer	Esophageal cancer || ||	TRUE	igd	0.0016	5.676e-07	exposure	TRUE	reported	M01585	2	1	TRUE
M01585	14	rs2993308	G	A	G	A	0.0075	-0.0015	0.338	0.711051	FALSE	FALSE	FALSE	ebi-a-GCST90018841	13	113681076	0.0364	476306	0.9668	Esophageal cancer || id:ebi-a-GCST90018841	Esophageal cancer	Esophageal cancer || ||	TRUE	igd	0.0017	6.833e-06	exposure	TRUE	reported	M01585	2	1	TRUE
M01585	15	rs513209	C	A	C	A	-0.0082	0.0306	0.8824	0.130326	FALSE	FALSE	FALSE	ebi-a-GCST90018841	11	125467144	0.0449	476306	0.495801	Esophageal cancer || id:ebi-a-GCST90018841	Esophageal cancer	Esophageal cancer || ||	TRUE	igd	0.0018	6.602e-06	exposure	TRUE	reported	M01585	2	1	TRUE
M01585	16	rs6019504	G	A	G	A	0.008	0.0069	0.8586	0.14315	FALSE	FALSE	FALSE	ebi-a-GCST90018841	20	47514595	0.0443	476306	0.8759	Esophageal cancer || id:ebi-a-GCST90018841	Esophageal cancer	Esophageal cancer || ||	TRUE	igd	0.0018	6.689e-06	exposure	TRUE	reported	M01585	2	1	TRUE
M01585	17	rs6462723	G	A	G	A	-0.0085	-0.0697	0.121	0.89316	FALSE	FALSE	FALSE	ebi-a-GCST90018841	7	36957350	0.0499	476306	0.1627	Esophageal cancer || id:ebi-a-GCST90018841	Esophageal cancer	Esophageal cancer || ||	TRUE	igd	0.0018	1.921e-06	exposure	TRUE	reported	M01585	2	1	TRUE
M01585	18	rs662760	C	A	C	A	0.0079	-0.0243	0.8723	0.1869	FALSE	FALSE	FALSE	ebi-a-GCST90018841	6	85864995	0.0343	476306	0.478	Esophageal cancer || id:ebi-a-GCST90018841	Esophageal cancer	Esophageal cancer || ||	TRUE	igd	0.0018	8.042e-06	exposure	TRUE	reported	M01585	2	1	TRUE
M01585	19	rs6690829	C	T	C	T	-0.008	0.0226	0.24	0.778714	FALSE	FALSE	FALSE	ebi-a-GCST90018841	1	245730311	0.0394	476306	0.5664	Esophageal cancer || id:ebi-a-GCST90018841	Esophageal cancer	Esophageal cancer || ||	TRUE	igd	0.0016	1.242e-06	exposure	TRUE	reported	M01585	2	1	TRUE
M01585	20	rs7178551	C	T	C	T	0.0081	-0.037	0.1545	0.827587	FALSE	FALSE	FALSE	ebi-a-GCST90018841	15	81263637	0.0385	476306	0.3366	Esophageal cancer || id:ebi-a-GCST90018841	Esophageal cancer	Esophageal cancer || ||	TRUE	igd	0.0017	2.664e-06	exposure	TRUE	reported	M01585	2	1	TRUE
M01585	21	rs7250750	G	T	G	T	0.0081	-0.0396	0.8583	0.190991	FALSE	FALSE	FALSE	ebi-a-GCST90018841	19	17371484	0.0353	476306	0.2619	Esophageal cancer || id:ebi-a-GCST90018841	Esophageal cancer	Esophageal cancer || ||	TRUE	igd	0.0018	7.029e-06	exposure	TRUE	reported	M01585	2	1	TRUE
M01585	22	rs732426	G	A	G	A	0.0077	-0.0271	0.8218	0.227884	FALSE	FALSE	FALSE	ebi-a-GCST90018841	17	10274386	0.0536	476306	0.6136	Esophageal cancer || id:ebi-a-GCST90018841	Esophageal cancer	Esophageal cancer || ||	TRUE	igd	0.0017	7.541e-06	exposure	TRUE	reported	M01585	2	1	TRUE
M01585	23	rs9663814	G	A	G	A	0.0076	0.0243	0.6175	0.446629	FALSE	FALSE	FALSE	ebi-a-GCST90018841	10	77738382	0.0302	476306	0.4211	Esophageal cancer || id:ebi-a-GCST90018841	Esophageal cancer	Esophageal cancer || ||	TRUE	igd	0.0016	1.952e-06	exposure	TRUE	reported	M01585	2	1	TRUE
M01604	1	rs10490734	G	A	G	A	0.0077	0.0499	0.8314	0.188752	FALSE	FALSE	FALSE	ebi-a-GCST90018841	2	138012183	0.0371	476306	0.1788	Esophageal cancer || id:ebi-a-GCST90018841	Esophageal cancer	Esophageal cancer || ||	TRUE	igd	0.0017	7.935e-06	exposure	TRUE	reported	M01604	2	1	TRUE
M01604	2	rs10844317	G	T	G	T	-0.0086	0.0052	0.1637	0.884977	FALSE	FALSE	FALSE	ebi-a-GCST90018841	12	32874640	0.05	476306	0.9176	Esophageal cancer || id:ebi-a-GCST90018841	Esophageal cancer	Esophageal cancer || ||	TRUE	igd	0.0018	1.122e-06	exposure	TRUE	reported	M01604	2	1	TRUE
M01604	3	rs11130013	C	T	C	T	-0.0081	0.0104	0.153	0.881825	FALSE	FALSE	FALSE	ebi-a-GCST90018841	3	43833177	0.0502	476306	0.8358	Esophageal cancer || id:ebi-a-GCST90018841	Esophageal cancer	Esophageal cancer || ||	TRUE	igd	0.0018	5.094e-06	exposure	TRUE	reported	M01604	2	1	TRUE
M01604	4	rs11741189	C	T	C	T	-0.0087	-0.0686	0.177	0.859047	FALSE	FALSE	FALSE	ebi-a-GCST90018841	5	179543546	0.0461	476306	0.137	Esophageal cancer || id:ebi-a-GCST90018841	Esophageal cancer	Esophageal cancer || ||	TRUE	igd	0.0017	3.781e-07	exposure	TRUE	reported	M01604	2	1	TRUE
M01604	5	rs1286087	C	T	C	T	0.0077	-0.0057	0.8367	0.162569	FALSE	FALSE	FALSE	ebi-a-GCST90018841	14	91437370	0.0368	476306	0.8767	Esophageal cancer || id:ebi-a-GCST90018841	Esophageal cancer	Esophageal cancer || ||	TRUE	igd	0.0017	8.083e-06	exposure	TRUE	reported	M01604	2	1	TRUE
M01604	6	rs13318012	C	T	C	T	-0.0078	0.0301	0.8378	0.183818	FALSE	FALSE	FALSE	ebi-a-GCST90018841	3	106674944	0.0576	476306	0.6017	Esophageal cancer || id:ebi-a-GCST90018841	Esophageal cancer	Esophageal cancer || ||	TRUE	igd	0.0017	8.359e-06	exposure	TRUE	reported	M01604	2	1	TRUE
M01604	7	rs16953268	C	A	C	A	-0.0115	-0.0587	0.0689	0.925824	FALSE	FALSE	FALSE	ebi-a-GCST90018841	16	54286557	0.0513	476306	0.2531	Esophageal cancer || id:ebi-a-GCST90018841	Esophageal cancer	Esophageal cancer || ||	TRUE	igd	0.0026	7.726e-06	exposure	TRUE	reported	M01604	2	1	TRUE
M01604	8	rs2231142	G	T	G	T	0.0119	0.0268	0.1106	0.848531	FALSE	FALSE	FALSE	ebi-a-GCST90018841	4	89052323	0.0363	476306	0.4607	Esophageal cancer || id:ebi-a-GCST90018841	Esophageal cancer	Esophageal cancer || ||	TRUE	igd	0.0024	8.428e-07	exposure	TRUE	reported	M01604	2	1	TRUE
M01604	9	rs233340	G	A	G	A	-0.0125	-0.0409	0.0707	0.935212	FALSE	FALSE	FALSE	ebi-a-GCST90018841	5	13592425	0.0832	476306	0.6229	Esophageal cancer || id:ebi-a-GCST90018841	Esophageal cancer	Esophageal cancer || ||	TRUE	igd	0.0026	2.535e-06	exposure	TRUE	reported	M01604	2	1	TRUE
M01604	10	rs235320	G	A	G	A	-0.0079	-0.0263	0.8241	0.152821	FALSE	FALSE	FALSE	ebi-a-GCST90018841	21	46277214	0.0436	476306	0.5465	Esophageal cancer || id:ebi-a-GCST90018841	Esophageal cancer	Esophageal cancer || ||	TRUE	igd	0.0017	3.677e-06	exposure	TRUE	reported	M01604	2	1	TRUE
M01604	11	rs510032	C	T	C	T	0.009	0.0278	0.169	0.836414	FALSE	FALSE	FALSE	ebi-a-GCST90018841	1	226724202	0.0467	476306	0.5517	Esophageal cancer || id:ebi-a-GCST90018841	Esophageal cancer	Esophageal cancer || ||	TRUE	igd	0.002	6.795e-06	exposure	TRUE	reported	M01604	2	1	TRUE
M01604	12	rs6731691	G	A	G	A	-0.008	-0.0745	0.1705	0.865402	FALSE	FALSE	FALSE	ebi-a-GCST90018841	2	173331754	0.0494	476306	0.1318	Esophageal cancer || id:ebi-a-GCST90018841	Esophageal cancer	Esophageal cancer || ||	TRUE	igd	0.0018	5.301e-06	exposure	TRUE	reported	M01604	2	1	TRUE
M01604	13	rs6927639	G	A	G	A	-0.0078	0.0031	0.8458	0.224477	FALSE	FALSE	FALSE	ebi-a-GCST90018841	6	108009018	0.0338	476306	0.928	Esophageal cancer || id:ebi-a-GCST90018841	Esophageal cancer	Esophageal cancer || ||	TRUE	igd	0.0018	9.274e-06	exposure	TRUE	reported	M01604	2	1	TRUE
M01604	14	rs7906282	G	T	G	T	0.008	-0.0393	0.3075	0.682292	FALSE	FALSE	FALSE	ebi-a-GCST90018841	10	19083596	0.0307	476306	0.2007	Esophageal cancer || id:ebi-a-GCST90018841	Esophageal cancer	Esophageal cancer || ||	TRUE	igd	0.0016	1.105e-06	exposure	TRUE	reported	M01604	2	1	TRUE
M01604	15	rs872114	C	A	C	A	-0.0208	0.0306	0.9736	0.0310636	FALSE	FALSE	FALSE	ebi-a-GCST90018841	3	68603563	0.0722	476306	0.6718	Esophageal cancer || id:ebi-a-GCST90018841	Esophageal cancer	Esophageal cancer || ||	TRUE	igd	0.0044	2.294e-06	exposure	TRUE	reported	M01604	2	1	TRUE
M01604	16	rs938554	G	C	G	C	-0.0348	-0.0065	0.2256	0.155577	FALSE	TRUE	FALSE	ebi-a-GCST90018841	4	9925692	0.0534	476306	0.9025	Esophageal cancer || id:ebi-a-GCST90018841	Esophageal cancer	Esophageal cancer || ||	TRUE	igd	0.0017	5.85e-93	exposure	TRUE	reported	M01604	2	1	TRUE
M01604	17	rs9549021	C	T	C	T	-0.0135	0.0726	0.6112	0.306281	FALSE	FALSE	FALSE	ebi-a-GCST90018841	13	40543493	0.038	476306	0.0558599	Esophageal cancer || id:ebi-a-GCST90018841	Esophageal cancer	Esophageal cancer || ||	TRUE	igd	0.0029	2.944e-06	exposure	TRUE	reported	M01604	2	1	TRUE
M01604	18	rs9557545	T	A	T	A	0.018	0.0742	0.032	0.159414	FALSE	TRUE	FALSE	ebi-a-GCST90018841	13	101578114	0.0374	476306	0.0476003	Esophageal cancer || id:ebi-a-GCST90018841	Esophageal cancer	Esophageal cancer || ||	TRUE	igd	0.004	7.829e-06	exposure	TRUE	reported	M01604	2	1	TRUE
M01605	1	rs10174534	G	A	G	A	-0.028	-0.064	0.5571	0.478397	FALSE	FALSE	FALSE	ebi-a-GCST90018841	2	2449771	0.0296	476306	0.0304397	Esophageal cancer || id:ebi-a-GCST90018841	Esophageal cancer	Esophageal cancer || ||	TRUE	igd	0.0063	7.572e-06	exposure	TRUE	reported	M01605	2	1	TRUE
M01605	2	rs11736497	C	T	C	T	0.1146	0.036	0.0214	0.953777	FALSE	FALSE	FALSE	ebi-a-GCST90018841	4	136821683	0.1113	476306	0.7467	Esophageal cancer || id:ebi-a-GCST90018841	Esophageal cancer	Esophageal cancer || ||	TRUE	igd	0.0252	5.557e-06	exposure	TRUE	reported	M01605	2	1	TRUE
M01605	3	rs12587564	G	A	G	A	0.0456	0.0382	0.1148	0.838903	FALSE	FALSE	FALSE	ebi-a-GCST90018841	14	54574131	0.0353	476306	0.2788	Esophageal cancer || id:ebi-a-GCST90018841	Esophageal cancer	Esophageal cancer || ||	TRUE	igd	0.0097	2.63e-06	exposure	TRUE	reported	M01605	2	1	TRUE
M01605	4	rs17118371	C	T	C	T	0.0343	-0.0492	0.2298	0.770073	FALSE	FALSE	FALSE	ebi-a-GCST90018841	14	47813453	0.037	476306	0.1831	Esophageal cancer || id:ebi-a-GCST90018841	Esophageal cancer	Esophageal cancer || ||	TRUE	igd	0.0071	1.442e-06	exposure	TRUE	reported	M01605	2	1	TRUE
M01605	5	rs2421668	G	A	G	A	0.034	0.021	0.644	0.333553	FALSE	FALSE	FALSE	ebi-a-GCST90018841	2	73885096	0.0317	476306	0.5081	Esophageal cancer || id:ebi-a-GCST90018841	Esophageal cancer	Esophageal cancer || ||	TRUE	igd	0.0073	2.867e-06	exposure	TRUE	reported	M01605	2	1	TRUE
M01605	6	rs2720445	C	T	C	T	0.033	-0.0104	0.536	0.524518	FALSE	FALSE	FALSE	ebi-a-GCST90018841	16	79547520	0.0317	476306	0.742	Esophageal cancer || id:ebi-a-GCST90018841	Esophageal cancer	Esophageal cancer || ||	TRUE	igd	0.0073	5.56e-06	exposure	TRUE	reported	M01605	2	1	TRUE
M01605	7	rs312306	G	C	G	C	-0.0654	-0.0284	0.2278	0.200363	FALSE	TRUE	FALSE	ebi-a-GCST90018841	5	162063864	0.0408	476306	0.4862	Esophageal cancer || id:ebi-a-GCST90018841	Esophageal cancer	Esophageal cancer || ||	TRUE	igd	0.0145	6.231e-06	exposure	TRUE	reported	M01605	2	1	TRUE
M01605	8	rs3760877	C	T	C	T	0.0577	-0.0147	0.4762	0.525885	FALSE	FALSE	FALSE	ebi-a-GCST90018841	19	542672	0.0453	476306	0.7452	Esophageal cancer || id:ebi-a-GCST90018841	Esophageal cancer	Esophageal cancer || ||	TRUE	igd	0.013	9.553e-06	exposure	TRUE	reported	M01605	2	1	TRUE
M01605	9	rs6763802	G	T	G	T	-0.0576	0.0517	0.0798	0.903694	FALSE	FALSE	FALSE	ebi-a-GCST90018841	3	23163808	0.0453	476306	0.2535	Esophageal cancer || id:ebi-a-GCST90018841	Esophageal cancer	Esophageal cancer || ||	TRUE	igd	0.0116	6.503e-07	exposure	TRUE	reported	M01605	2	1	TRUE
M01605	10	rs7463380	G	C	G	C	0.0763	-0.0536	0.8421	0.74287	FALSE	TRUE	FALSE	ebi-a-GCST90018841	8	29701233	0.0325	476306	0.0988189	Esophageal cancer || id:ebi-a-GCST90018841	Esophageal cancer	Esophageal cancer || ||	TRUE	igd	0.0169	6.402e-06	exposure	TRUE	reported	M01605	2	1	TRUE
M01605	11	rs9573265	C	T	C	T	0.2216	0.0447	0.0158	0.849006	FALSE	FALSE	FALSE	ebi-a-GCST90018841	13	74197346	0.0378	476306	0.2378	Esophageal cancer || id:ebi-a-GCST90018841	Esophageal cancer	Esophageal cancer || ||	TRUE	igd	0.0488	5.552e-06	exposure	TRUE	reported	M01605	2	1	TRUE
M01638	1	rs11114987	C	T	C	T	-0.0324	-0.1829	0.0439	0.961795	FALSE	FALSE	FALSE	ebi-a-GCST90018841	12	82102912	0.1116	476306	0.1012	Esophageal cancer || id:ebi-a-GCST90018841	Esophageal cancer	Esophageal cancer || ||	TRUE	igd	0.0067	1.414e-06	exposure	TRUE	reported	M01638	2	1	TRUE
M01638	2	rs1153903	G	A	G	A	-0.0106	0.0083	0.3856	0.5558	FALSE	FALSE	FALSE	ebi-a-GCST90018841	7	54741212	0.0298	476306	0.7796	Esophageal cancer || id:ebi-a-GCST90018841	Esophageal cancer	Esophageal cancer || ||	TRUE	igd	0.0023	4.187e-06	exposure	TRUE	reported	M01638	2	1	TRUE
M01638	3	rs12714263	G	A	G	A	-0.0107	-0.0459	0.5733	0.327376	FALSE	FALSE	FALSE	ebi-a-GCST90018841	2	29318077	0.0363	476306	0.2057	Esophageal cancer || id:ebi-a-GCST90018841	Esophageal cancer	Esophageal cancer || ||	TRUE	igd	0.0023	3.976e-06	exposure	TRUE	reported	M01638	2	1	TRUE
M01638	4	rs12985777	C	T	C	T	-0.0141	0.0215	0.2402	0.7951	FALSE	FALSE	FALSE	ebi-a-GCST90018841	19	2268055	0.0419	476306	0.6078	Esophageal cancer || id:ebi-a-GCST90018841	Esophageal cancer	Esophageal cancer || ||	TRUE	igd	0.0032	8.861e-06	exposure	TRUE	reported	M01638	2	1	TRUE
M01638	5	rs17706531	G	A	G	A	0.0105	-0.0106	0.6331	0.293146	FALSE	FALSE	FALSE	ebi-a-GCST90018841	19	13015530	0.0366	476306	0.7716	Esophageal cancer || id:ebi-a-GCST90018841	Esophageal cancer	Esophageal cancer || ||	TRUE	igd	0.0023	6.973e-06	exposure	TRUE	reported	M01638	2	1	TRUE
M01638	6	rs2180566	C	T	C	T	-0.0109	0.0136	0.6433	0.368333	FALSE	FALSE	FALSE	ebi-a-GCST90018841	20	30018854	0.0474	476306	0.774599	Esophageal cancer || id:ebi-a-GCST90018841	Esophageal cancer	Esophageal cancer || ||	TRUE	igd	0.0023	2.105e-06	exposure	TRUE	reported	M01638	2	1	TRUE
M01638	7	rs2246012	C	T	C	T	-0.0166	0.0627	0.8388	0.227121	FALSE	FALSE	FALSE	ebi-a-GCST90018841	6	131898208	0.0334	476306	0.0602907	Esophageal cancer || id:ebi-a-GCST90018841	Esophageal cancer	Esophageal cancer || ||	TRUE	igd	0.0032	2.227e-07	exposure	TRUE	reported	M01638	2	1	TRUE
M01638	8	rs2916148	G	A	G	A	-0.0101	-0.0536	0.4534	0.621427	FALSE	FALSE	FALSE	ebi-a-GCST90018841	17	65482109	0.0326	476306	0.0995795	Esophageal cancer || id:ebi-a-GCST90018841	Esophageal cancer	Esophageal cancer || ||	TRUE	igd	0.0023	9.235e-06	exposure	TRUE	reported	M01638	2	1	TRUE
M01638	9	rs2933871	G	A	G	A	0.0178	0.0265	0.6938	0.309132	FALSE	FALSE	FALSE	ebi-a-GCST90018841	5	24815139	0.0307	476306	0.388	Esophageal cancer || id:ebi-a-GCST90018841	Esophageal cancer	Esophageal cancer || ||	TRUE	igd	0.004	7.648e-06	exposure	TRUE	reported	M01638	2	1	TRUE
M01638	10	rs3011362	G	A	G	A	-0.0349	-0.0826	0.0334	0.9424	FALSE	FALSE	FALSE	ebi-a-GCST90018841	10	122553194	0.0563	476306	0.1426	Esophageal cancer || id:ebi-a-GCST90018841	Esophageal cancer	Esophageal cancer || ||	TRUE	igd	0.0074	2.37e-06	exposure	TRUE	reported	M01638	2	1	TRUE
M01638	11	rs511304	C	A	C	A	0.0191	0.0256	0.4368	0.580549	FALSE	FALSE	FALSE	ebi-a-GCST90018841	3	174407207	0.0317	476306	0.4205	Esophageal cancer || id:ebi-a-GCST90018841	Esophageal cancer	Esophageal cancer || ||	TRUE	igd	0.0039	1.014e-06	exposure	TRUE	reported	M01638	2	1	TRUE
M01638	12	rs6479442	C	A	C	A	0.0101	0.0177	0.4837	0.4888	FALSE	FALSE	FALSE	ebi-a-GCST90018841	9	95715717	0.0293	476306	0.5459	Esophageal cancer || id:ebi-a-GCST90018841	Esophageal cancer	Esophageal cancer || ||	TRUE	igd	0.0023	9.586e-06	exposure	TRUE	reported	M01638	2	1	TRUE
M01638	13	rs6561899	T	A	T	A	0.011	0.0422	0.58	0.608165	FALSE	TRUE	FALSE	ebi-a-GCST90018841	13	57473619	0.031	476306	0.1741	Esophageal cancer || id:ebi-a-GCST90018841	Esophageal cancer	Esophageal cancer || ||	TRUE	igd	0.0023	1.844e-06	exposure	TRUE	reported	M01638	2	1	TRUE
M01638	14	rs6920504	C	T	C	T	-0.0135	0.0784	0.7729	0.171046	FALSE	FALSE	FALSE	ebi-a-GCST90018841	6	115971313	0.051	476306	0.1243	Esophageal cancer || id:ebi-a-GCST90018841	Esophageal cancer	Esophageal cancer || ||	TRUE	igd	0.003	7.527e-06	exposure	TRUE	reported	M01638	2	1	TRUE
M01638	15	rs7036499	C	T	C	T	0.0217	-0.0258	0.8519	0.169858	FALSE	FALSE	FALSE	ebi-a-GCST90018841	9	130844744	0.0363	476306	0.4767	Esophageal cancer || id:ebi-a-GCST90018841	Esophageal cancer	Esophageal cancer || ||	TRUE	igd	0.0049	8.857e-06	exposure	TRUE	reported	M01638	2	1	TRUE
M01638	16	rs715	C	T	C	T	0.0144	0.0833	0.7064	0.27412	FALSE	FALSE	FALSE	ebi-a-GCST90018841	2	211543055	0.0361	476306	0.0210902	Esophageal cancer || id:ebi-a-GCST90018841	Esophageal cancer	Esophageal cancer || ||	TRUE	igd	0.0028	2.902e-07	exposure	TRUE	reported	M01638	2	1	TRUE
M01638	17	rs720118	C	T	C	T	-0.0105	0.0264	0.6152	0.373095	FALSE	FALSE	FALSE	ebi-a-GCST90018841	2	6037363	0.0304	476306	0.3858	Esophageal cancer || id:ebi-a-GCST90018841	Esophageal cancer	Esophageal cancer || ||	TRUE	igd	0.0023	4.547e-06	exposure	TRUE	reported	M01638	2	1	TRUE
M01638	18	rs7535809	G	A	G	A	0.0138	-0.0056	0.8331	0.157584	FALSE	FALSE	FALSE	ebi-a-GCST90018841	1	192302131	0.0618	476306	0.9283	Esophageal cancer || id:ebi-a-GCST90018841	Esophageal cancer	Esophageal cancer || ||	TRUE	igd	0.0031	7.276e-06	exposure	TRUE	reported	M01638	2	1	TRUE
M01638	19	rs7717247	C	A	C	A	0.0162	0.0111	0.8061	0.179692	FALSE	FALSE	FALSE	ebi-a-GCST90018841	5	27839258	0.0373	476306	0.766699	Esophageal cancer || id:ebi-a-GCST90018841	Esophageal cancer	Esophageal cancer || ||	TRUE	igd	0.0035	3.347e-06	exposure	TRUE	reported	M01638	2	1	TRUE
M01638	20	rs837763	C	T	C	T	0.0114	0.0099	0.5528	0.428492	FALSE	FALSE	FALSE	ebi-a-GCST90018841	16	88853729	0.0299	476306	0.740399	Esophageal cancer || id:ebi-a-GCST90018841	Esophageal cancer	Esophageal cancer || ||	TRUE	igd	0.0025	6.027e-06	exposure	TRUE	reported	M01638	2	1	TRUE
M01638	21	rs901272	C	A	C	A	-0.0105	0.0547	0.6207	0.281024	FALSE	FALSE	FALSE	ebi-a-GCST90018841	15	63754773	0.0458	476306	0.2325	Esophageal cancer || id:ebi-a-GCST90018841	Esophageal cancer	Esophageal cancer || ||	TRUE	igd	0.0023	6.493e-06	exposure	TRUE	reported	M01638	2	1	TRUE
M01640	1	rs11167905	C	T	C	T	0.0804	0.036	0.8545	0.125331	FALSE	FALSE	FALSE	ebi-a-GCST90018841	5	144906846	0.0504	476306	0.4754	Esophageal cancer || id:ebi-a-GCST90018841	Esophageal cancer	Esophageal cancer || ||	TRUE	igd	0.0164	9.826e-07	exposure	TRUE	reported	M01640	2	1	TRUE
M01640	2	rs13069990	C	T	C	T	-0.0506	-0.0193	0.3781	0.561454	FALSE	FALSE	FALSE	ebi-a-GCST90018841	3	115620801	0.0299	476306	0.5197	Esophageal cancer || id:ebi-a-GCST90018841	Esophageal cancer	Esophageal cancer || ||	TRUE	igd	0.011	4.442e-06	exposure	TRUE	reported	M01640	2	1	TRUE
M01640	3	rs13103690	G	T	G	T	-0.0474	0.0065	0.5359	0.477563	FALSE	FALSE	FALSE	ebi-a-GCST90018841	4	9972778	0.0295	476306	0.8254	Esophageal cancer || id:ebi-a-GCST90018841	Esophageal cancer	Esophageal cancer || ||	TRUE	igd	0.0104	5.195e-06	exposure	TRUE	reported	M01640	2	1	TRUE
M01640	4	rs2070006	C	T	C	T	0.0512	0.0027	0.3713	0.576417	FALSE	FALSE	FALSE	ebi-a-GCST90018841	4	155513866	0.0296	476306	0.9278	Esophageal cancer || id:ebi-a-GCST90018841	Esophageal cancer	Esophageal cancer || ||	TRUE	igd	0.0112	4.762e-06	exposure	TRUE	reported	M01640	2	1	TRUE
M01640	5	rs577596	G	A	G	A	-0.0567	-0.0136	0.3267	0.552085	FALSE	FALSE	FALSE	ebi-a-GCST90018841	22	25931606	0.0312	476306	0.662	Esophageal cancer || id:ebi-a-GCST90018841	Esophageal cancer	Esophageal cancer || ||	TRUE	igd	0.0114	6.679e-07	exposure	TRUE	reported	M01640	2	1	TRUE
M01640	6	rs6713914	C	T	C	T	0.0593	0.0142	0.5741	0.425293	FALSE	FALSE	FALSE	ebi-a-GCST90018841	2	59523041	0.0302	476306	0.6383	Esophageal cancer || id:ebi-a-GCST90018841	Esophageal cancer	Esophageal cancer || ||	TRUE	igd	0.0116	3.22e-07	exposure	TRUE	reported	M01640	2	1	TRUE
M01640	7	rs6826474	C	T	C	T	-0.1383	0.0215	0.0393	0.95848	FALSE	FALSE	FALSE	ebi-a-GCST90018841	4	96650120	0.0611	476306	0.7247	Esophageal cancer || id:ebi-a-GCST90018841	Esophageal cancer	Esophageal cancer || ||	TRUE	igd	0.0288	1.561e-06	exposure	TRUE	reported	M01640	2	1	TRUE
M01640	8	rs6834631	G	T	G	T	0.1306	0.1975	0.9596	0.03757	FALSE	FALSE	FALSE	ebi-a-GCST90018841	4	122315665	0.1117	476306	0.0772005	Esophageal cancer || id:ebi-a-GCST90018841	Esophageal cancer	Esophageal cancer || ||	TRUE	igd	0.0267	1.032e-06	exposure	TRUE	reported	M01640	2	1	TRUE
M01640	9	rs7112460	C	T	C	T	0.1084	0.0716	0.0658	0.941272	FALSE	FALSE	FALSE	ebi-a-GCST90018841	11	125751859	0.094	476306	0.446	Esophageal cancer || id:ebi-a-GCST90018841	Esophageal cancer	Esophageal cancer || ||	TRUE	igd	0.0223	1.135e-06	exposure	TRUE	reported	M01640	2	1	TRUE
M01640	10	rs8057559	C	T	C	T	0.1395	0.3153	0.0312	0.972395	FALSE	FALSE	FALSE	ebi-a-GCST90018841	16	73317172	0.1378	476306	0.0221998	Esophageal cancer || id:ebi-a-GCST90018841	Esophageal cancer	Esophageal cancer || ||	TRUE	igd	0.0314	9.098e-06	exposure	TRUE	reported	M01640	2	1	TRUE
M01640	11	rs808686	G	A	G	A	0.0598	-0.0085	0.6086	0.432534	FALSE	FALSE	FALSE	ebi-a-GCST90018841	20	19717135	0.0304	476306	0.7807	Esophageal cancer || id:ebi-a-GCST90018841	Esophageal cancer	Esophageal cancer || ||	TRUE	igd	0.0128	3.013e-06	exposure	TRUE	reported	M01640	2	1	TRUE
M01640	12	rs8105491	G	T	G	T	-0.0698	-0.013	0.154	0.742999	FALSE	FALSE	FALSE	ebi-a-GCST90018841	19	20403988	0.0329	476306	0.693499	Esophageal cancer || id:ebi-a-GCST90018841	Esophageal cancer	Esophageal cancer || ||	TRUE	igd	0.0148	2.304e-06	exposure	TRUE	reported	M01640	2	1	TRUE
M01640	13	rs9419004	G	C	G	C	-0.254	-0.0489	0.186	0.263595	FALSE	TRUE	FALSE	ebi-a-GCST90018841	10	134914522	0.0508	476306	0.3361	Esophageal cancer || id:ebi-a-GCST90018841	Esophageal cancer	Esophageal cancer || ||	TRUE	igd	0.0563	6.531e-06	exposure	TRUE	reported	M01640	2	1	TRUE
M01640	14	rs9606290	G	A	G	A	0.159	0.0137	0.241	0.794842	FALSE	FALSE	FALSE	ebi-a-GCST90018841	22	20218237	0.0425	476306	0.747699	Esophageal cancer || id:ebi-a-GCST90018841	Esophageal cancer	Esophageal cancer || ||	TRUE	igd	0.0352	6.316e-06	exposure	TRUE	reported	M01640	2	1	TRUE
M01644	1	rs10092877	C	T	C	T	0.0087	0.0383	0.4173	0.579388	FALSE	FALSE	FALSE	ebi-a-GCST90018841	8	89823675	0.0299	476306	0.2005	Esophageal cancer || id:ebi-a-GCST90018841	Esophageal cancer	Esophageal cancer || ||	TRUE	igd	0.0018	1.25e-06	exposure	TRUE	reported	M01644	2	1	TRUE
M01644	2	rs10266726	C	T	C	T	-0.0083	-0.0215	0.4261	0.604902	FALSE	FALSE	FALSE	ebi-a-GCST90018841	7	3146081	0.0303	476306	0.4779	Esophageal cancer || id:ebi-a-GCST90018841	Esophageal cancer	Esophageal cancer || ||	TRUE	igd	0.0018	4.002e-06	exposure	TRUE	reported	M01644	2	1	TRUE
M01644	3	rs10492225	C	T	C	T	-0.0128	0.0456	0.8498	0.139258	FALSE	FALSE	FALSE	ebi-a-GCST90018841	12	96461306	0.0448	476306	0.3083	Esophageal cancer || id:ebi-a-GCST90018841	Esophageal cancer	Esophageal cancer || ||	TRUE	igd	0.0027	1.596e-06	exposure	TRUE	reported	M01644	2	1	TRUE
M01644	4	rs10740323	C	T	C	T	0.0084	-0.0116	0.5935	0.449027	FALSE	FALSE	FALSE	ebi-a-GCST90018841	10	71502192	0.0297	476306	0.6962	Esophageal cancer || id:ebi-a-GCST90018841	Esophageal cancer	Esophageal cancer || ||	TRUE	igd	0.0018	4.096e-06	exposure	TRUE	reported	M01644	2	1	TRUE
M01644	5	rs10848196	G	A	G	A	-0.0098	0.0088	0.5584	0.445757	FALSE	FALSE	FALSE	ebi-a-GCST90018841	12	131226209	0.0295	476306	0.764499	Esophageal cancer || id:ebi-a-GCST90018841	Esophageal cancer	Esophageal cancer || ||	TRUE	igd	0.0018	5.252e-08	exposure	TRUE	reported	M01644	2	1	TRUE
M01644	6	rs12953375	T	A	T	A	0.0126	-0.0464	0.8162	0.779675	FALSE	TRUE	FALSE	ebi-a-GCST90018841	18	75916505	0.0542	476306	0.392	Esophageal cancer || id:ebi-a-GCST90018841	Esophageal cancer	Esophageal cancer || ||	TRUE	igd	0.0026	1.344e-06	exposure	TRUE	reported	M01644	2	1	TRUE
M01644	7	rs13002121	G	A	G	A	0.0115	0.0749	0.766	0.238067	FALSE	FALSE	FALSE	ebi-a-GCST90018841	2	77346102	0.0367	476306	0.04101	Esophageal cancer || id:ebi-a-GCST90018841	Esophageal cancer	Esophageal cancer || ||	TRUE	igd	0.0026	6.943e-06	exposure	TRUE	reported	M01644	2	1	TRUE
M01644	8	rs13083714	C	T	C	T	0.0194	0.0765	0.5762	0.459732	FALSE	FALSE	FALSE	ebi-a-GCST90018841	3	6109274	0.0454	476306	0.0921595	Esophageal cancer || id:ebi-a-GCST90018841	Esophageal cancer	Esophageal cancer || ||	TRUE	igd	0.0042	4.84e-06	exposure	TRUE	reported	M01644	2	1	TRUE
M01644	9	rs13109093	C	A	C	A	0.0085	0.0221	0.614	0.457432	FALSE	FALSE	FALSE	ebi-a-GCST90018841	4	148983139	0.0306	476306	0.4709	Esophageal cancer || id:ebi-a-GCST90018841	Esophageal cancer	Esophageal cancer || ||	TRUE	igd	0.0018	4.247e-06	exposure	TRUE	reported	M01644	2	1	TRUE
M01644	10	rs13281311	T	A	T	A	-0.0089	-0.0153	0.5627	0.535935	FALSE	TRUE	TRUE	ebi-a-GCST90018841	8	27881384	0.0339	476306	0.652001	Esophageal cancer || id:ebi-a-GCST90018841	Esophageal cancer	Esophageal cancer || ||	TRUE	igd	0.0018	8.814e-07	exposure	TRUE	reported	M01644	2	1	FALSE
M01644	11	rs17002476	C	T	C	T	-0.0119	-0.0069	0.1459	0.833674	FALSE	FALSE	FALSE	ebi-a-GCST90018841	22	23895625	0.062	476306	0.9112	Esophageal cancer || id:ebi-a-GCST90018841	Esophageal cancer	Esophageal cancer || ||	TRUE	igd	0.0027	8.317e-06	exposure	TRUE	reported	M01644	2	1	TRUE
M01644	12	rs17287933	C	T	C	T	0.0083	-0.0235	0.4687	0.500465	FALSE	FALSE	FALSE	ebi-a-GCST90018841	13	22423925	0.0296	476306	0.4259	Esophageal cancer || id:ebi-a-GCST90018841	Esophageal cancer	Esophageal cancer || ||	TRUE	igd	0.0018	5.243e-06	exposure	TRUE	reported	M01644	2	1	TRUE
M01644	13	rs17520583	G	A	G	A	0.0093	0.0252	0.332	0.771574	FALSE	FALSE	FALSE	ebi-a-GCST90018841	10	92247237	0.0484	476306	0.6034	Esophageal cancer || id:ebi-a-GCST90018841	Esophageal cancer	Esophageal cancer || ||	TRUE	igd	0.0018	3.599e-07	exposure	TRUE	reported	M01644	2	1	TRUE
M01644	14	rs17739107	G	A	G	A	-0.0198	-0.0271	0.942	0.0463428	FALSE	FALSE	FALSE	ebi-a-GCST90018841	6	94059632	0.0767	476306	0.723401	Esophageal cancer || id:ebi-a-GCST90018841	Esophageal cancer	Esophageal cancer || ||	TRUE	igd	0.0044	8.091e-06	exposure	TRUE	reported	M01644	2	1	TRUE
M01644	15	rs1836862	C	A	C	A	-0.008	-0.0111	0.6051	0.395851	FALSE	FALSE	FALSE	ebi-a-GCST90018841	3	104542237	0.0298	476306	0.7099	Esophageal cancer || id:ebi-a-GCST90018841	Esophageal cancer	Esophageal cancer || ||	TRUE	igd	0.0018	9.366e-06	exposure	TRUE	reported	M01644	2	1	TRUE
M01644	16	rs1866411	C	A	C	A	-0.0083	0.0272	0.3473	0.650482	FALSE	FALSE	FALSE	ebi-a-GCST90018841	2	148268774	0.0501	476306	0.5868	Esophageal cancer || id:ebi-a-GCST90018841	Esophageal cancer	Esophageal cancer || ||	TRUE	igd	0.0018	5.232e-06	exposure	TRUE	reported	M01644	2	1	TRUE
M01644	17	rs1889463	C	T	C	T	0.0089	-0.0292	0.628	0.402591	FALSE	FALSE	FALSE	ebi-a-GCST90018841	1	106653622	0.0303	476306	0.3346	Esophageal cancer || id:ebi-a-GCST90018841	Esophageal cancer	Esophageal cancer || ||	TRUE	igd	0.0019	3.358e-06	exposure	TRUE	reported	M01644	2	1	TRUE
M01644	18	rs203591	C	T	C	T	-0.0086	0.0889	0.3697	0.597689	FALSE	FALSE	FALSE	ebi-a-GCST90018841	14	27774944	0.0298	476306	0.00282397	Esophageal cancer || id:ebi-a-GCST90018841	Esophageal cancer	Esophageal cancer || ||	TRUE	igd	0.0018	2.014e-06	exposure	TRUE	reported	M01644	2	1	TRUE
M01644	19	rs2073805	C	T	C	T	-0.009	0.0005	0.407	0.591802	FALSE	FALSE	FALSE	ebi-a-GCST90018841	11	3361087	0.0375	476306	0.9894	Esophageal cancer || id:ebi-a-GCST90018841	Esophageal cancer	Esophageal cancer || ||	TRUE	igd	0.002	6.795e-06	exposure	TRUE	reported	M01644	2	1	TRUE
M01644	20	rs2291199	G	A	G	A	0.0083	0.0135	0.5373	0.392735	FALSE	FALSE	FALSE	ebi-a-GCST90018841	4	1244267	0.0347	476306	0.697599	Esophageal cancer || id:ebi-a-GCST90018841	Esophageal cancer	Esophageal cancer || ||	TRUE	igd	0.0018	5.175e-06	exposure	TRUE	reported	M01644	2	1	TRUE
M01644	21	rs269194	C	A	C	A	-0.0081	0.0621	0.4386	0.606618	FALSE	FALSE	FALSE	ebi-a-GCST90018841	8	75620766	0.0327	476306	0.0573799	Esophageal cancer || id:ebi-a-GCST90018841	Esophageal cancer	Esophageal cancer || ||	TRUE	igd	0.0018	9.008e-06	exposure	TRUE	reported	M01644	2	1	TRUE
M01644	22	rs4618485	G	A	G	A	-0.0085	0.0472	0.595	0.34559	FALSE	FALSE	FALSE	ebi-a-GCST90018841	6	73555917	0.0349	476306	0.1759	Esophageal cancer || id:ebi-a-GCST90018841	Esophageal cancer	Esophageal cancer || ||	TRUE	igd	0.0018	3.037e-06	exposure	TRUE	reported	M01644	2	1	TRUE
M01644	23	rs498266	G	A	G	A	0.0082	0.0151	0.5852	0.490253	FALSE	FALSE	FALSE	ebi-a-GCST90018841	9	79306919	0.0302	476306	0.6167	Esophageal cancer || id:ebi-a-GCST90018841	Esophageal cancer	Esophageal cancer || ||	TRUE	igd	0.0018	6.145e-06	exposure	TRUE	reported	M01644	2	1	TRUE
M01644	24	rs6051643	G	A	G	A	0.0441	-0.1393	0.986	0.028493	FALSE	FALSE	FALSE	ebi-a-GCST90018841	20	3185946	0.1468	476306	0.3425	Esophageal cancer || id:ebi-a-GCST90018841	Esophageal cancer	Esophageal cancer || ||	TRUE	igd	0.0095	3.759e-06	exposure	TRUE	reported	M01644	2	1	TRUE
M01644	25	rs630782	C	T	C	T	0.0093	-0.0062	0.4713	0.504296	FALSE	FALSE	FALSE	ebi-a-GCST90018841	11	107197536	0.0297	476306	0.8337	Esophageal cancer || id:ebi-a-GCST90018841	Esophageal cancer	Esophageal cancer || ||	TRUE	igd	0.0018	2.324e-07	exposure	TRUE	reported	M01644	2	1	TRUE
M01644	26	rs676094	G	A	G	A	0.0191	-0.0809	0.4178	0.489276	FALSE	FALSE	FALSE	ebi-a-GCST90018841	1	29084689	0.033	476306	0.01439	Esophageal cancer || id:ebi-a-GCST90018841	Esophageal cancer	Esophageal cancer || ||	TRUE	igd	0.0042	6.606e-06	exposure	TRUE	reported	M01644	2	1	TRUE
M01644	27	rs6860349	G	A	G	A	-0.0089	-0.0779	0.4108	0.608625	FALSE	FALSE	FALSE	ebi-a-GCST90018841	5	2133412	0.0461	476306	0.09122	Esophageal cancer || id:ebi-a-GCST90018841	Esophageal cancer	Esophageal cancer || ||	TRUE	igd	0.0018	8.673e-07	exposure	TRUE	reported	M01644	2	1	TRUE
M01644	28	rs8006663	G	A	G	A	-0.0086	0.0433	0.4556	0.581775	FALSE	FALSE	FALSE	ebi-a-GCST90018841	14	69171003	0.0321	476306	0.1773	Esophageal cancer || id:ebi-a-GCST90018841	Esophageal cancer	Esophageal cancer || ||	TRUE	igd	0.0018	1.785e-06	exposure	TRUE	reported	M01644	2	1	TRUE
M01644	29	rs8079173	G	A	G	A	0.0118	-0.0076	0.1402	0.868274	FALSE	FALSE	FALSE	ebi-a-GCST90018841	17	70075796	0.0547	476306	0.8892	Esophageal cancer || id:ebi-a-GCST90018841	Esophageal cancer	Esophageal cancer || ||	TRUE	igd	0.0026	8.927e-06	exposure	TRUE	reported	M01644	2	1	TRUE
M01644	30	rs864428	C	T	C	T	0.0101	-0.0216	0.4058	0.591018	FALSE	FALSE	FALSE	ebi-a-GCST90018841	7	136925471	0.0298	476306	0.4699	Esophageal cancer || id:ebi-a-GCST90018841	Esophageal cancer	Esophageal cancer || ||	TRUE	igd	0.0018	2.986e-08	exposure	TRUE	reported	M01644	2	1	TRUE
M01644	31	rs9607028	G	T	G	T	-0.0084	0.0881	0.4268	0.661998	FALSE	FALSE	FALSE	ebi-a-GCST90018841	22	33632112	0.0371	476306	0.0174699	Esophageal cancer || id:ebi-a-GCST90018841	Esophageal cancer	Esophageal cancer || ||	TRUE	igd	0.0019	7.286e-06	exposure	TRUE	reported	M01644	2	1	TRUE
M01644	32	rs989248	G	A	G	A	-0.0085	-0.0145	0.6475	0.310189	FALSE	FALSE	FALSE	ebi-a-GCST90018841	5	39526442	0.0319	476306	0.650401	Esophageal cancer || id:ebi-a-GCST90018841	Esophageal cancer	Esophageal cancer || ||	TRUE	igd	0.0018	2.962e-06	exposure	TRUE	reported	M01644	2	1	TRUE
M01644	33	rs990054	C	T	C	T	-0.0087	0.0278	0.5955	0.371042	FALSE	FALSE	FALSE	ebi-a-GCST90018841	21	25434305	0.0314	476306	0.376	Esophageal cancer || id:ebi-a-GCST90018841	Esophageal cancer	Esophageal cancer || ||	TRUE	igd	0.0018	1.325e-06	exposure	TRUE	reported	M01644	2	1	TRUE
M01644	34	rs9997602	C	A	C	A	-0.0081	0.0133	0.5717	0.523057	FALSE	FALSE	FALSE	ebi-a-GCST90018841	4	179932425	0.0322	476306	0.6791	Esophageal cancer || id:ebi-a-GCST90018841	Esophageal cancer	Esophageal cancer || ||	TRUE	igd	0.0018	7.565e-06	exposure	TRUE	reported	M01644	2	1	TRUE
M01645	1	rs10039731	G	A	G	A	0.0198	0.0878	0.5787	0.397134	FALSE	FALSE	FALSE	ebi-a-GCST90018841	5	110764252	0.0302	476306	0.00360396	Esophageal cancer || id:ebi-a-GCST90018841	Esophageal cancer	Esophageal cancer || ||	TRUE	igd	0.004	8.465e-07	exposure	TRUE	reported	M01645	2	1	TRUE
M01645	2	rs11036901	G	A	G	A	-0.0079	0.0211	0.433	0.620001	FALSE	FALSE	FALSE	ebi-a-GCST90018841	11	42487429	0.0299	476306	0.4799	Esophageal cancer || id:ebi-a-GCST90018841	Esophageal cancer	Esophageal cancer || ||	TRUE	igd	0.0018	7.855e-06	exposure	TRUE	reported	M01645	2	1	TRUE
M01645	3	rs11193635	C	T	C	T	0.0084	-0.0226	0.6725	0.280265	FALSE	FALSE	FALSE	ebi-a-GCST90018841	10	109468251	0.0354	476306	0.5221	Esophageal cancer || id:ebi-a-GCST90018841	Esophageal cancer	Esophageal cancer || ||	TRUE	igd	0.0018	3.797e-06	exposure	TRUE	reported	M01645	2	1	TRUE
M01645	4	rs11589855	C	T	C	T	-0.0084	-0.0012	0.3809	0.598655	FALSE	FALSE	FALSE	ebi-a-GCST90018841	1	154755843	0.0301	476306	0.9692	Esophageal cancer || id:ebi-a-GCST90018841	Esophageal cancer	Esophageal cancer || ||	TRUE	igd	0.0018	2.222e-06	exposure	TRUE	reported	M01645	2	1	TRUE
M01645	5	rs11731117	G	A	G	A	0.0081	-0.0125	0.5958	0.462174	FALSE	FALSE	FALSE	ebi-a-GCST90018841	4	14872737	0.0303	476306	0.680299	Esophageal cancer || id:ebi-a-GCST90018841	Esophageal cancer	Esophageal cancer || ||	TRUE	igd	0.0018	4.324e-06	exposure	TRUE	reported	M01645	2	1	TRUE
M01645	6	rs11857879	G	T	G	T	0.0112	0.0338	0.1952	0.818538	FALSE	FALSE	FALSE	ebi-a-GCST90018841	15	95209253	0.0416	476306	0.417	Esophageal cancer || id:ebi-a-GCST90018841	Esophageal cancer	Esophageal cancer || ||	TRUE	igd	0.0025	8.18e-06	exposure	TRUE	reported	M01645	2	1	TRUE
M01645	7	rs11978728	T	A	T	A	-0.0089	0.011	0.6876	0.649283	FALSE	TRUE	FALSE	ebi-a-GCST90018841	7	38750371	0.0303	476306	0.715599	Esophageal cancer || id:ebi-a-GCST90018841	Esophageal cancer	Esophageal cancer || ||	TRUE	igd	0.0018	5.182e-07	exposure	TRUE	reported	M01645	2	1	TRUE
M01645	8	rs12466053	G	A	G	A	0.0087	-0.0317	0.402	0.676822	FALSE	FALSE	FALSE	ebi-a-GCST90018841	2	35935217	0.0392	476306	0.4189	Esophageal cancer || id:ebi-a-GCST90018841	Esophageal cancer	Esophageal cancer || ||	TRUE	igd	0.0018	8.441e-07	exposure	TRUE	reported	M01645	2	1	TRUE
M01645	9	rs12862464	C	T	C	T	0.0146	0.0133	0.0842	0.88206	FALSE	FALSE	FALSE	ebi-a-GCST90018841	13	74942016	0.0423	476306	0.753101	Esophageal cancer || id:ebi-a-GCST90018841	Esophageal cancer	Esophageal cancer || ||	TRUE	igd	0.0033	9.825e-06	exposure	TRUE	reported	M01645	2	1	TRUE
M01645	10	rs12940605	C	A	C	A	-0.0096	-0.0936	0.6059	0.296059	FALSE	FALSE	FALSE	ebi-a-GCST90018841	17	12655432	0.0417	476306	0.0246899	Esophageal cancer || id:ebi-a-GCST90018841	Esophageal cancer	Esophageal cancer || ||	TRUE	igd	0.0018	1.823e-07	exposure	TRUE	reported	M01645	2	1	TRUE
M01645	11	rs13393013	G	A	G	A	0.0314	0.0344	0.0213	0.924962	FALSE	FALSE	FALSE	ebi-a-GCST90018841	2	196373911	0.0447	476306	0.4416	Esophageal cancer || id:ebi-a-GCST90018841	Esophageal cancer	Esophageal cancer || ||	TRUE	igd	0.0065	1.312e-06	exposure	TRUE	reported	M01645	2	1	TRUE
M01645	12	rs1487052	C	T	C	T	0.008	0.0497	0.3063	0.684049	FALSE	FALSE	FALSE	ebi-a-GCST90018841	4	112120740	0.0316	476306	0.1156	Esophageal cancer || id:ebi-a-GCST90018841	Esophageal cancer	Esophageal cancer || ||	TRUE	igd	0.0018	7.664e-06	exposure	TRUE	reported	M01645	2	1	TRUE
M01645	13	rs1530439	G	T	G	T	0.009	0.0654	0.2946	0.677074	FALSE	FALSE	FALSE	ebi-a-GCST90018841	10	63645959	0.0309	476306	0.0342098	Esophageal cancer || id:ebi-a-GCST90018841	Esophageal cancer	Esophageal cancer || ||	TRUE	igd	0.0018	6.08e-07	exposure	TRUE	reported	M01645	2	1	TRUE
M01645	14	rs16942446	G	A	G	A	-0.0259	0.0199	0.0314	0.9312	FALSE	FALSE	FALSE	ebi-a-GCST90018841	15	89441356	0.0474	476306	0.6745	Esophageal cancer || id:ebi-a-GCST90018841	Esophageal cancer	Esophageal cancer || ||	TRUE	igd	0.0056	3.318e-06	exposure	TRUE	reported	M01645	2	1	TRUE
M01645	15	rs16990450	C	T	C	T	0.0161	0.0535	0.0722	0.933142	FALSE	FALSE	FALSE	ebi-a-GCST90018841	19	417714	0.078	476306	0.4926	Esophageal cancer || id:ebi-a-GCST90018841	Esophageal cancer	Esophageal cancer || ||	TRUE	igd	0.0035	4.178e-06	exposure	TRUE	reported	M01645	2	1	TRUE
M01645	16	rs1998873	T	A	T	A	-0.0083	-0.0145	0.5528	0.601953	FALSE	TRUE	TRUE	ebi-a-GCST90018841	13	92756033	0.0321	476306	0.6506	Esophageal cancer || id:ebi-a-GCST90018841	Esophageal cancer	Esophageal cancer || ||	TRUE	igd	0.0018	2.54e-06	exposure	TRUE	reported	M01645	2	1	FALSE
M01645	17	rs2069151	G	A	G	A	0.009	-0.0019	0.7083	0.283209	FALSE	FALSE	FALSE	ebi-a-GCST90018841	1	210717147	0.0322	476306	0.9539	Esophageal cancer || id:ebi-a-GCST90018841	Esophageal cancer	Esophageal cancer || ||	TRUE	igd	0.0018	4.682e-07	exposure	TRUE	reported	M01645	2	1	TRUE
M01645	18	rs2140495	C	T	C	T	0.0638	0.1127	0.0158	0.936933	FALSE	FALSE	FALSE	ebi-a-GCST90018841	7	79333386	0.0491	476306	0.0218399	Esophageal cancer || id:ebi-a-GCST90018841	Esophageal cancer	Esophageal cancer || ||	TRUE	igd	0.0144	9.505e-06	exposure	TRUE	reported	M01645	2	1	TRUE
M01645	19	rs2255059	C	T	C	T	-0.008	0.0123	0.5192	0.480434	FALSE	FALSE	FALSE	ebi-a-GCST90018841	18	48328003	0.0458	476306	0.7888	Esophageal cancer || id:ebi-a-GCST90018841	Esophageal cancer	Esophageal cancer || ||	TRUE	igd	0.0018	7.397e-06	exposure	TRUE	reported	M01645	2	1	TRUE
M01645	20	rs2304767	G	A	G	A	0.0091	-0.005	0.3402	0.713669	FALSE	FALSE	FALSE	ebi-a-GCST90018841	13	111340342	0.0367	476306	0.8926	Esophageal cancer || id:ebi-a-GCST90018841	Esophageal cancer	Esophageal cancer || ||	TRUE	igd	0.0019	1.216e-06	exposure	TRUE	reported	M01645	2	1	TRUE
M01645	21	rs2423542	G	A	G	A	0.0153	0.0378	0.8036	0.235565	FALSE	FALSE	FALSE	ebi-a-GCST90018841	20	11094509	0.0364	476306	0.3003	Esophageal cancer || id:ebi-a-GCST90018841	Esophageal cancer	Esophageal cancer || ||	TRUE	igd	0.0032	1.914e-06	exposure	TRUE	reported	M01645	2	1	TRUE
M01645	22	rs2491274	G	A	G	A	-0.0297	0.0584	0.9732	0.038108	FALSE	FALSE	FALSE	ebi-a-GCST90018841	1	88253549	0.0742	476306	0.4315	Esophageal cancer || id:ebi-a-GCST90018841	Esophageal cancer	Esophageal cancer || ||	TRUE	igd	0.0065	4.627e-06	exposure	TRUE	reported	M01645	2	1	TRUE
M01645	23	rs287276	G	A	G	A	0.0084	-0.0326	0.3317	0.604614	FALSE	FALSE	FALSE	ebi-a-GCST90018841	5	55725611	0.03	476306	0.2771	Esophageal cancer || id:ebi-a-GCST90018841	Esophageal cancer	Esophageal cancer || ||	TRUE	igd	0.0018	2.647e-06	exposure	TRUE	reported	M01645	2	1	TRUE
M01645	24	rs369895	G	A	G	A	-0.0114	0.0152	0.574	0.377776	FALSE	FALSE	FALSE	ebi-a-GCST90018841	8	143903291	0.0357	476306	0.67	Esophageal cancer || id:ebi-a-GCST90018841	Esophageal cancer	Esophageal cancer || ||	TRUE	igd	0.0023	1.075e-06	exposure	TRUE	reported	M01645	2	1	TRUE
M01645	25	rs4327548	G	A	G	A	-0.0093	-0.002	0.2904	0.705254	FALSE	FALSE	FALSE	ebi-a-GCST90018841	4	57999268	0.0323	476306	0.9498	Esophageal cancer || id:ebi-a-GCST90018841	Esophageal cancer	Esophageal cancer || ||	TRUE	igd	0.0018	2.156e-07	exposure	TRUE	reported	M01645	2	1	TRUE
M01645	26	rs4333677	G	A	G	A	0.008	-0.0134	0.5848	0.509826	FALSE	FALSE	FALSE	ebi-a-GCST90018841	9	74744270	0.0329	476306	0.683701	Esophageal cancer || id:ebi-a-GCST90018841	Esophageal cancer	Esophageal cancer || ||	TRUE	igd	0.0018	5.985e-06	exposure	TRUE	reported	M01645	2	1	TRUE
M01645	27	rs4680878	G	T	G	T	0.0079	0.0544	0.6552	0.383516	FALSE	FALSE	FALSE	ebi-a-GCST90018841	3	30193543	0.0301	476306	0.0710706	Esophageal cancer || id:ebi-a-GCST90018841	Esophageal cancer	Esophageal cancer || ||	TRUE	igd	0.0018	9.163e-06	exposure	TRUE	reported	M01645	2	1	TRUE
M01645	28	rs4789698	C	T	C	T	-0.0079	-0.012	0.4508	0.444233	FALSE	FALSE	FALSE	ebi-a-GCST90018841	17	80179786	0.0366	476306	0.743599	Esophageal cancer || id:ebi-a-GCST90018841	Esophageal cancer	Esophageal cancer || ||	TRUE	igd	0.0018	6.828e-06	exposure	TRUE	reported	M01645	2	1	TRUE
M01645	29	rs4930046	G	A	G	A	0.0088	-0.0293	0.4652	0.453281	FALSE	FALSE	FALSE	ebi-a-GCST90018841	11	2197148	0.031	476306	0.3452	Esophageal cancer || id:ebi-a-GCST90018841	Esophageal cancer	Esophageal cancer || ||	TRUE	igd	0.0019	2.716e-06	exposure	TRUE	reported	M01645	2	1	TRUE
M01645	30	rs6112257	G	A	G	A	-0.0092	0.0479	0.6843	0.436399	FALSE	FALSE	FALSE	ebi-a-GCST90018841	20	19195319	0.0347	476306	0.1679	Esophageal cancer || id:ebi-a-GCST90018841	Esophageal cancer	Esophageal cancer || ||	TRUE	igd	0.0018	3.386e-07	exposure	TRUE	reported	M01645	2	1	TRUE
M01645	31	rs6441206	G	A	G	A	0.0099	0.0642	0.4638	0.548012	FALSE	FALSE	FALSE	ebi-a-GCST90018841	3	158241071	0.0296	476306	0.0302197	Esophageal cancer || id:ebi-a-GCST90018841	Esophageal cancer	Esophageal cancer || ||	TRUE	igd	0.0018	2.088e-08	exposure	TRUE	reported	M01645	2	1	TRUE
M01645	32	rs6765113	C	T	C	T	0.0082	0.0099	0.5408	0.440749	FALSE	FALSE	FALSE	ebi-a-GCST90018841	3	195870161	0.0295	476306	0.7359	Esophageal cancer || id:ebi-a-GCST90018841	Esophageal cancer	Esophageal cancer || ||	TRUE	igd	0.0018	8.162e-06	exposure	TRUE	reported	M01645	2	1	TRUE
M01645	33	rs696979	C	T	C	T	0.0084	-0.0095	0.6026	0.322244	FALSE	FALSE	FALSE	ebi-a-GCST90018841	1	208558547	0.0359	476306	0.7904	Esophageal cancer || id:ebi-a-GCST90018841	Esophageal cancer	Esophageal cancer || ||	TRUE	igd	0.0018	2.048e-06	exposure	TRUE	reported	M01645	2	1	TRUE
M01645	34	rs6973824	G	A	G	A	0.009	0.0309	0.3374	0.708573	FALSE	FALSE	FALSE	ebi-a-GCST90018841	7	134263612	0.035	476306	0.3769	Esophageal cancer || id:ebi-a-GCST90018841	Esophageal cancer	Esophageal cancer || ||	TRUE	igd	0.0018	4.019e-07	exposure	TRUE	reported	M01645	2	1	TRUE
M01645	35	rs7011528	C	A	C	A	-0.0082	-0.0336	0.4515	0.576445	FALSE	FALSE	FALSE	ebi-a-GCST90018841	8	125268239	0.0301	476306	0.2649	Esophageal cancer || id:ebi-a-GCST90018841	Esophageal cancer	Esophageal cancer || ||	TRUE	igd	0.0018	4.005e-06	exposure	TRUE	reported	M01645	2	1	TRUE
M01645	36	rs853907	C	T	C	T	0.0079	0.0035	0.4778	0.586242	FALSE	FALSE	FALSE	ebi-a-GCST90018841	10	120071546	0.0303	476306	0.9079	Esophageal cancer || id:ebi-a-GCST90018841	Esophageal cancer	Esophageal cancer || ||	TRUE	igd	0.0018	7.637e-06	exposure	TRUE	reported	M01645	2	1	TRUE
M01645	37	rs891531	G	T	G	T	0.0113	-0.0733	0.1846	0.808204	FALSE	FALSE	FALSE	ebi-a-GCST90018841	2	67987821	0.0454	476306	0.1064	Esophageal cancer || id:ebi-a-GCST90018841	Esophageal cancer	Esophageal cancer || ||	TRUE	igd	0.0024	3.809e-06	exposure	TRUE	reported	M01645	2	1	TRUE
M01645	38	rs9563502	G	A	G	A	-0.01	-0.0502	0.7115	0.367827	FALSE	FALSE	FALSE	ebi-a-GCST90018841	13	57944356	0.0304	476306	0.0990695	Esophageal cancer || id:ebi-a-GCST90018841	Esophageal cancer	Esophageal cancer || ||	TRUE	igd	0.0018	2.56e-08	exposure	TRUE	reported	M01645	2	1	TRUE
M01645	39	rs9852606	G	C	G	C	-0.0085	-0.041	0.3771	0.407062	FALSE	TRUE	FALSE	ebi-a-GCST90018841	3	68466154	0.0299	476306	0.1698	Esophageal cancer || id:ebi-a-GCST90018841	Esophageal cancer	Esophageal cancer || ||	TRUE	igd	0.0018	1.476e-06	exposure	TRUE	reported	M01645	2	1	TRUE
M01649	1	rs10050054	C	T	C	T	-0.0336	-0.0348	0.9828	0.028119	FALSE	FALSE	FALSE	ebi-a-GCST90018841	4	178647306	0.0695	476306	0.6165	Esophageal cancer || id:ebi-a-GCST90018841	Esophageal cancer	Esophageal cancer || ||	TRUE	igd	0.0072	3.177e-06	exposure	TRUE	reported	M01649	2	1	TRUE
M01649	2	rs10181551	G	A	G	A	-0.0055	-0.0002	0.296	0.775223	FALSE	FALSE	FALSE	ebi-a-GCST90018841	2	27277274	0.0439	476306	0.9973	Esophageal cancer || id:ebi-a-GCST90018841	Esophageal cancer	Esophageal cancer || ||	TRUE	igd	0.0012	3.876e-06	exposure	TRUE	reported	M01649	2	1	TRUE
M01649	3	rs12552913	T	A	T	A	-0.0059	-0.021	0.2932	0.343185	FALSE	TRUE	FALSE	ebi-a-GCST90018841	9	29986139	0.0307	476306	0.4933	Esophageal cancer || id:ebi-a-GCST90018841	Esophageal cancer	Esophageal cancer || ||	TRUE	igd	0.0012	1.164e-06	exposure	TRUE	reported	M01649	2	1	TRUE
M01649	4	rs1440581	C	T	C	T	-0.0081	0.0613	0.4577	0.504433	FALSE	FALSE	FALSE	ebi-a-GCST90018841	4	89226422	0.0293	476306	0.0365098	Esophageal cancer || id:ebi-a-GCST90018841	Esophageal cancer	Esophageal cancer || ||	TRUE	igd	0.0012	2.558e-12	exposure	TRUE	reported	M01649	2	1	TRUE
M01649	5	rs2373642	G	A	G	A	-0.054	-0.0221	0.0138	0.91665	FALSE	FALSE	FALSE	ebi-a-GCST90018841	7	149680189	0.0432	476306	0.6089	Esophageal cancer || id:ebi-a-GCST90018841	Esophageal cancer	Esophageal cancer || ||	TRUE	igd	0.011	9.775e-07	exposure	TRUE	reported	M01649	2	1	TRUE
M01649	6	rs3762466	C	T	C	T	0.0058	0.0052	0.6819	0.312031	FALSE	FALSE	FALSE	ebi-a-GCST90018841	2	133194157	0.0329	476306	0.8751	Esophageal cancer || id:ebi-a-GCST90018841	Esophageal cancer	Esophageal cancer || ||	TRUE	igd	0.0012	1.063e-06	exposure	TRUE	reported	M01649	2	1	TRUE
M01670	1	rs10075187	G	T	G	T	0.0316	-0.3324	0.9687	0.0318226	FALSE	FALSE	FALSE	ebi-a-GCST90018841	5	4145329	0.1376	476306	0.0156801	Esophageal cancer || id:ebi-a-GCST90018841	Esophageal cancer	Esophageal cancer || ||	TRUE	igd	0.0068	3.438e-06	exposure	TRUE	reported	M01670	2	1	TRUE
M01670	2	rs12654812	G	A	G	A	0.0118	0.0752	0.2913	0.649417	FALSE	FALSE	FALSE	ebi-a-GCST90018841	5	176794191	0.0307	476306	0.0143001	Esophageal cancer || id:ebi-a-GCST90018841	Esophageal cancer	Esophageal cancer || ||	TRUE	igd	0.0025	3.362e-06	exposure	TRUE	reported	M01670	2	1	TRUE
M01670	3	rs1569823	C	T	C	T	-0.0152	-0.0162	0.8757	0.14355	FALSE	FALSE	FALSE	ebi-a-GCST90018841	20	57205836	0.0394	476306	0.6804	Esophageal cancer || id:ebi-a-GCST90018841	Esophageal cancer	Esophageal cancer || ||	TRUE	igd	0.0034	8.248e-06	exposure	TRUE	reported	M01670	2	1	TRUE
M01670	4	rs1792544	G	A	G	A	-0.0155	-0.0314	0.8963	0.271277	FALSE	FALSE	FALSE	ebi-a-GCST90018841	11	15180533	0.0366	476306	0.392	Esophageal cancer || id:ebi-a-GCST90018841	Esophageal cancer	Esophageal cancer || ||	TRUE	igd	0.0034	5.829e-06	exposure	TRUE	reported	M01670	2	1	TRUE
M01670	5	rs2049664	G	C	G	C	0.0123	-0.0924	0.1916	0.189899	FALSE	TRUE	FALSE	ebi-a-GCST90018841	6	108055980	0.0385	476306	0.01629	Esophageal cancer || id:ebi-a-GCST90018841	Esophageal cancer	Esophageal cancer || ||	TRUE	igd	0.0026	3.006e-06	exposure	TRUE	reported	M01670	2	1	TRUE
M01670	6	rs2170700	G	A	G	A	0.0326	0.0386	0.8663	0.12444	FALSE	FALSE	FALSE	ebi-a-GCST90018841	15	93855208	0.0437	476306	0.3768	Esophageal cancer || id:ebi-a-GCST90018841	Esophageal cancer	Esophageal cancer || ||	TRUE	igd	0.0069	2.431e-06	exposure	TRUE	reported	M01670	2	1	TRUE
M01670	7	rs2424200	C	T	C	T	0.0152	0.0301	0.1163	0.883532	FALSE	FALSE	FALSE	ebi-a-GCST90018841	20	18435035	0.045	476306	0.5029	Esophageal cancer || id:ebi-a-GCST90018841	Esophageal cancer	Esophageal cancer || ||	TRUE	igd	0.0034	6.428e-06	exposure	TRUE	reported	M01670	2	1	TRUE
M01670	8	rs6074893	C	A	C	A	-0.0115	-0.1011	0.7512	0.162732	FALSE	FALSE	FALSE	ebi-a-GCST90018841	20	15419872	0.0553	476306	0.0674606	Esophageal cancer || id:ebi-a-GCST90018841	Esophageal cancer	Esophageal cancer || ||	TRUE	igd	0.0026	8.524e-06	exposure	TRUE	reported	M01670	2	1	TRUE
M01670	9	rs6753621	G	A	G	A	-0.0117	-0.0487	0.2183	0.735929	FALSE	FALSE	FALSE	ebi-a-GCST90018841	2	218810908	0.0321	476306	0.1286	Esophageal cancer || id:ebi-a-GCST90018841	Esophageal cancer	Esophageal cancer || ||	TRUE	igd	0.0026	7.017e-06	exposure	TRUE	reported	M01670	2	1	TRUE
M01670	10	rs686346	C	T	C	T	0.0128	-0.0173	0.7658	0.266851	FALSE	FALSE	FALSE	ebi-a-GCST90018841	9	135978378	0.0331	476306	0.6013	Esophageal cancer || id:ebi-a-GCST90018841	Esophageal cancer	Esophageal cancer || ||	TRUE	igd	0.0027	1.443e-06	exposure	TRUE	reported	M01670	2	1	TRUE
M01670	11	rs7739842	G	T	G	T	0.0134	0.1094	0.8202	0.195435	FALSE	FALSE	FALSE	ebi-a-GCST90018841	6	131954797	0.0574	476306	0.0568002	Esophageal cancer || id:ebi-a-GCST90018841	Esophageal cancer	Esophageal cancer || ||	TRUE	igd	0.0027	8.001e-07	exposure	TRUE	reported	M01670	2	1	TRUE
M01670	12	rs7990832	G	A	G	A	0.0122	-0.0079	0.1792	0.809402	FALSE	FALSE	FALSE	ebi-a-GCST90018841	13	43743933	0.0378	476306	0.8354	Esophageal cancer || id:ebi-a-GCST90018841	Esophageal cancer	Esophageal cancer || ||	TRUE	igd	0.0026	3.874e-06	exposure	TRUE	reported	M01670	2	1	TRUE
M01670	13	rs9646626	C	T	C	T	-0.0226	-0.0987	0.948	0.0547365	FALSE	FALSE	FALSE	ebi-a-GCST90018841	18	58527305	0.0972	476306	0.31	Esophageal cancer || id:ebi-a-GCST90018841	Esophageal cancer	Esophageal cancer || ||	TRUE	igd	0.0051	7.979e-06	exposure	TRUE	reported	M01670	2	1	TRUE
M01670	14	rs980922	G	C	G	C	-0.012	0.0551	0.8056	0.70414	FALSE	TRUE	FALSE	ebi-a-GCST90018841	1	95853985	0.0316	476306	0.0811503	Esophageal cancer || id:ebi-a-GCST90018841	Esophageal cancer	Esophageal cancer || ||	TRUE	igd	0.0026	3.569e-06	exposure	TRUE	reported	M01670	2	1	TRUE
M01712	1	rs1010874	G	A	G	A	-0.0491	-0.1101	0.0629	0.930492	FALSE	FALSE	FALSE	ebi-a-GCST90018841	10	84501091	0.0488	476306	0.0241502	Esophageal cancer || id:ebi-a-GCST90018841	Esophageal cancer	Esophageal cancer || ||	TRUE	igd	0.0096	3.169e-07	exposure	TRUE	reported	M01712	2	1	TRUE
M01712	2	rs11013837	T	A	T	A	-0.015	-0.0456	0.2463	0.176795	FALSE	TRUE	FALSE	ebi-a-GCST90018841	10	24284651	0.0506	476306	0.3679	Esophageal cancer || id:ebi-a-GCST90018841	Esophageal cancer	Esophageal cancer || ||	TRUE	igd	0.0034	8.163e-06	exposure	TRUE	reported	M01712	2	1	TRUE
M01712	3	rs1173842	G	A	G	A	-0.0217	-0.0289	0.567	0.521808	FALSE	FALSE	FALSE	ebi-a-GCST90018841	1	245535862	0.0315	476306	0.359	Esophageal cancer || id:ebi-a-GCST90018841	Esophageal cancer	Esophageal cancer || ||	TRUE	igd	0.0049	8.343e-06	exposure	TRUE	reported	M01712	2	1	TRUE
M01712	4	rs11855136	G	A	G	A	-0.0618	-0.1816	0.0406	0.960335	FALSE	FALSE	FALSE	ebi-a-GCST90018841	15	57770091	0.1191	476306	0.1273	Esophageal cancer || id:ebi-a-GCST90018841	Esophageal cancer	Esophageal cancer || ||	TRUE	igd	0.0121	2.991e-07	exposure	TRUE	reported	M01712	2	1	TRUE
M01712	5	rs11987983	C	T	C	T	-0.0457	0.0039	0.099	0.909623	FALSE	FALSE	FALSE	ebi-a-GCST90018841	8	6718301	0.0457	476306	0.932	Esophageal cancer || id:ebi-a-GCST90018841	Esophageal cancer	Esophageal cancer || ||	TRUE	igd	0.0102	7.164e-06	exposure	TRUE	reported	M01712	2	1	TRUE
M01712	6	rs12210538	G	A	G	A	0.0254	0.0058	0.8442	0.160608	FALSE	FALSE	FALSE	ebi-a-GCST90018841	6	110760008	0.0537	476306	0.9142	Esophageal cancer || id:ebi-a-GCST90018841	Esophageal cancer	Esophageal cancer || ||	TRUE	igd	0.0057	9.185e-06	exposure	TRUE	reported	M01712	2	1	TRUE
M01712	7	rs12883490	C	T	C	T	0.0166	-0.0381	0.6656	0.306466	FALSE	FALSE	FALSE	ebi-a-GCST90018841	14	91195372	0.037	476306	0.3033	Esophageal cancer || id:ebi-a-GCST90018841	Esophageal cancer	Esophageal cancer || ||	TRUE	igd	0.0033	3.756e-07	exposure	TRUE	reported	M01712	2	1	TRUE
M01712	8	rs1381274	C	T	C	T	-0.0146	-0.01	0.4672	0.508672	FALSE	FALSE	FALSE	ebi-a-GCST90018841	14	98655131	0.0294	476306	0.7347	Esophageal cancer || id:ebi-a-GCST90018841	Esophageal cancer	Esophageal cancer || ||	TRUE	igd	0.0032	3.625e-06	exposure	TRUE	reported	M01712	2	1	TRUE
M01712	9	rs1448767	C	T	C	T	-0.0144	0.0133	0.6289	0.42488	FALSE	FALSE	FALSE	ebi-a-GCST90018841	8	29726906	0.0299	476306	0.656	Esophageal cancer || id:ebi-a-GCST90018841	Esophageal cancer	Esophageal cancer || ||	TRUE	igd	0.0033	9.947e-06	exposure	TRUE	reported	M01712	2	1	TRUE
M01712	10	rs1491606	T	A	T	A	0.0182	0.0341	0.2992	0.400185	FALSE	TRUE	FALSE	ebi-a-GCST90018841	3	70586528	0.0302	476306	0.2593	Esophageal cancer || id:ebi-a-GCST90018841	Esophageal cancer	Esophageal cancer || ||	TRUE	igd	0.004	5.796e-06	exposure	TRUE	reported	M01712	2	1	TRUE
M01712	11	rs4439706	C	T	C	T	0.0151	0.0254	0.7156	0.393078	FALSE	FALSE	FALSE	ebi-a-GCST90018841	15	47129544	0.0341	476306	0.4556	Esophageal cancer || id:ebi-a-GCST90018841	Esophageal cancer	Esophageal cancer || ||	TRUE	igd	0.0033	3.775e-06	exposure	TRUE	reported	M01712	2	1	TRUE
M01712	12	rs9446392	C	T	C	T	-0.0331	0.0882	0.9533	0.038846	FALSE	FALSE	FALSE	ebi-a-GCST90018841	6	72157939	0.0874	476306	0.3128	Esophageal cancer || id:ebi-a-GCST90018841	Esophageal cancer	Esophageal cancer || ||	TRUE	igd	0.0075	9.272e-06	exposure	TRUE	reported	M01712	2	1	TRUE
M01712	13	rs9533798	G	C	G	C	-0.0142	-0.0034	0.3667	0.301602	FALSE	TRUE	FALSE	ebi-a-GCST90018841	13	44802505	0.0374	476306	0.9286	Esophageal cancer || id:ebi-a-GCST90018841	Esophageal cancer	Esophageal cancer || ||	TRUE	igd	0.0032	8.363e-06	exposure	TRUE	reported	M01712	2	1	TRUE
M01769	1	rs10454657	C	T	C	T	0.0083	0.0125	0.5849	0.424833	FALSE	FALSE	FALSE	ebi-a-GCST90018841	13	75591823	0.0296	476306	0.671901	Esophageal cancer || id:ebi-a-GCST90018841	Esophageal cancer	Esophageal cancer || ||	TRUE	igd	0.0017	1.637e-06	exposure	TRUE	reported	M01769	2	1	TRUE
M01769	2	rs10824300	G	A	G	A	0.009	0.0128	0.383	0.55057	FALSE	FALSE	FALSE	ebi-a-GCST90018841	10	54011665	0.0299	476306	0.6675	Esophageal cancer || id:ebi-a-GCST90018841	Esophageal cancer	Esophageal cancer || ||	TRUE	igd	0.002	6.795e-06	exposure	TRUE	reported	M01769	2	1	TRUE
M01769	3	rs10851734	G	A	G	A	0.0078	-0.0366	0.6345	0.266222	FALSE	FALSE	FALSE	ebi-a-GCST90018841	15	64216247	0.047	476306	0.4368	Esophageal cancer || id:ebi-a-GCST90018841	Esophageal cancer	Esophageal cancer || ||	TRUE	igd	0.0017	6.048e-06	exposure	TRUE	reported	M01769	2	1	TRUE
M01769	4	rs10938815	G	T	G	T	0.0099	-0.0076	0.5932	0.411563	FALSE	FALSE	FALSE	ebi-a-GCST90018841	4	20856353	0.03	476306	0.7991	Esophageal cancer || id:ebi-a-GCST90018841	Esophageal cancer	Esophageal cancer || ||	TRUE	igd	0.0017	8.381e-09	exposure	TRUE	reported	M01769	2	1	TRUE
M01769	5	rs1115509	C	A	C	A	-0.0999	0.16	0.0138	0.98166	FALSE	FALSE	FALSE	ebi-a-GCST90018841	17	20928954	0.1653	476306	0.3331	Esophageal cancer || id:ebi-a-GCST90018841	Esophageal cancer	Esophageal cancer || ||	TRUE	igd	0.0211	2.125e-06	exposure	TRUE	reported	M01769	2	1	TRUE
M01769	6	rs11532668	G	A	G	A	0.0168	-0.0326	0.8339	0.278925	FALSE	FALSE	FALSE	ebi-a-GCST90018841	7	23109033	0.0358	476306	0.3629	Esophageal cancer || id:ebi-a-GCST90018841	Esophageal cancer	Esophageal cancer || ||	TRUE	igd	0.0038	9.746e-06	exposure	TRUE	reported	M01769	2	1	TRUE
M01769	7	rs1173830	C	T	C	T	-0.0171	0.021	0.6542	0.359031	FALSE	FALSE	FALSE	ebi-a-GCST90018841	1	245558664	0.0305	476306	0.4912	Esophageal cancer || id:ebi-a-GCST90018841	Esophageal cancer	Esophageal cancer || ||	TRUE	igd	0.0034	6.602e-07	exposure	TRUE	reported	M01769	2	1	TRUE
M01769	8	rs13280205	C	A	C	A	0.0121	0.0121	0.805	0.329568	FALSE	FALSE	FALSE	ebi-a-GCST90018841	8	5857112	0.0314	476306	0.6989	Esophageal cancer || id:ebi-a-GCST90018841	Esophageal cancer	Esophageal cancer || ||	TRUE	igd	0.0025	2.015e-06	exposure	TRUE	reported	M01769	2	1	TRUE
M01769	9	rs1379470	T	A	T	A	0.0078	0.0251	0.4616	0.479473	FALSE	TRUE	TRUE	ebi-a-GCST90018841	2	193995316	0.0295	476306	0.3944	Esophageal cancer || id:ebi-a-GCST90018841	Esophageal cancer	Esophageal cancer || ||	TRUE	igd	0.0017	4.442e-06	exposure	TRUE	reported	M01769	2	1	FALSE
M01769	10	rs1438564	C	T	C	T	0.0114	0.026	0.8089	0.205664	FALSE	FALSE	FALSE	ebi-a-GCST90018841	3	81062618	0.0368	476306	0.4797	Esophageal cancer || id:ebi-a-GCST90018841	Esophageal cancer	Esophageal cancer || ||	TRUE	igd	0.0025	5.103e-06	exposure	TRUE	reported	M01769	2	1	TRUE
M01769	11	rs17248331	C	T	C	T	-0.0089	-0.0646	0.5848	0.365299	FALSE	FALSE	FALSE	ebi-a-GCST90018841	8	107963808	0.0347	476306	0.0625302	Esophageal cancer || id:ebi-a-GCST90018841	Esophageal cancer	Esophageal cancer || ||	TRUE	igd	0.0017	1.699e-07	exposure	TRUE	reported	M01769	2	1	TRUE
M01769	12	rs2058473	G	A	G	A	-0.0077	-0.0031	0.6494	0.298168	FALSE	FALSE	FALSE	ebi-a-GCST90018841	12	6093926	0.0373	476306	0.9341	Esophageal cancer || id:ebi-a-GCST90018841	Esophageal cancer	Esophageal cancer || ||	TRUE	igd	0.0017	7.478e-06	exposure	TRUE	reported	M01769	2	1	TRUE
M01769	13	rs2118096	C	A	C	A	0.0084	-0.002	0.6068	0.329838	FALSE	FALSE	FALSE	ebi-a-GCST90018841	3	161525058	0.0335	476306	0.9526	Esophageal cancer || id:ebi-a-GCST90018841	Esophageal cancer	Esophageal cancer || ||	TRUE	igd	0.0017	1.133e-06	exposure	TRUE	reported	M01769	2	1	TRUE
M01769	14	rs219918	G	C	G	C	-0.0299	-0.2347	0.0224	0.023691	FALSE	TRUE	FALSE	ebi-a-GCST90018841	12	14100129	0.1541	476306	0.1279	Esophageal cancer || id:ebi-a-GCST90018841	Esophageal cancer	Esophageal cancer || ||	TRUE	igd	0.0063	2.477e-06	exposure	TRUE	reported	M01769	2	1	TRUE
M01769	15	rs2272663	G	A	G	A	0.0077	0.0123	0.5321	0.533356	FALSE	FALSE	FALSE	ebi-a-GCST90018841	8	145578296	0.0308	476306	0.6891	Esophageal cancer || id:ebi-a-GCST90018841	Esophageal cancer	Esophageal cancer || ||	TRUE	igd	0.0017	9.389e-06	exposure	TRUE	reported	M01769	2	1	TRUE
M01769	16	rs2325727	C	T	C	T	-0.0076	-0.0588	0.4423	0.600774	FALSE	FALSE	FALSE	ebi-a-GCST90018841	6	2013899	0.031	476306	0.0577006	Esophageal cancer || id:ebi-a-GCST90018841	Esophageal cancer	Esophageal cancer || ||	TRUE	igd	0.0017	9.34e-06	exposure	TRUE	reported	M01769	2	1	TRUE
M01769	17	rs2351174	G	T	G	T	-0.0081	-0.0256	0.6063	0.45698	FALSE	FALSE	FALSE	ebi-a-GCST90018841	14	61013237	0.0327	476306	0.4328	Esophageal cancer || id:ebi-a-GCST90018841	Esophageal cancer	Esophageal cancer || ||	TRUE	igd	0.0017	2.628e-06	exposure	TRUE	reported	M01769	2	1	TRUE
M01769	18	rs2364598	C	A	C	A	-0.014	0.0126	0.149	0.857679	FALSE	FALSE	FALSE	ebi-a-GCST90018841	12	53795365	0.0628	476306	0.8409	Esophageal cancer || id:ebi-a-GCST90018841	Esophageal cancer	Esophageal cancer || ||	TRUE	igd	0.003	3.061e-06	exposure	TRUE	reported	M01769	2	1	TRUE
M01769	19	rs4470135	C	A	C	A	0.0088	0.0016	0.5203	0.455163	FALSE	FALSE	FALSE	ebi-a-GCST90018841	16	59190194	0.0297	476306	0.9579	Esophageal cancer || id:ebi-a-GCST90018841	Esophageal cancer	Esophageal cancer || ||	TRUE	igd	0.0018	5.174e-07	exposure	TRUE	reported	M01769	2	1	TRUE
M01769	20	rs4653629	C	T	C	T	-0.0084	-0.0326	0.5584	0.380407	FALSE	FALSE	FALSE	ebi-a-GCST90018841	1	225520055	0.0326	476306	0.3174	Esophageal cancer || id:ebi-a-GCST90018841	Esophageal cancer	Esophageal cancer || ||	TRUE	igd	0.0017	1.249e-06	exposure	TRUE	reported	M01769	2	1	TRUE
M01769	21	rs4717222	C	A	C	A	-0.0086	0.0124	0.4686	0.538886	FALSE	FALSE	FALSE	ebi-a-GCST90018841	7	64340294	0.0295	476306	0.6738	Esophageal cancer || id:ebi-a-GCST90018841	Esophageal cancer	Esophageal cancer || ||	TRUE	igd	0.0017	4.344e-07	exposure	TRUE	reported	M01769	2	1	TRUE
M01769	22	rs527793	G	T	G	T	-0.0149	0.0203	0.1085	0.806432	FALSE	FALSE	FALSE	ebi-a-GCST90018841	11	70510224	0.035	476306	0.5611	Esophageal cancer || id:ebi-a-GCST90018841	Esophageal cancer	Esophageal cancer || ||	TRUE	igd	0.0033	4.668e-06	exposure	TRUE	reported	M01769	2	1	TRUE
M01769	23	rs6017596	C	T	C	T	-0.0084	0.0161	0.5825	0.446488	FALSE	FALSE	FALSE	ebi-a-GCST90018841	20	35868219	0.0298	476306	0.5886	Esophageal cancer || id:ebi-a-GCST90018841	Esophageal cancer	Esophageal cancer || ||	TRUE	igd	0.0017	8.308e-07	exposure	TRUE	reported	M01769	2	1	TRUE
M01769	24	rs6539409	G	T	G	T	-0.0078	-0.061	0.5663	0.366089	FALSE	FALSE	FALSE	ebi-a-GCST90018841	12	108427987	0.0324	476306	0.0596596	Esophageal cancer || id:ebi-a-GCST90018841	Esophageal cancer	Esophageal cancer || ||	TRUE	igd	0.0017	4.953e-06	exposure	TRUE	reported	M01769	2	1	TRUE
M01769	25	rs6910731	G	A	G	A	0.0087	-0.0207	0.4495	0.528695	FALSE	FALSE	FALSE	ebi-a-GCST90018841	6	23415462	0.0303	476306	0.4938	Esophageal cancer || id:ebi-a-GCST90018841	Esophageal cancer	Esophageal cancer || ||	TRUE	igd	0.0018	9.064e-07	exposure	TRUE	reported	M01769	2	1	TRUE
M01769	26	rs7562418	C	A	C	A	0.0077	-0.0112	0.5075	0.577121	FALSE	FALSE	FALSE	ebi-a-GCST90018841	2	7343159	0.0357	476306	0.7545	Esophageal cancer || id:ebi-a-GCST90018841	Esophageal cancer	Esophageal cancer || ||	TRUE	igd	0.0017	6.809e-06	exposure	TRUE	reported	M01769	2	1	TRUE
M01769	27	rs7661472	C	A	C	A	-0.0082	-0.0287	0.4922	0.451667	FALSE	FALSE	FALSE	ebi-a-GCST90018841	4	142063686	0.0318	476306	0.3659	Esophageal cancer || id:ebi-a-GCST90018841	Esophageal cancer	Esophageal cancer || ||	TRUE	igd	0.0017	1.379e-06	exposure	TRUE	reported	M01769	2	1	TRUE
M01769	28	rs7670890	G	A	G	A	-0.0076	-0.0424	0.6344	0.392156	FALSE	FALSE	FALSE	ebi-a-GCST90018841	4	80769393	0.0298	476306	0.1557	Esophageal cancer || id:ebi-a-GCST90018841	Esophageal cancer	Esophageal cancer || ||	TRUE	igd	0.0017	9.639e-06	exposure	TRUE	reported	M01769	2	1	TRUE
M01769	29	rs7814638	G	A	G	A	-0.0133	0.0275	0.141	0.902074	FALSE	FALSE	FALSE	ebi-a-GCST90018841	8	40213193	0.0609	476306	0.651499	Esophageal cancer || id:ebi-a-GCST90018841	Esophageal cancer	Esophageal cancer || ||	TRUE	igd	0.0025	1.231e-07	exposure	TRUE	reported	M01769	2	1	TRUE
M01769	30	rs7837792	C	T	C	T	-0.0081	0.0087	0.5936	0.381539	FALSE	FALSE	FALSE	ebi-a-GCST90018841	8	123785276	0.031	476306	0.7787	Esophageal cancer || id:ebi-a-GCST90018841	Esophageal cancer	Esophageal cancer || ||	TRUE	igd	0.0017	2.782e-06	exposure	TRUE	reported	M01769	2	1	TRUE
M01769	31	rs7915877	C	T	C	T	-0.0078	0.0207	0.5509	0.478575	FALSE	FALSE	FALSE	ebi-a-GCST90018841	10	78727967	0.0305	476306	0.4984	Esophageal cancer || id:ebi-a-GCST90018841	Esophageal cancer	Esophageal cancer || ||	TRUE	igd	0.0017	4.416e-06	exposure	TRUE	reported	M01769	2	1	TRUE
M01769	32	rs9391679	C	A	C	A	0.0123	0.0065	0.157	0.754554	FALSE	FALSE	FALSE	ebi-a-GCST90018841	6	30228652	0.0331	476306	0.8444	Esophageal cancer || id:ebi-a-GCST90018841	Esophageal cancer	Esophageal cancer || ||	TRUE	igd	0.0025	5.815e-07	exposure	TRUE	reported	M01769	2	1	TRUE
M01769	33	rs940511	G	A	G	A	-0.0077	0.041	0.4652	0.492304	FALSE	FALSE	FALSE	ebi-a-GCST90018841	6	82346606	0.0302	476306	0.1743	Esophageal cancer || id:ebi-a-GCST90018841	Esophageal cancer	Esophageal cancer || ||	TRUE	igd	0.0017	6.713e-06	exposure	TRUE	reported	M01769	2	1	TRUE
M01769	34	rs960381	C	A	C	A	0.008	-0.0565	0.5958	0.365541	FALSE	FALSE	FALSE	ebi-a-GCST90018841	7	49558713	0.0312	476306	0.0698007	Esophageal cancer || id:ebi-a-GCST90018841	Esophageal cancer	Esophageal cancer || ||	TRUE	igd	0.0017	3.559e-06	exposure	TRUE	reported	M01769	2	1	TRUE
M01769	35	rs9674799	G	A	G	A	0.0157	0.0072	0.8784	0.290272	FALSE	FALSE	FALSE	ebi-a-GCST90018841	17	1984540	0.0359	476306	0.8411	Esophageal cancer || id:ebi-a-GCST90018841	Esophageal cancer	Esophageal cancer || ||	TRUE	igd	0.0032	7.465e-07	exposure	TRUE	reported	M01769	2	1	TRUE
M01898	1	rs10183099	G	A	G	A	-0.0084	0.0049	0.6391	0.357569	FALSE	FALSE	FALSE	ebi-a-GCST90018841	2	152245087	0.0319	476306	0.8772	Esophageal cancer || id:ebi-a-GCST90018841	Esophageal cancer	Esophageal cancer || ||	TRUE	igd	0.0018	2.443e-06	exposure	TRUE	reported	M01898	2	1	TRUE
M01898	2	rs10501294	C	T	C	T	-0.0124	-0.0312	0.8715	0.146393	FALSE	FALSE	FALSE	ebi-a-GCST90018841	11	43086410	0.0398	476306	0.4326	Esophageal cancer || id:ebi-a-GCST90018841	Esophageal cancer	Esophageal cancer || ||	TRUE	igd	0.0027	3.11e-06	exposure	TRUE	reported	M01898	2	1	TRUE
M01898	3	rs10512634	G	A	G	A	0.0117	0.0183	0.1405	0.89545	FALSE	FALSE	FALSE	ebi-a-GCST90018841	5	35987551	0.063	476306	0.770999	Esophageal cancer || id:ebi-a-GCST90018841	Esophageal cancer	Esophageal cancer || ||	TRUE	igd	0.0026	8.593e-06	exposure	TRUE	reported	M01898	2	1	TRUE
M01898	4	rs10747856	G	A	G	A	-0.0079	-0.015	0.5243	0.488627	FALSE	FALSE	FALSE	ebi-a-GCST90018841	12	60262116	0.0295	476306	0.6108	Esophageal cancer || id:ebi-a-GCST90018841	Esophageal cancer	Esophageal cancer || ||	TRUE	igd	0.0017	6.032e-06	exposure	TRUE	reported	M01898	2	1	TRUE
M01898	5	rs10954090	C	T	C	T	0.013	-0.0432	0.1522	0.89109	FALSE	FALSE	FALSE	ebi-a-GCST90018841	7	125529994	0.0618	476306	0.4849	Esophageal cancer || id:ebi-a-GCST90018841	Esophageal cancer	Esophageal cancer || ||	TRUE	igd	0.0026	3.971e-07	exposure	TRUE	reported	M01898	2	1	TRUE
M01898	6	rs11075967	C	T	C	T	-0.0087	-0.0036	0.6699	0.409513	FALSE	FALSE	FALSE	ebi-a-GCST90018841	16	73154049	0.0302	476306	0.9048	Esophageal cancer || id:ebi-a-GCST90018841	Esophageal cancer	Esophageal cancer || ||	TRUE	igd	0.0018	8.671e-07	exposure	TRUE	reported	M01898	2	1	TRUE
M01898	7	rs11183620	G	A	G	A	0.0082	0.008	0.4679	0.503423	FALSE	FALSE	FALSE	ebi-a-GCST90018841	12	47212370	0.0312	476306	0.7967	Esophageal cancer || id:ebi-a-GCST90018841	Esophageal cancer	Esophageal cancer || ||	TRUE	igd	0.0017	2.343e-06	exposure	TRUE	reported	M01898	2	1	TRUE
M01898	8	rs11784679	G	T	G	T	-0.0116	-0.0284	0.7763	0.179645	FALSE	FALSE	FALSE	ebi-a-GCST90018841	8	22831150	0.0455	476306	0.5315	Esophageal cancer || id:ebi-a-GCST90018841	Esophageal cancer	Esophageal cancer || ||	TRUE	igd	0.0025	3.615e-06	exposure	TRUE	reported	M01898	2	1	TRUE
M01898	9	rs11802885	T	A	T	A	0.0098	-0.0364	0.3634	0.450623	FALSE	TRUE	TRUE	ebi-a-GCST90018841	1	113896872	0.0311	476306	0.2418	Esophageal cancer || id:ebi-a-GCST90018841	Esophageal cancer	Esophageal cancer || ||	TRUE	igd	0.0018	2.327e-08	exposure	TRUE	reported	M01898	2	1	FALSE
M01898	10	rs11848063	G	A	G	A	0.0087	-0.0236	0.5861	0.34692	FALSE	FALSE	FALSE	ebi-a-GCST90018841	14	47235445	0.0339	476306	0.4853	Esophageal cancer || id:ebi-a-GCST90018841	Esophageal cancer	Esophageal cancer || ||	TRUE	igd	0.0018	7.138e-07	exposure	TRUE	reported	M01898	2	1	TRUE
M01898	11	rs11963846	T	A	T	A	0.008	0.063	0.4468	0.456139	FALSE	TRUE	TRUE	ebi-a-GCST90018841	6	112489446	0.0309	476306	0.0416495	Esophageal cancer || id:ebi-a-GCST90018841	Esophageal cancer	Esophageal cancer || ||	TRUE	igd	0.0018	8.573e-06	exposure	TRUE	reported	M01898	2	1	FALSE
M01898	12	rs12243290	G	A	G	A	-0.0157	0.0338	0.8997	0.0684861	FALSE	FALSE	FALSE	ebi-a-GCST90018841	10	66938581	0.0802	476306	0.6738	Esophageal cancer || id:ebi-a-GCST90018841	Esophageal cancer	Esophageal cancer || ||	TRUE	igd	0.0034	4e-06	exposure	TRUE	reported	M01898	2	1	TRUE
M01898	13	rs1394836	C	T	C	T	0.0083	0.0289	0.6032	0.35973	FALSE	FALSE	FALSE	ebi-a-GCST90018841	3	192454733	0.0334	476306	0.3876	Esophageal cancer || id:ebi-a-GCST90018841	Esophageal cancer	Esophageal cancer || ||	TRUE	igd	0.0018	2.227e-06	exposure	TRUE	reported	M01898	2	1	TRUE
M01898	14	rs1615586	G	T	G	T	-0.0196	-0.0564	0.7674	0.2471	FALSE	FALSE	FALSE	ebi-a-GCST90018841	2	161743385	0.0358	476306	0.1153	Esophageal cancer || id:ebi-a-GCST90018841	Esophageal cancer	Esophageal cancer || ||	TRUE	igd	0.0043	4.182e-06	exposure	TRUE	reported	M01898	2	1	TRUE
M01898	15	rs175866	G	T	G	T	-0.0086	-0.0066	0.5784	0.330404	FALSE	FALSE	FALSE	ebi-a-GCST90018841	6	151225521	0.0374	476306	0.8599	Esophageal cancer || id:ebi-a-GCST90018841	Esophageal cancer	Esophageal cancer || ||	TRUE	igd	0.0018	1.139e-06	exposure	TRUE	reported	M01898	2	1	TRUE
M01898	16	rs17742907	G	A	G	A	0.0174	-0.1157	0.0765	0.915677	FALSE	FALSE	FALSE	ebi-a-GCST90018841	22	18890615	0.086	476306	0.1787	Esophageal cancer || id:ebi-a-GCST90018841	Esophageal cancer	Esophageal cancer || ||	TRUE	igd	0.0039	9.574e-06	exposure	TRUE	reported	M01898	2	1	TRUE
M01898	17	rs1888182	C	T	C	T	0.0079	0.0067	0.4159	0.596351	FALSE	FALSE	FALSE	ebi-a-GCST90018841	1	54967890	0.0303	476306	0.8251	Esophageal cancer || id:ebi-a-GCST90018841	Esophageal cancer	Esophageal cancer || ||	TRUE	igd	0.0018	7.927e-06	exposure	TRUE	reported	M01898	2	1	TRUE
M01898	18	rs1928871	G	C	G	C	0.0083	-0.0063	0.3987	0.383034	FALSE	TRUE	FALSE	ebi-a-GCST90018841	9	12350794	0.0319	476306	0.8433	Esophageal cancer || id:ebi-a-GCST90018841	Esophageal cancer	Esophageal cancer || ||	TRUE	igd	0.0018	2.783e-06	exposure	TRUE	reported	M01898	2	1	TRUE
M01898	19	rs2185865	C	A	C	A	0.0177	0.0374	0.9245	0.0579377	FALSE	FALSE	FALSE	ebi-a-GCST90018841	6	18828241	0.0818	476306	0.648	Esophageal cancer || id:ebi-a-GCST90018841	Esophageal cancer	Esophageal cancer || ||	TRUE	igd	0.0034	1.698e-07	exposure	TRUE	reported	M01898	2	1	TRUE
M01898	20	rs2518802	C	A	C	A	-0.0534	-0.0406	0.903	0.105201	FALSE	FALSE	FALSE	ebi-a-GCST90018841	22	18975345	0.0503	476306	0.4196	Esophageal cancer || id:ebi-a-GCST90018841	Esophageal cancer	Esophageal cancer || ||	TRUE	igd	0.0033	4.152e-59	exposure	TRUE	reported	M01898	2	1	TRUE
M01898	21	rs2935623	G	A	G	A	-0.0079	0.0256	0.6235	0.349034	FALSE	FALSE	FALSE	ebi-a-GCST90018841	5	2767556	0.0341	476306	0.4531	Esophageal cancer || id:ebi-a-GCST90018841	Esophageal cancer	Esophageal cancer || ||	TRUE	igd	0.0018	8.71e-06	exposure	TRUE	reported	M01898	2	1	TRUE
M01898	22	rs4580644	C	T	C	T	0.0157	-0.0021	0.4937	0.575112	FALSE	FALSE	FALSE	ebi-a-GCST90018841	4	15785201	0.0319	476306	0.9485	Esophageal cancer || id:ebi-a-GCST90018841	Esophageal cancer	Esophageal cancer || ||	TRUE	igd	0.0035	8.163e-06	exposure	TRUE	reported	M01898	2	1	TRUE
M01898	23	rs4978836	G	A	G	A	0.009	0.0232	0.391	0.69293	FALSE	FALSE	FALSE	ebi-a-GCST90018841	9	112338981	0.039	476306	0.5524	Esophageal cancer || id:ebi-a-GCST90018841	Esophageal cancer	Esophageal cancer || ||	TRUE	igd	0.002	6.795e-06	exposure	TRUE	reported	M01898	2	1	TRUE
M01898	24	rs535633	G	A	G	A	-0.0086	-0.0195	0.5847	0.46703	FALSE	FALSE	FALSE	ebi-a-GCST90018841	11	92825738	0.0304	476306	0.5222	Esophageal cancer || id:ebi-a-GCST90018841	Esophageal cancer	Esophageal cancer || ||	TRUE	igd	0.0018	1.049e-06	exposure	TRUE	reported	M01898	2	1	TRUE
M01898	25	rs5747934	C	T	C	T	0.0715	-0.0492	0.0468	0.926829	FALSE	FALSE	FALSE	ebi-a-GCST90018841	22	18915282	0.0506	476306	0.331	Esophageal cancer || id:ebi-a-GCST90018841	Esophageal cancer	Esophageal cancer || ||	TRUE	igd	0.0051	1.997e-44	exposure	TRUE	reported	M01898	2	1	TRUE
M01898	26	rs6085132	C	T	C	T	-0.0272	-0.0357	0.9725	0.0399408	FALSE	FALSE	FALSE	ebi-a-GCST90018841	20	5344064	0.108	476306	0.741199	Esophageal cancer || id:ebi-a-GCST90018841	Esophageal cancer	Esophageal cancer || ||	TRUE	igd	0.0059	4.011e-06	exposure	TRUE	reported	M01898	2	1	TRUE
M01898	27	rs6769362	G	C	G	C	-0.0079	-0.0053	0.6423	0.59678	FALSE	TRUE	FALSE	ebi-a-GCST90018841	3	99296437	0.0299	476306	0.8588	Esophageal cancer || id:ebi-a-GCST90018841	Esophageal cancer	Esophageal cancer || ||	TRUE	igd	0.0018	7.756e-06	exposure	TRUE	reported	M01898	2	1	TRUE
M01898	28	rs6798346	G	A	G	A	-0.0167	0.0332	0.627	0.326805	FALSE	FALSE	FALSE	ebi-a-GCST90018841	3	73078044	0.0391	476306	0.3964	Esophageal cancer || id:ebi-a-GCST90018841	Esophageal cancer	Esophageal cancer || ||	TRUE	igd	0.0038	8.776e-06	exposure	TRUE	reported	M01898	2	1	TRUE
M01898	29	rs7029664	C	T	C	T	0.0077	-0.0353	0.5057	0.48599	FALSE	FALSE	FALSE	ebi-a-GCST90018841	9	132048953	0.0305	476306	0.2477	Esophageal cancer || id:ebi-a-GCST90018841	Esophageal cancer	Esophageal cancer || ||	TRUE	igd	0.0017	9.66e-06	exposure	TRUE	reported	M01898	2	1	TRUE
M01898	30	rs7208186	C	T	C	T	0.0139	0.0638	0.8619	0.208749	FALSE	FALSE	FALSE	ebi-a-GCST90018841	17	10680890	0.0338	476306	0.0591602	Esophageal cancer || id:ebi-a-GCST90018841	Esophageal cancer	Esophageal cancer || ||	TRUE	igd	0.0026	6.262e-08	exposure	TRUE	reported	M01898	2	1	TRUE
M01898	31	rs7296105	C	A	C	A	0.0262	0.0642	0.8773	0.119784	FALSE	FALSE	FALSE	ebi-a-GCST90018841	12	117842549	0.0412	476306	0.1191	Esophageal cancer || id:ebi-a-GCST90018841	Esophageal cancer	Esophageal cancer || ||	TRUE	igd	0.0055	2.349e-06	exposure	TRUE	reported	M01898	2	1	TRUE
M01898	32	rs7560860	G	A	G	A	0.0079	-0.0344	0.4253	0.629993	FALSE	FALSE	FALSE	ebi-a-GCST90018841	2	42497679	0.0322	476306	0.2849	Esophageal cancer || id:ebi-a-GCST90018841	Esophageal cancer	Esophageal cancer || ||	TRUE	igd	0.0018	6.427e-06	exposure	TRUE	reported	M01898	2	1	TRUE
M01898	33	rs7858706	C	T	C	T	-0.0077	-0.0072	0.4952	0.457745	FALSE	FALSE	FALSE	ebi-a-GCST90018841	9	77966690	0.0307	476306	0.8146	Esophageal cancer || id:ebi-a-GCST90018841	Esophageal cancer	Esophageal cancer || ||	TRUE	igd	0.0017	9.664e-06	exposure	TRUE	reported	M01898	2	1	TRUE
M01898	34	rs893175	C	A	C	A	-0.0086	0.0054	0.5884	0.357364	FALSE	FALSE	FALSE	ebi-a-GCST90018841	16	49303818	0.0334	476306	0.8721	Esophageal cancer || id:ebi-a-GCST90018841	Esophageal cancer	Esophageal cancer || ||	TRUE	igd	0.0018	1.527e-06	exposure	TRUE	reported	M01898	2	1	TRUE
M01898	35	rs9360494	C	T	C	T	-0.0083	0.0135	0.5977	0.396739	FALSE	FALSE	FALSE	ebi-a-GCST90018841	6	72485205	0.0321	476306	0.673701	Esophageal cancer || id:ebi-a-GCST90018841	Esophageal cancer	Esophageal cancer || ||	TRUE	igd	0.0018	2.689e-06	exposure	TRUE	reported	M01898	2	1	TRUE
M01898	36	rs9540462	G	T	G	T	-0.012	-0.0551	0.8756	0.121176	FALSE	FALSE	FALSE	ebi-a-GCST90018841	13	66100680	0.0472	476306	0.2431	Esophageal cancer || id:ebi-a-GCST90018841	Esophageal cancer	Esophageal cancer || ||	TRUE	igd	0.0026	4.797e-06	exposure	TRUE	reported	M01898	2	1	TRUE
[truncated: 7,206 more rows]

## Sheet: Table3
Table S3. The results of MR-PRESSO
Exposure	p value in the global heterogeneity test
palmitate (16:0)	0.852
laurate (12:0)	0.264
X-05426	0.473
X-06226	0.522
[truncated: 10 more rows]

## Sheet: Table4
Table S4. Confounders identified from Phenoscanner
[truncated: 8 more rows]

[truncated: 3 more sheets: Table5, Table6, Table7]
